# Supplementary material for: Spatial distribution characteristics and analysis of influencing factors on different manufacturing types in Shandong Province
Source: PLoS One. 2023 Sep 20;18(9):e0291691. doi: 10.1371/journal.pone.0291691 (PMC10511096; doi:10.1371/journal.pone.0291691)
Supplement: S1 File — (ZIP) [file pone.0291691.s001.zip]

Archive with 19 entries (18 files):
- Supporting Information files/
- Supporting Information files/FE.dbf
- Supporting Information files/FE.dbf.xml
- Supporting Information files/FLT.dbf
- Supporting Information files/FLT.dbf.xml
- Supporting Information files/HT.dbf
- Supporting Information files/HT.dbf.xml
- Supporting Information files/NMF.dbf
- Supporting Information files/NMF.dbf.xml
- Supporting Information files/NRI.dbf
- Supporting Information files/NRI.dbf.xml
- Supporting Information files/other_factors.dbf
- Supporting Information files/other_factors.dbf.xml
- Supporting Information files/PM.dbf
- Supporting Information files/PM.dbf.xml
- Supporting Information files/railway_station.dbf
- Supporting Information files/railway_station.dbf.xml
- Supporting Information files/RM.dbf
- Supporting Information files/RM.dbf.xml
