# Supplementary material for: Spatial distribution characteristics and analysis of influencing factors on different manufacturing types in Shandong Province
Source: PLoS One. 2023 Sep 20;18(9):e0291691. doi: 10.1371/journal.pone.0291691 (PMC10511096; doi:10.1371/journal.pone.0291691)
Supplement: S1 File — (ZIP) [file pone.0291691.s001.zip › Supporting Information files/FLT.dbf.xml]

<?xml version="1.0" encoding="UTF-8"?>
<metadata xml:lang="zh"><Esri><CreaDate>20230630</CreaDate><CreaTime>22203300</CreaTime><ArcGISFormat>1.0</ArcGISFormat><SyncOnce>FALSE</SyncOnce><DataProperties><lineage><Process ToolSource="d:\arcgis\desktop10.6\ArcToolbox\Toolboxes\Data Management Tools.tbx\Project" Date="20220108" Time="021231">Project 2020公司企业 D:\2020年\2020公司企业投影后.shp PROJCS['WGS_1984_UTM_Zone_50N',GEOGCS['GCS_WGS_1984',DATUM['D_WGS_1984',SPHEROID['WGS_1984',6378137.0,298.257223563]],PRIMEM['Greenwich',0.0],UNIT['Degree',0.0174532925199433]],PROJECTION['Transverse_Mercator'],PARAMETER['False_Easting',500000.0],PARAMETER['False_Northing',0.0],PARAMETER['Central_Meridian',117.0],PARAMETER['Scale_Factor',0.9996],PARAMETER['Latitude_Of_Origin',0.0],UNIT['Meter',1.0]] # GEOGCS['GCS_WGS_1984',DATUM['D_WGS_1984',SPHEROID['WGS_1984',6378137.0,298.257223563]],PRIMEM['Greenwich',0.0],UNIT['Degree',0.0174532925199433]] NO_PRESERVE_SHAPE # NO_VERTICAL</Process><Process ToolSource="d:\arcgis\desktop10.6\ArcToolbox\Toolboxes\Data Management Tools.tbx\Merge" Date="20220116" Time="141131">Merge D:\2020新\2020年\食品轻纺\办公文具.shp;D:\2020新\2020年\食品轻纺\布.shp;D:\2020新\2020年\食品轻纺\炒货.shp;D:\2020新\2020年\食品轻纺\灯.shp;D:\2020新\2020年\食品轻纺\镀喷.shp;D:\2020新\2020年\食品轻纺\纺织.shp;D:\2020新\2020年\食品轻纺\纺织2.shp;D:\2020新\2020年\食品轻纺\粉.shp;D:\2020新\2020年\食品轻纺\粉丝粉条.shp;D:\2020新\2020年\食品轻纺\缝.shp;D:\2020新\2020年\食品轻纺\服.shp;D:\2020新\2020年\食品轻纺\服装.shp;D:\2020新\2020年\食品轻纺\服装2.shp;D:\2020新\2020年\食品轻纺\果胶.shp;D:\2020新\2020年\食品轻纺\花生.shp;D:\2020新\2020年\食品轻纺\家居.shp;D:\2020新\2020年\食品轻纺\家具.shp;D:\2020新\2020年\食品轻纺\健身器材.shp;D:\2020新\2020年\食品轻纺\烤漆.shp;D:\2020新\2020年\食品轻纺\课桌.shp;D:\2020新\2020年\食品轻纺\口罩.shp;D:\2020新\2020年\食品轻纺\冷饮.shp;D:\2020新\2020年\食品轻纺\粮.shp;D:\2020新\2020年\食品轻纺\粮油.shp;D:\2020新\2020年\食品轻纺\馒头.shp;D:\2020新\2020年\食品轻纺\毛编.shp;D:\2020新\2020年\食品轻纺\面.shp;D:\2020新\2020年\食品轻纺\内衣.shp;D:\2020新\2020年\食品轻纺\农副.shp;D:\2020新\2020年\食品轻纺\扦花.shp;D:\2020新\2020年\食品轻纺\肉.shp;D:\2020新\2020年\食品轻纺\肉食.shp;D:\2020新\2020年\食品轻纺\乳鸽.shp;D:\2020新\2020年\食品轻纺\沙发.shp;D:\2020新\2020年\食品轻纺\食品.shp;D:\2020新\2020年\食品轻纺\食品加工1.shp;D:\2020新\2020年\食品轻纺\食品加工2.shp;D:\2020新\2020年\食品轻纺\食品加工3.shp;D:\2020新\2020年\食品轻纺\饲料.shp;D:\2020新\2020年\食品轻纺\榻榻米.shp;D:\2020新\2020年\食品轻纺\童装.shp;D:\2020新\2020年\食品轻纺\图.shp;D:\2020新\2020年\食品轻纺\味精.shp;D:\2020新\2020年\食品轻纺\香油.shp;D:\2020新\2020年\食品轻纺\校服.shp;D:\2020新\2020年\食品轻纺\腌制.shp;D:\2020新\2020年\食品轻纺\盐.shp;D:\2020新\2020年\食品轻纺\盐厂.shp;D:\2020新\2020年\食品轻纺\衣柜.shp;D:\2020新\2020年\食品轻纺\衣帽.shp;D:\2020新\2020年\食品轻纺\饮料.shp;D:\2020新\2020年\食品轻纺\饮品.shp;D:\2020新\2020年\食品轻纺\印.shp;D:\2020新\2020年\食品轻纺\印刷.shp;D:\2020新\2020年\食品轻纺\油坊.shp;D:\2020新\2020年\食品轻纺\油脂.shp;D:\2020新\2020年\食品轻纺\织.shp;D:\2020新\2020年\食品轻纺\纸.shp;D:\2020新\2020年\食品轻纺\座椅.shp;D:\2020新\2020年2\食品轻纺\办公.shp;D:\2020新\2020年2\食品轻纺\拌面.shp;D:\2020新\2020年2\食品轻纺\保健品.shp;D:\2020新\2020年2\食品轻纺\标志服.shp;D:\2020新\2020年2\食品轻纺\布.shp;D:\2020新\2020年2\食品轻纺\参加工.shp;D:\2020新\2020年2\食品轻纺\肠.shp;D:\2020新\2020年2\食品轻纺\炒货.shp;D:\2020新\2020年2\食品轻纺\车饰.shp;D:\2020新\2020年2\食品轻纺\成品油.shp;D:\2020新\2020年2\食品轻纺\出版.shp;D:\2020新\2020年2\食品轻纺\厨具.shp;D:\2020新\2020年2\食品轻纺\大米.shp;D:\2020新\2020年2\食品轻纺\蛋糕.shp;D:\2020新\2020年2\食品轻纺\灯.shp;D:\2020新\2020年2\食品轻纺\电镀.shp;D:\2020新\2020年2\食品轻纺\雕.shp;D:\2020新\2020年2\食品轻纺\调味.shp;D:\2020新\2020年2\食品轻纺\豆制品.shp;D:\2020新\2020年2\食品轻纺\纺织.shp;D:\2020新\2020年2\食品轻纺\肥城焊.shp;D:\2020新\2020年2\食品轻纺\肥城食品.shp;D:\2020新\2020年2\食品轻纺\肥城盐业.shp;D:\2020新\2020年2\食品轻纺\粉条.shp;D:\2020新\2020年2\食品轻纺\缝.shp;D:\2020新\2020年2\食品轻纺\服饰.shp;D:\2020新\2020年2\食品轻纺\革.shp;D:\2020新\2020年2\食品轻纺\果品.shp;D:\2020新\2020年2\食品轻纺\过滤.shp;D:\2020新\2020年2\食品轻纺\海产品加工.shp;D:\2020新\2020年2\食品轻纺\花生加工.shp;D:\2020新\2020年2\食品轻纺\花生油.shp;D:\2020新\2020年2\食品轻纺\家居.shp;D:\2020新\2020年2\食品轻纺\家具.shp;D:\2020新\2020年2\食品轻纺\家俬.shp;D:\2020新\2020年2\食品轻纺\脚垫.shp;D:\2020新\2020年2\食品轻纺\教品.shp;D:\2020新\2020年2\食品轻纺\教学.shp;D:\2020新\2020年2\食品轻纺\酒.shp;D:\2020新\2020年2\食品轻纺\劳保.shp;D:\2020新\2020年2\食品轻纺\冷食.shp;D:\2020新\2020年2\食品轻纺\冷饮.shp;D:\2020新\2020年2\食品轻纺\礼服.shp;D:\2020新\2020年2\食品轻纺\礼品.shp;D:\2020新\2020年2\食品轻纺\粮食.shp;D:\2020新\2020年2\食品轻纺\粮油.shp;D:\2020新\2020年2\食品轻纺\纶.shp;D:\2020新\2020年2\食品轻纺\旅游品.shp;D:\2020新\2020年2\食品轻纺\马桶.shp;D:\2020新\2020年2\食品轻纺\麦粉.shp;D:\2020新\2020年2\食品轻纺\麦芽.shp;D:\2020新\2020年2\食品轻纺\毛.shp;D:\2020新\2020年2\食品轻纺\毛编.shp;D:\2020新\2020年2\食品轻纺\美术.shp;D:\2020新\2020年2\食品轻纺\面粉.shp;D:\2020新\2020年2\食品轻纺\面筋.shp;D:\2020新\2020年2\食品轻纺\奶.shp;D:\2020新\2020年2\食品轻纺\内饰.shp;D:\2020新\2020年2\食品轻纺\内衣.shp;D:\2020新\2020年2\食品轻纺\农产品加工.shp;D:\2020新\2020年2\食品轻纺\农副产品.shp;D:\2020新\2020年2\食品轻纺\汽车用品.shp;D:\2020新\2020年2\食品轻纺\膳坊.shp;D:\2020新\2020年2\食品轻纺\食品.shp;D:\2020新\2020年2\食品轻纺\水产加工.shp;D:\2020新\2020年2\食品轻纺\水产品加工.shp;D:\2020新\2020年2\食品轻纺\饲料.shp;D:\2020新\2020年2\食品轻纺\蒜加工.shp;D:\2020新\2020年2\食品轻纺\榻.shp;D:\2020新\2020年2\食品轻纺\糖.shp;D:\2020新\2020年2\食品轻纺\陶艺.shp;D:\2020新\2020年2\食品轻纺\童装.shp;D:\2020新\2020年2\食品轻纺\图文.shp;D:\2020新\2020年2\食品轻纺\土产.shp;D:\2020新\2020年2\食品轻纺\玩具.shp;D:\2020新\2020年2\食品轻纺\网纱.shp;D:\2020新\2020年2\食品轻纺\卫生.shp;D:\2020新\2020年2\食品轻纺\五粮液.shp;D:\2020新\2020年2\食品轻纺\香料.shp;D:\2020新\2020年2\食品轻纺\香油.shp;D:\2020新\2020年2\食品轻纺\校服.shp;D:\2020新\2020年2\食品轻纺\绣.shp;D:\2020新\2020年2\食品轻纺\牙齿.shp;D:\2020新\2020年2\食品轻纺\烟草.shp;D:\2020新\2020年2\食品轻纺\腌制.shp;D:\2020新\2020年2\食品轻纺\盐.shp;D:\2020新\2020年2\食品轻纺\盐厂.shp;D:\2020新\2020年2\食品轻纺\衣柜.shp;D:\2020新\2020年2\食品轻纺\艺术品.shp;D:\2020新\2020年2\食品轻纺\艺术品2.shp;D:\2020新\2020年2\食品轻纺\饮料.shp;D:\2020新\2020年2\食品轻纺\饮品.shp;D:\2020新\2020年2\食品轻纺\印.shp;D:\2020新\2020年2\食品轻纺\用品.shp;D:\2020新\2020年2\食品轻纺\油坊.shp;D:\2020新\2020年2\食品轻纺\玉器.shp;D:\2020新\2020年2\食品轻纺\针织.shp;D:\2020新\2020年2\食品轻纺\织造.shp;D:\2020新\2020年2\食品轻纺\植物油.shp;D:\2020新\2020年2\食品轻纺\纸.shp;D:\2020新\2020年2\食品轻纺\制衣.shp;D:\2020新\2020年2\食品轻纺\珠宝首饰.shp;D:\2020新\2020年2\食品轻纺\装饰.shp;D:\2020新\2020年2\食品轻纺\坐垫.shp D:\2020合并后\食品轻纺.shp "名称 "名称" true true false 254 Text 0 0 ,First,#,D:\2020新\2020年\食品轻纺\办公文具.shp,名称,-1,-1,D:\2020新\2020年\食品轻纺\布.shp,名称,-1,-1,D:\2020新\2020年\食品轻纺\炒货.shp,名称,-1,-1,D:\2020新\2020年\食品轻纺\灯.shp,名称,-1,-1,D:\2020新\2020年\食品轻纺\镀喷.shp,名称,-1,-1,D:\2020新\2020年\食品轻纺\纺织.shp,名称,-1,-1,D:\2020新\2020年\食品轻纺\纺织2.shp,名称,-1,-1,D:\2020新\2020年\食品轻纺\粉.shp,名称,-1,-1,D:\2020新\2020年\食品轻纺\粉丝粉条.shp,名称,-1,-1,D:\2020新\2020年\食品轻纺\缝.shp,名称,-1,-1,D:\2020新\2020年\食品轻纺\服.shp,名称,-1,-1,D:\2020新\2020年\食品轻纺\服装.shp,名称,-1,-1,D:\2020新\2020年\食品轻纺\服装2.shp,名称,-1,-1,D:\2020新\2020年\食品轻纺\果胶.shp,名称,-1,-1,D:\2020新\2020年\食品轻纺\花生.shp,名称,-1,-1,D:\2020新\2020年\食品轻纺\家居.shp,名称,-1,-1,D:\2020新\2020年\食品轻纺\家具.shp,名称,-1,-1,D:\2020新\2020年\食品轻纺\健身器材.shp,名称,-1,-1,D:\2020新\2020年\食品轻纺\烤漆.shp,名称,-1,-1,D:\2020新\2020年\食品轻纺\课桌.shp,名称,-1,-1,D:\2020新\2020年\食品轻纺\口罩.shp,名称,-1,-1,D:\2020新\2020年\食品轻纺\冷饮.shp,名称,-1,-1,D:\2020新\2020年\食品轻纺\粮.shp,名称,-1,-1,D:\2020新\2020年\食品轻纺\粮油.shp,名称,-1,-1,D:\2020新\2020年\食品轻纺\馒头.shp,名称,-1,-1,D:\2020新\2020年\食品轻纺\毛编.shp,名称,-1,-1,D:\2020新\2020年\食品轻纺\面.shp,名称,-1,-1,D:\2020新\2020年\食品轻纺\内衣.shp,名称,-1,-1,D:\2020新\2020年\食品轻纺\农副.shp,名称,-1,-1,D:\2020新\2020年\食品轻纺\扦花.shp,名称,-1,-1,D:\2020新\2020年\食品轻纺\肉.shp,名称,-1,-1,D:\2020新\2020年\食品轻纺\肉食.shp,名称,-1,-1,D:\2020新\2020年\食品轻纺\乳鸽.shp,名称,-1,-1,D:\2020新\2020年\食品轻纺\沙发.shp,名称,-1,-1,D:\2020新\2020年\食品轻纺\食品.shp,名称,-1,-1,D:\2020新\2020年\食品轻纺\食品加工1.shp,名称,-1,-1,D:\2020新\2020年\食品轻纺\食品加工2.shp,名称,-1,-1,D:\2020新\2020年\食品轻纺\食品加工3.shp,名称,-1,-1,D:\2020新\2020年\食品轻纺\饲料.shp,名称,-1,-1,D:\2020新\2020年\食品轻纺\榻榻米.shp,名称,-1,-1,D:\2020新\2020年\食品轻纺\童装.shp,名称,-1,-1,D:\2020新\2020年\食品轻纺\图.shp,名称,-1,-1,D:\2020新\2020年\食品轻纺\味精.shp,名称,-1,-1,D:\2020新\2020年\食品轻纺\香油.shp,名称,-1,-1,D:\2020新\2020年\食品轻纺\校服.shp,名称,-1,-1,D:\2020新\2020年\食品轻纺\腌制.shp,名称,-1,-1,D:\2020新\2020年\食品轻纺\盐.shp,名称,-1,-1,D:\2020新\2020年\食品轻纺\盐厂.shp,名称,-1,-1,D:\2020新\2020年\食品轻纺\衣柜.shp,名称,-1,-1,D:\2020新\2020年\食品轻纺\衣帽.shp,名称,-1,-1,D:\2020新\2020年\食品轻纺\饮料.shp,名称,-1,-1,D:\2020新\2020年\食品轻纺\饮品.shp,名称,-1,-1,D:\2020新\2020年\食品轻纺\印.shp,名称,-1,-1,D:\2020新\2020年\食品轻纺\印刷.shp,名称,-1,-1,D:\2020新\2020年\食品轻纺\油坊.shp,名称,-1,-1,D:\2020新\2020年\食品轻纺\油脂.shp,名称,-1,-1,D:\2020新\2020年\食品轻纺\织.shp,名称,-1,-1,D:\2020新\2020年\食品轻纺\纸.shp,名称,-1,-1,D:\2020新\2020年\食品轻纺\座椅.shp,名称,-1,-1,D:\2020新\2020年2\食品轻纺\办公.shp,名称,-1,-1,D:\2020新\2020年2\食品轻纺\拌面.shp,名称,-1,-1,D:\2020新\2020年2\食品轻纺\保健品.shp,名称,-1,-1,D:\2020新\2020年2\食品轻纺\标志服.shp,名称,-1,-1,D:\2020新\2020年2\食品轻纺\布.shp,名称,-1,-1,D:\2020新\2020年2\食品轻纺\参加工.shp,名称,-1,-1,D:\2020新\2020年2\食品轻纺\肠.shp,名称,-1,-1,D:\2020新\2020年2\食品轻纺\炒货.shp,名称,-1,-1,D:\2020新\2020年2\食品轻纺\车饰.shp,名称,-1,-1,D:\2020新\2020年2\食品轻纺\成品油.shp,名称,-1,-1,D:\2020新\2020年2\食品轻纺\出版.shp,名称,-1,-1,D:\2020新\2020年2\食品轻纺\厨具.shp,名称,-1,-1,D:\2020新\2020年2\食品轻纺\大米.shp,名称,-1,-1,D:\2020新\2020年2\食品轻纺\蛋糕.shp,名称,-1,-1,D:\2020新\2020年2\食品轻纺\灯.shp,名称,-1,-1,D:\2020新\2020年2\食品轻纺\电镀.shp,名称,-1,-1,D:\2020新\2020年2\食品轻纺\雕.shp,名称,-1,-1,D:\2020新\2020年2\食品轻纺\调味.shp,名称,-1,-1,D:\2020新\2020年2\食品轻纺\豆制品.shp,名称,-1,-1,D:\2020新\2020年2\食品轻纺\纺织.shp,名称,-1,-1,D:\2020新\2020年2\食品轻纺\肥城焊.shp,名称,-1,-1,D:\2020新\2020年2\食品轻纺\肥城食品.shp,名称,-1,-1,D:\2020新\2020年2\食品轻纺\肥城盐业.shp,名称,-1,-1,D:\2020新\2020年2\食品轻纺\粉条.shp,名称,-1,-1,D:\2020新\2020年2\食品轻纺\缝.shp,名称,-1,-1,D:\2020新\2020年2\食品轻纺\服饰.shp,名称,-1,-1,D:\2020新\2020年2\食品轻纺\革.shp,名称,-1,-1,D:\2020新\2020年2\食品轻纺\果品.shp,名称,-1,-1,D:\2020新\2020年2\食品轻纺\过滤.shp,名称,-1,-1,D:\2020新\2020年2\食品轻纺\海产品加工.shp,名称,-1,-1,D:\2020新\2020年2\食品轻纺\花生加工.shp,名称,-1,-1,D:\2020新\2020年2\食品轻纺\花生油.shp,名称,-1,-1,D:\2020新\2020年2\食品轻纺\家居.shp,名称,-1,-1,D:\2020新\2020年2\食品轻纺\家具.shp,名称,-1,-1,D:\2020新\2020年2\食品轻纺\家俬.shp,名称,-1,-1,D:\2020新\2020年2\食品轻纺\脚垫.shp,名称,-1,-1,D:\2020新\2020年2\食品轻纺\教品.shp,名称,-1,-1,D:\2020新\2020年2\食品轻纺\教学.shp,名称,-1,-1,D:\2020新\2020年2\食品轻纺\酒.shp,名称,-1,-1,D:\2020新\2020年2\食品轻纺\劳保.shp,名称,-1,-1,D:\2020新\2020年2\食品轻纺\冷食.shp,名称,-1,-1,D:\2020新\2020年2\食品轻纺\冷饮.shp,名称,-1,-1,D:\2020新\2020年2\食品轻纺\礼服.shp,名称,-1,-1,D:\2020新\2020年2\食品轻纺\礼品.shp,名称,-1,-1,D:\2020新\2020年2\食品轻纺\粮食.shp,名称,-1,-1,D:\2020新\2020年2\食品轻纺\粮油.shp,名称,-1,-1,D:\2020新\2020年2\食品轻纺\纶.shp,名称,-1,-1,D:\2020新\2020年2\食品轻纺\旅游品.shp,名称,-1,-1,D:\2020新\2020年2\食品轻纺\马桶.shp,名称,-1,-1,D:\2020新\2020年2\食品轻纺\麦粉.shp,名称,-1,-1,D:\2020新\2020年2\食品轻纺\麦芽.shp,名称,-1,-1,D:\2020新\2020年2\食品轻纺\毛.shp,名称,-1,-1,D:\2020新\2020年2\食品轻纺\毛编.shp,名称,-1,-1,D:\2020新\2020年2\食品轻纺\美术.shp,名称,-1,-1,D:\2020新\2020年2\食品轻纺\面粉.shp,名称,-1,-1,D:\2020新\2020年2\食品轻纺\面筋.shp,名称,-1,-1,D:\2020新\2020年2\食品轻纺\奶.shp,名称,-1,-1,D:\2020新\2020年2\食品轻纺\内饰.shp,名称,-1,-1,D:\2020新\2020年2\食品轻纺\内衣.shp,名称,-1,-1,D:\2020新\2020年2\食品轻纺\农产品加工.shp,名称,-1,-1,D:\2020新\2020年2\食品轻纺\农副产品.shp,名称,-1,-1,D:\2020新\2020年2\食品轻纺\汽车用品.shp,名称,-1,-1,D:\2020新\2020年2\食品轻纺\膳坊.shp,名称,-1,-1,D:\2020新\2020年2\食品轻纺\食品.shp,名称,-1,-1,D:\2020新\2020年2\食品轻纺\水产加工.shp,名称,-1,-1,D:\2020新\2020年2\食品轻纺\水产品加工.shp,名称,-1,-1,D:\2020新\2020年2\食品轻纺\饲料.shp,名称,-1,-1,D:\2020新\2020年2\食品轻纺\蒜加工.shp,名称,-1,-1,D:\2020新\2020年2\食品轻纺\榻.shp,名称,-1,-1,D:\2020新\2020年2\食品轻纺\糖.shp,名称,-1,-1,D:\2020新\2020年2\食品轻纺\陶艺.shp,名称,-1,-1,D:\2020新\2020年2\食品轻纺\童装.shp,名称,-1,-1,D:\2020新\2020年2\食品轻纺\图文.shp,名称,-1,-1,D:\2020新\2020年2\食品轻纺\土产.shp,名称,-1,-1,D:\2020新\2020年2\食品轻纺\玩具.shp,名称,-1,-1,D:\2020新\2020年2\食品轻纺\网纱.shp,名称,-1,-1,D:\2020新\2020年2\食品轻纺\卫生.shp,名称,-1,-1,D:\2020新\2020年2\食品轻纺\五粮液.shp,名称,-1,-1,D:\2020新\2020年2\食品轻纺\香料.shp,名称,-1,-1,D:\2020新\2020年2\食品轻纺\香油.shp,名称,-1,-1,D:\2020新\2020年2\食品轻纺\校服.shp,名称,-1,-1,D:\2020新\2020年2\食品轻纺\绣.shp,名称,-1,-1,D:\2020新\2020年2\食品轻纺\牙齿.shp,名称,-1,-1,D:\2020新\2020年2\食品轻纺\烟草.shp,名称,-1,-1,D:\2020新\2020年2\食品轻纺\腌制.shp,名称,-1,-1,D:\2020新\2020年2\食品轻纺\盐.shp,名称,-1,-1,D:\2020新\2020年2\食品轻纺\盐厂.shp,名称,-1,-1,D:\2020新\2020年2\食品轻纺\衣柜.shp,名称,-1,-1,D:\2020新\2020年2\食品轻纺\艺术品.shp,名称,-1,-1,D:\2020新\2020年2\食品轻纺\艺术品2.shp,名称,-1,-1,D:\2020新\2020年2\食品轻纺\饮料.shp,名称,-1,-1,D:\2020新\2020年2\食品轻纺\饮品.shp,名称,-1,-1,D:\2020新\2020年2\食品轻纺\印.shp,名称,-1,-1,D:\2020新\2020年2\食品轻纺\用品.shp,名称,-1,-1,D:\2020新\2020年2\食品轻纺\油坊.shp,名称,-1,-1,D:\2020新\2020年2\食品轻纺\玉器.shp,名称,-1,-1,D:\2020新\2020年2\食品轻纺\针织.shp,名称,-1,-1,D:\2020新\2020年2\食品轻纺\织造.shp,名称,-1,-1,D:\2020新\2020年2\食品轻纺\植物油.shp,名称,-1,-1,D:\2020新\2020年2\食品轻纺\纸.shp,名称,-1,-1,D:\2020新\2020年2\食品轻纺\制衣.shp,名称,-1,-1,D:\2020新\2020年2\食品轻纺\珠宝首饰.shp,名称,-1,-1,D:\2020新\2020年2\食品轻纺\装饰.shp,名称,-1,-1,D:\2020新\2020年2\食品轻纺\坐垫.shp,名称,-1,-1;地址 "地址" true true false 254 Text 0 0 ,First,#,D:\2020新\2020年\食品轻纺\办公文具.shp,地址,-1,-1,D:\2020新\2020年\食品轻纺\布.shp,地址,-1,-1,D:\2020新\2020年\食品轻纺\炒货.shp,地址,-1,-1,D:\2020新\2020年\食品轻纺\灯.shp,地址,-1,-1,D:\2020新\2020年\食品轻纺\镀喷.shp,地址,-1,-1,D:\2020新\2020年\食品轻纺\纺织.shp,地址,-1,-1,D:\2020新\2020年\食品轻纺\纺织2.shp,地址,-1,-1,D:\2020新\2020年\食品轻纺\粉.shp,地址,-1,-1,D:\2020新\2020年\食品轻纺\粉丝粉条.shp,地址,-1,-1,D:\2020新\2020年\食品轻纺\缝.shp,地址,-1,-1,D:\2020新\2020年\食品轻纺\服.shp,地址,-1,-1,D:\2020新\2020年\食品轻纺\服装.shp,地址,-1,-1,D:\2020新\2020年\食品轻纺\服装2.shp,地址,-1,-1,D:\2020新\2020年\食品轻纺\果胶.shp,地址,-1,-1,D:\2020新\2020年\食品轻纺\花生.shp,地址,-1,-1,D:\2020新\2020年\食品轻纺\家居.shp,地址,-1,-1,D:\2020新\2020年\食品轻纺\家具.shp,地址,-1,-1,D:\2020新\2020年\食品轻纺\健身器材.shp,地址,-1,-1,D:\2020新\2020年\食品轻纺\烤漆.shp,地址,-1,-1,D:\2020新\2020年\食品轻纺\课桌.shp,地址,-1,-1,D:\2020新\2020年\食品轻纺\口罩.shp,地址,-1,-1,D:\2020新\2020年\食品轻纺\冷饮.shp,地址,-1,-1,D:\2020新\2020年\食品轻纺\粮.shp,地址,-1,-1,D:\2020新\2020年\食品轻纺\粮油.shp,地址,-1,-1,D:\2020新\2020年\食品轻纺\馒头.shp,地址,-1,-1,D:\2020新\2020年\食品轻纺\毛编.shp,地址,-1,-1,D:\2020新\2020年\食品轻纺\面.shp,地址,-1,-1,D:\2020新\2020年\食品轻纺\内衣.shp,地址,-1,-1,D:\2020新\2020年\食品轻纺\农副.shp,地址,-1,-1,D:\2020新\2020年\食品轻纺\扦花.shp,地址,-1,-1,D:\2020新\2020年\食品轻纺\肉.shp,地址,-1,-1,D:\2020新\2020年\食品轻纺\肉食.shp,地址,-1,-1,D:\2020新\2020年\食品轻纺\乳鸽.shp,地址,-1,-1,D:\2020新\2020年\食品轻纺\沙发.shp,地址,-1,-1,D:\2020新\2020年\食品轻纺\食品.shp,地址,-1,-1,D:\2020新\2020年\食品轻纺\食品加工1.shp,地址,-1,-1,D:\2020新\2020年\食品轻纺\食品加工2.shp,地址,-1,-1,D:\2020新\2020年\食品轻纺\食品加工3.shp,地址,-1,-1,D:\2020新\2020年\食品轻纺\饲料.shp,地址,-1,-1,D:\2020新\2020年\食品轻纺\榻榻米.shp,地址,-1,-1,D:\2020新\2020年\食品轻纺\童装.shp,地址,-1,-1,D:\2020新\2020年\食品轻纺\图.shp,地址,-1,-1,D:\2020新\2020年\食品轻纺\味精.shp,地址,-1,-1,D:\2020新\2020年\食品轻纺\香油.shp,地址,-1,-1,D:\2020新\2020年\食品轻纺\校服.shp,地址,-1,-1,D:\2020新\2020年\食品轻纺\腌制.shp,地址,-1,-1,D:\2020新\2020年\食品轻纺\盐.shp,地址,-1,-1,D:\2020新\2020年\食品轻纺\盐厂.shp,地址,-1,-1,D:\2020新\2020年\食品轻纺\衣柜.shp,地址,-1,-1,D:\2020新\2020年\食品轻纺\衣帽.shp,地址,-1,-1,D:\2020新\2020年\食品轻纺\饮料.shp,地址,-1,-1,D:\2020新\2020年\食品轻纺\饮品.shp,地址,-1,-1,D:\2020新\2020年\食品轻纺\印.shp,地址,-1,-1,D:\2020新\2020年\食品轻纺\印刷.shp,地址,-1,-1,D:\2020新\2020年\食品轻纺\油坊.shp,地址,-1,-1,D:\2020新\2020年\食品轻纺\油脂.shp,地址,-1,-1,D:\2020新\2020年\食品轻纺\织.shp,地址,-1,-1,D:\2020新\2020年\食品轻纺\纸.shp,地址,-1,-1,D:\2020新\2020年\食品轻纺\座椅.shp,地址,-1,-1,D:\2020新\2020年2\食品轻纺\办公.shp,地址,-1,-1,D:\2020新\2020年2\食品轻纺\拌面.shp,地址,-1,-1,D:\2020新\2020年2\食品轻纺\保健品.shp,地址,-1,-1,D:\2020新\2020年2\食品轻纺\标志服.shp,地址,-1,-1,D:\2020新\2020年2\食品轻纺\布.shp,地址,-1,-1,D:\2020新\2020年2\食品轻纺\参加工.shp,地址,-1,-1,D:\2020新\2020年2\食品轻纺\肠.shp,地址,-1,-1,D:\2020新\2020年2\食品轻纺\炒货.shp,地址,-1,-1,D:\2020新\2020年2\食品轻纺\车饰.shp,地址,-1,-1,D:\2020新\2020年2\食品轻纺\成品油.shp,地址,-1,-1,D:\2020新\2020年2\食品轻纺\出版.shp,地址,-1,-1,D:\2020新\2020年2\食品轻纺\厨具.shp,地址,-1,-1,D:\2020新\2020年2\食品轻纺\大米.shp,地址,-1,-1,D:\2020新\2020年2\食品轻纺\蛋糕.shp,地址,-1,-1,D:\2020新\2020年2\食品轻纺\灯.shp,地址,-1,-1,D:\2020新\2020年2\食品轻纺\电镀.shp,地址,-1,-1,D:\2020新\2020年2\食品轻纺\雕.shp,地址,-1,-1,D:\2020新\2020年2\食品轻纺\调味.shp,地址,-1,-1,D:\2020新\2020年2\食品轻纺\豆制品.shp,地址,-1,-1,D:\2020新\2020年2\食品轻纺\纺织.shp,地址,-1,-1,D:\2020新\2020年2\食品轻纺\肥城焊.shp,地址,-1,-1,D:\2020新\2020年2\食品轻纺\肥城食品.shp,地址,-1,-1,D:\2020新\2020年2\食品轻纺\肥城盐业.shp,地址,-1,-1,D:\2020新\2020年2\食品轻纺\粉条.shp,地址,-1,-1,D:\2020新\2020年2\食品轻纺\缝.shp,地址,-1,-1,D:\2020新\2020年2\食品轻纺\服饰.shp,地址,-1,-1,D:\2020新\2020年2\食品轻纺\革.shp,地址,-1,-1,D:\2020新\2020年2\食品轻纺\果品.shp,地址,-1,-1,D:\2020新\2020年2\食品轻纺\过滤.shp,地址,-1,-1,D:\2020新\2020年2\食品轻纺\海产品加工.shp,地址,-1,-1,D:\2020新\2020年2\食品轻纺\花生加工.shp,地址,-1,-1,D:\2020新\2020年2\食品轻纺\花生油.shp,地址,-1,-1,D:\2020新\2020年2\食品轻纺\家居.shp,地址,-1,-1,D:\2020新\2020年2\食品轻纺\家具.shp,地址,-1,-1,D:\2020新\2020年2\食品轻纺\家俬.shp,地址,-1,-1,D:\2020新\2020年2\食品轻纺\脚垫.shp,地址,-1,-1,D:\2020新\2020年2\食品轻纺\教品.shp,地址,-1,-1,D:\2020新\2020年2\食品轻纺\教学.shp,地址,-1,-1,D:\2020新\2020年2\食品轻纺\酒.shp,地址,-1,-1,D:\2020新\2020年2\食品轻纺\劳保.shp,地址,-1,-1,D:\2020新\2020年2\食品轻纺\冷食.shp,地址,-1,-1,D:\2020新\2020年2\食品轻纺\冷饮.shp,地址,-1,-1,D:\2020新\2020年2\食品轻纺\礼服.shp,地址,-1,-1,D:\2020新\2020年2\食品轻纺\礼品.shp,地址,-1,-1,D:\2020新\2020年2\食品轻纺\粮食.shp,地址,-1,-1,D:\2020新\2020年2\食品轻纺\粮油.shp,地址,-1,-1,D:\2020新\2020年2\食品轻纺\纶.shp,地址,-1,-1,D:\2020新\2020年2\食品轻纺\旅游品.shp,地址,-1,-1,D:\2020新\2020年2\食品轻纺\马桶.shp,地址,-1,-1,D:\2020新\2020年2\食品轻纺\麦粉.shp,地址,-1,-1,D:\2020新\2020年2\食品轻纺\麦芽.shp,地址,-1,-1,D:\2020新\2020年2\食品轻纺\毛.shp,地址,-1,-1,D:\2020新\2020年2\食品轻纺\毛编.shp,地址,-1,-1,D:\2020新\2020年2\食品轻纺\美术.shp,地址,-1,-1,D:\2020新\2020年2\食品轻纺\面粉.shp,地址,-1,-1,D:\2020新\2020年2\食品轻纺\面筋.shp,地址,-1,-1,D:\2020新\2020年2\食品轻纺\奶.shp,地址,-1,-1,D:\2020新\2020年2\食品轻纺\内饰.shp,地址,-1,-1,D:\2020新\2020年2\食品轻纺\内衣.shp,地址,-1,-1,D:\2020新\2020年2\食品轻纺\农产品加工.shp,地址,-1,-1,D:\2020新\2020年2\食品轻纺\农副产品.shp,地址,-1,-1,D:\2020新\2020年2\食品轻纺\汽车用品.shp,地址,-1,-1,D:\2020新\2020年2\食品轻纺\膳坊.shp,地址,-1,-1,D:\2020新\2020年2\食品轻纺\食品.shp,地址,-1,-1,D:\2020新\2020年2\食品轻纺\水产加工.shp,地址,-1,-1,D:\2020新\2020年2\食品轻纺\水产品加工.shp,地址,-1,-1,D:\2020新\2020年2\食品轻纺\饲料.shp,地址,-1,-1,D:\2020新\2020年2\食品轻纺\蒜加工.shp,地址,-1,-1,D:\2020新\2020年2\食品轻纺\榻.shp,地址,-1,-1,D:\2020新\2020年2\食品轻纺\糖.shp,地址,-1,-1,D:\2020新\2020年2\食品轻纺\陶艺.shp,地址,-1,-1,D:\2020新\2020年2\食品轻纺\童装.shp,地址,-1,-1,D:\2020新\2020年2\食品轻纺\图文.shp,地址,-1,-1,D:\2020新\2020年2\食品轻纺\土产.shp,地址,-1,-1,D:\2020新\2020年2\食品轻纺\玩具.shp,地址,-1,-1,D:\2020新\2020年2\食品轻纺\网纱.shp,地址,-1,-1,D:\2020新\2020年2\食品轻纺\卫生.shp,地址,-1,-1,D:\2020新\2020年2\食品轻纺\五粮液.shp,地址,-1,-1,D:\2020新\2020年2\食品轻纺\香料.shp,地址,-1,-1,D:\2020新\2020年2\食品轻纺\香油.shp,地址,-1,-1,D:\2020新\2020年2\食品轻纺\校服.shp,地址,-1,-1,D:\2020新\2020年2\食品轻纺\绣.shp,地址,-1,-1,D:\2020新\2020年2\食品轻纺\牙齿.shp,地址,-1,-1,D:\2020新\2020年2\食品轻纺\烟草.shp,地址,-1,-1,D:\2020新\2020年2\食品轻纺\腌制.shp,地址,-1,-1,D:\2020新\2020年2\食品轻纺\盐.shp,地址,-1,-1,D:\2020新\2020年2\食品轻纺\盐厂.shp,地址,-1,-1,D:\2020新\2020年2\食品轻纺\衣柜.shp,地址,-1,-1,D:\2020新\2020年2\食品轻纺\艺术品.shp,地址,-1,-1,D:\2020新\2020年2\食品轻纺\艺术品2.shp,地址,-1,-1,D:\2020新\2020年2\食品轻纺\饮料.shp,地址,-1,-1,D:\2020新\2020年2\食品轻纺\饮品.shp,地址,-1,-1,D:\2020新\2020年2\食品轻纺\印.shp,地址,-1,-1,D:\2020新\2020年2\食品轻纺\用品.shp,地址,-1,-1,D:\2020新\2020年2\食品轻纺\油坊.shp,地址,-1,-1,D:\2020新\2020年2\食品轻纺\玉器.shp,地址,-1,-1,D:\2020新\2020年2\食品轻纺\针织.shp,地址,-1,-1,D:\2020新\2020年2\食品轻纺\织造.shp,地址,-1,-1,D:\2020新\2020年2\食品轻纺\植物油.shp,地址,-1,-1,D:\2020新\2020年2\食品轻纺\纸.shp,地址,-1,-1,D:\2020新\2020年2\食品轻纺\制衣.shp,地址,-1,-1,D:\2020新\2020年2\食品轻纺\珠宝首饰.shp,地址,-1,-1,D:\2020新\2020年2\食品轻纺\装饰.shp,地址,-1,-1,D:\2020新\2020年2\食品轻纺\坐垫.shp,地址,-1,-1;电话 "电话" true true false 254 Text 0 0 ,First,#,D:\2020新\2020年\食品轻纺\办公文具.shp,电话,-1,-1,D:\2020新\2020年\食品轻纺\布.shp,电话,-1,-1,D:\2020新\2020年\食品轻纺\炒货.shp,电话,-1,-1,D:\2020新\2020年\食品轻纺\灯.shp,电话,-1,-1,D:\2020新\2020年\食品轻纺\镀喷.shp,电话,-1,-1,D:\2020新\2020年\食品轻纺\纺织.shp,电话,-1,-1,D:\2020新\2020年\食品轻纺\纺织2.shp,电话,-1,-1,D:\2020新\2020年\食品轻纺\粉.shp,电话,-1,-1,D:\2020新\2020年\食品轻纺\粉丝粉条.shp,电话,-1,-1,D:\2020新\2020年\食品轻纺\缝.shp,电话,-1,-1,D:\2020新\2020年\食品轻纺\服.shp,电话,-1,-1,D:\2020新\2020年\食品轻纺\服装.shp,电话,-1,-1,D:\2020新\2020年\食品轻纺\服装2.shp,电话,-1,-1,D:\2020新\2020年\食品轻纺\果胶.shp,电话,-1,-1,D:\2020新\2020年\食品轻纺\花生.shp,电话,-1,-1,D:\2020新\2020年\食品轻纺\家居.shp,电话,-1,-1,D:\2020新\2020年\食品轻纺\家具.shp,电话,-1,-1,D:\2020新\2020年\食品轻纺\健身器材.shp,电话,-1,-1,D:\2020新\2020年\食品轻纺\烤漆.shp,电话,-1,-1,D:\2020新\2020年\食品轻纺\课桌.shp,电话,-1,-1,D:\2020新\2020年\食品轻纺\口罩.shp,电话,-1,-1,D:\2020新\2020年\食品轻纺\冷饮.shp,电话,-1,-1,D:\2020新\2020年\食品轻纺\粮.shp,电话,-1,-1,D:\2020新\2020年\食品轻纺\粮油.shp,电话,-1,-1,D:\2020新\2020年\食品轻纺\馒头.shp,电话,-1,-1,D:\2020新\2020年\食品轻纺\毛编.shp,电话,-1,-1,D:\2020新\2020年\食品轻纺\面.shp,电话,-1,-1,D:\2020新\2020年\食品轻纺\内衣.shp,电话,-1,-1,D:\2020新\2020年\食品轻纺\农副.shp,电话,-1,-1,D:\2020新\2020年\食品轻纺\扦花.shp,电话,-1,-1,D:\2020新\2020年\食品轻纺\肉.shp,电话,-1,-1,D:\2020新\2020年\食品轻纺\肉食.shp,电话,-1,-1,D:\2020新\2020年\食品轻纺\乳鸽.shp,电话,-1,-1,D:\2020新\2020年\食品轻纺\沙发.shp,电话,-1,-1,D:\2020新\2020年\食品轻纺\食品.shp,电话,-1,-1,D:\2020新\2020年\食品轻纺\食品加工1.shp,电话,-1,-1,D:\2020新\2020年\食品轻纺\食品加工2.shp,电话,-1,-1,D:\2020新\2020年\食品轻纺\食品加工3.shp,电话,-1,-1,D:\2020新\2020年\食品轻纺\饲料.shp,电话,-1,-1,D:\2020新\2020年\食品轻纺\榻榻米.shp,电话,-1,-1,D:\2020新\2020年\食品轻纺\童装.shp,电话,-1,-1,D:\2020新\2020年\食品轻纺\图.shp,电话,-1,-1,D:\2020新\2020年\食品轻纺\味精.shp,电话,-1,-1,D:\2020新\2020年\食品轻纺\香油.shp,电话,-1,-1,D:\2020新\2020年\食品轻纺\校服.shp,电话,-1,-1,D:\2020新\2020年\食品轻纺\腌制.shp,电话,-1,-1,D:\2020新\2020年\食品轻纺\盐.shp,电话,-1,-1,D:\2020新\2020年\食品轻纺\盐厂.shp,电话,-1,-1,D:\2020新\2020年\食品轻纺\衣柜.shp,电话,-1,-1,D:\2020新\2020年\食品轻纺\衣帽.shp,电话,-1,-1,D:\2020新\2020年\食品轻纺\饮料.shp,电话,-1,-1,D:\2020新\2020年\食品轻纺\饮品.shp,电话,-1,-1,D:\2020新\2020年\食品轻纺\印.shp,电话,-1,-1,D:\2020新\2020年\食品轻纺\印刷.shp,电话,-1,-1,D:\2020新\2020年\食品轻纺\油坊.shp,电话,-1,-1,D:\2020新\2020年\食品轻纺\油脂.shp,电话,-1,-1,D:\2020新\2020年\食品轻纺\织.shp,电话,-1,-1,D:\2020新\2020年\食品轻纺\纸.shp,电话,-1,-1,D:\2020新\2020年\食品轻纺\座椅.shp,电话,-1,-1,D:\2020新\2020年2\食品轻纺\办公.shp,电话,-1,-1,D:\2020新\2020年2\食品轻纺\拌面.shp,电话,-1,-1,D:\2020新\2020年2\食品轻纺\保健品.shp,电话,-1,-1,D:\2020新\2020年2\食品轻纺\标志服.shp,电话,-1,-1,D:\2020新\2020年2\食品轻纺\布.shp,电话,-1,-1,D:\2020新\2020年2\食品轻纺\参加工.shp,电话,-1,-1,D:\2020新\2020年2\食品轻纺\肠.shp,电话,-1,-1,D:\2020新\2020年2\食品轻纺\炒货.shp,电话,-1,-1,D:\2020新\2020年2\食品轻纺\车饰.shp,电话,-1,-1,D:\2020新\2020年2\食品轻纺\成品油.shp,电话,-1,-1,D:\2020新\2020年2\食品轻纺\出版.shp,电话,-1,-1,D:\2020新\2020年2\食品轻纺\厨具.shp,电话,-1,-1,D:\2020新\2020年2\食品轻纺\大米.shp,电话,-1,-1,D:\2020新\2020年2\食品轻纺\蛋糕.shp,电话,-1,-1,D:\2020新\2020年2\食品轻纺\灯.shp,电话,-1,-1,D:\2020新\2020年2\食品轻纺\电镀.shp,电话,-1,-1,D:\2020新\2020年2\食品轻纺\雕.shp,电话,-1,-1,D:\2020新\2020年2\食品轻纺\调味.shp,电话,-1,-1,D:\2020新\2020年2\食品轻纺\豆制品.shp,电话,-1,-1,D:\2020新\2020年2\食品轻纺\纺织.shp,电话,-1,-1,D:\2020新\2020年2\食品轻纺\肥城焊.shp,电话,-1,-1,D:\2020新\2020年2\食品轻纺\肥城食品.shp,电话,-1,-1,D:\2020新\2020年2\食品轻纺\肥城盐业.shp,电话,-1,-1,D:\2020新\2020年2\食品轻纺\粉条.shp,电话,-1,-1,D:\2020新\2020年2\食品轻纺\缝.shp,电话,-1,-1,D:\2020新\2020年2\食品轻纺\服饰.shp,电话,-1,-1,D:\2020新\2020年2\食品轻纺\革.shp,电话,-1,-1,D:\2020新\2020年2\食品轻纺\果品.shp,电话,-1,-1,D:\2020新\2020年2\食品轻纺\过滤.shp,电话,-1,-1,D:\2020新\2020年2\食品轻纺\海产品加工.shp,电话,-1,-1,D:\2020新\2020年2\食品轻纺\花生加工.shp,电话,-1,-1,D:\2020新\2020年2\食品轻纺\花生油.shp,电话,-1,-1,D:\2020新\2020年2\食品轻纺\家居.shp,电话,-1,-1,D:\2020新\2020年2\食品轻纺\家具.shp,电话,-1,-1,D:\2020新\2020年2\食品轻纺\家俬.shp,电话,-1,-1,D:\2020新\2020年2\食品轻纺\脚垫.shp,电话,-1,-1,D:\2020新\2020年2\食品轻纺\教品.shp,电话,-1,-1,D:\2020新\2020年2\食品轻纺\教学.shp,电话,-1,-1,D:\2020新\2020年2\食品轻纺\酒.shp,电话,-1,-1,D:\2020新\2020年2\食品轻纺\劳保.shp,电话,-1,-1,D:\2020新\2020年2\食品轻纺\冷食.shp,电话,-1,-1,D:\2020新\2020年2\食品轻纺\冷饮.shp,电话,-1,-1,D:\2020新\2020年2\食品轻纺\礼服.shp,电话,-1,-1,D:\2020新\2020年2\食品轻纺\礼品.shp,电话,-1,-1,D:\2020新\2020年2\食品轻纺\粮食.shp,电话,-1,-1,D:\2020新\2020年2\食品轻纺\粮油.shp,电话,-1,-1,D:\2020新\2020年2\食品轻纺\纶.shp,电话,-1,-1,D:\2020新\2020年2\食品轻纺\旅游品.shp,电话,-1,-1,D:\2020新\2020年2\食品轻纺\马桶.shp,电话,-1,-1,D:\2020新\2020年2\食品轻纺\麦粉.shp,电话,-1,-1,D:\2020新\2020年2\食品轻纺\麦芽.shp,电话,-1,-1,D:\2020新\2020年2\食品轻纺\毛.shp,电话,-1,-1,D:\2020新\2020年2\食品轻纺\毛编.shp,电话,-1,-1,D:\2020新\2020年2\食品轻纺\美术.shp,电话,-1,-1,D:\2020新\2020年2\食品轻纺\面粉.shp,电话,-1,-1,D:\2020新\2020年2\食品轻纺\面筋.shp,电话,-1,-1,D:\2020新\2020年2\食品轻纺\奶.shp,电话,-1,-1,D:\2020新\2020年2\食品轻纺\内饰.shp,电话,-1,-1,D:\2020新\2020年2\食品轻纺\内衣.shp,电话,-1,-1,D:\2020新\2020年2\食品轻纺\农产品加工.shp,电话,-1,-1,D:\2020新\2020年2\食品轻纺\农副产品.shp,电话,-1,-1,D:\2020新\2020年2\食品轻纺\汽车用品.shp,电话,-1,-1,D:\2020新\2020年2\食品轻纺\膳坊.shp,电话,-1,-1,D:\2020新\2020年2\食品轻纺\食品.shp,电话,-1,-1,D:\2020新\2020年2\食品轻纺\水产加工.shp,电话,-1,-1,D:\2020新\2020年2\食品轻纺\水产品加工.shp,电话,-1,-1,D:\2020新\2020年2\食品轻纺\饲料.shp,电话,-1,-1,D:\2020新\2020年2\食品轻纺\蒜加工.shp,电话,-1,-1,D:\2020新\2020年2\食品轻纺\榻.shp,电话,-1,-1,D:\2020新\2020年2\食品轻纺\糖.shp,电话,-1,-1,D:\2020新\2020年2\食品轻纺\陶艺.shp,电话,-1,-1,D:\2020新\2020年2\食品轻纺\童装.shp,电话,-1,-1,D:\2020新\2020年2\食品轻纺\图文.shp,电话,-1,-1,D:\2020新\2020年2\食品轻纺\土产.shp,电话,-1,-1,D:\2020新\2020年2\食品轻纺\玩具.shp,电话,-1,-1,D:\2020新\2020年2\食品轻纺\网纱.shp,电话,-1,-1,D:\2020新\2020年2\食品轻纺\卫生.shp,电话,-1,-1,D:\2020新\2020年2\食品轻纺\五粮液.shp,电话,-1,-1,D:\2020新\2020年2\食品轻纺\香料.shp,电话,-1,-1,D:\2020新\2020年2\食品轻纺\香油.shp,电话,-1,-1,D:\2020新\2020年2\食品轻纺\校服.shp,电话,-1,-1,D:\2020新\2020年2\食品轻纺\绣.shp,电话,-1,-1,D:\2020新\2020年2\食品轻纺\牙齿.shp,电话,-1,-1,D:\2020新\2020年2\食品轻纺\烟草.shp,电话,-1,-1,D:\2020新\2020年2\食品轻纺\腌制.shp,电话,-1,-1,D:\2020新\2020年2\食品轻纺\盐.shp,电话,-1,-1,D:\2020新\2020年2\食品轻纺\盐厂.shp,电话,-1,-1,D:\2020新\2020年2\食品轻纺\衣柜.shp,电话,-1,-1,D:\2020新\2020年2\食品轻纺\艺术品.shp,电话,-1,-1,D:\2020新\2020年2\食品轻纺\艺术品2.shp,电话,-1,-1,D:\2020新\2020年2\食品轻纺\饮料.shp,电话,-1,-1,D:\2020新\2020年2\食品轻纺\饮品.shp,电话,-1,-1,D:\2020新\2020年2\食品轻纺\印.shp,电话,-1,-1,D:\2020新\2020年2\食品轻纺\用品.shp,电话,-1,-1,D:\2020新\2020年2\食品轻纺\油坊.shp,电话,-1,-1,D:\2020新\2020年2\食品轻纺\玉器.shp,电话,-1,-1,D:\2020新\2020年2\食品轻纺\针织.shp,电话,-1,-1,D:\2020新\2020年2\食品轻纺\织造.shp,电话,-1,-1,D:\2020新\2020年2\食品轻纺\植物油.shp,电话,-1,-1,D:\2020新\2020年2\食品轻纺\纸.shp,电话,-1,-1,D:\2020新\2020年2\食品轻纺\制衣.shp,电话,-1,-1,D:\2020新\2020年2\食品轻纺\珠宝首饰.shp,电话,-1,-1,D:\2020新\2020年2\食品轻纺\装饰.shp,电话,-1,-1,D:\2020新\2020年2\食品轻纺\坐垫.shp,电话,-1,-1;类型 "类型" true true false 254 Text 0 0 ,First,#,D:\2020新\2020年\食品轻纺\办公文具.shp,类型,-1,-1,D:\2020新\2020年\食品轻纺\布.shp,类型,-1,-1,D:\2020新\2020年\食品轻纺\炒货.shp,类型,-1,-1,D:\2020新\2020年\食品轻纺\灯.shp,类型,-1,-1,D:\2020新\2020年\食品轻纺\镀喷.shp,类型,-1,-1,D:\2020新\2020年\食品轻纺\纺织.shp,类型,-1,-1,D:\2020新\2020年\食品轻纺\纺织2.shp,类型,-1,-1,D:\2020新\2020年\食品轻纺\粉.shp,类型,-1,-1,D:\2020新\2020年\食品轻纺\粉丝粉条.shp,类型,-1,-1,D:\2020新\2020年\食品轻纺\缝.shp,类型,-1,-1,D:\2020新\2020年\食品轻纺\服.shp,类型,-1,-1,D:\2020新\2020年\食品轻纺\服装.shp,类型,-1,-1,D:\2020新\2020年\食品轻纺\服装2.shp,类型,-1,-1,D:\2020新\2020年\食品轻纺\果胶.shp,类型,-1,-1,D:\2020新\2020年\食品轻纺\花生.shp,类型,-1,-1,D:\2020新\2020年\食品轻纺\家居.shp,类型,-1,-1,D:\2020新\2020年\食品轻纺\家具.shp,类型,-1,-1,D:\2020新\2020年\食品轻纺\健身器材.shp,类型,-1,-1,D:\2020新\2020年\食品轻纺\烤漆.shp,类型,-1,-1,D:\2020新\2020年\食品轻纺\课桌.shp,类型,-1,-1,D:\2020新\2020年\食品轻纺\口罩.shp,类型,-1,-1,D:\2020新\2020年\食品轻纺\冷饮.shp,类型,-1,-1,D:\2020新\2020年\食品轻纺\粮.shp,类型,-1,-1,D:\2020新\2020年\食品轻纺\粮油.shp,类型,-1,-1,D:\2020新\2020年\食品轻纺\馒头.shp,类型,-1,-1,D:\2020新\2020年\食品轻纺\毛编.shp,类型,-1,-1,D:\2020新\2020年\食品轻纺\面.shp,类型,-1,-1,D:\2020新\2020年\食品轻纺\内衣.shp,类型,-1,-1,D:\2020新\2020年\食品轻纺\农副.shp,类型,-1,-1,D:\2020新\2020年\食品轻纺\扦花.shp,类型,-1,-1,D:\2020新\2020年\食品轻纺\肉.shp,类型,-1,-1,D:\2020新\2020年\食品轻纺\肉食.shp,类型,-1,-1,D:\2020新\2020年\食品轻纺\乳鸽.shp,类型,-1,-1,D:\2020新\2020年\食品轻纺\沙发.shp,类型,-1,-1,D:\2020新\2020年\食品轻纺\食品.shp,类型,-1,-1,D:\2020新\2020年\食品轻纺\食品加工1.shp,类型,-1,-1,D:\2020新\2020年\食品轻纺\食品加工2.shp,类型,-1,-1,D:\2020新\2020年\食品轻纺\食品加工3.shp,类型,-1,-1,D:\2020新\2020年\食品轻纺\饲料.shp,类型,-1,-1,D:\2020新\2020年\食品轻纺\榻榻米.shp,类型,-1,-1,D:\2020新\2020年\食品轻纺\童装.shp,类型,-1,-1,D:\2020新\2020年\食品轻纺\图.shp,类型,-1,-1,D:\2020新\2020年\食品轻纺\味精.shp,类型,-1,-1,D:\2020新\2020年\食品轻纺\香油.shp,类型,-1,-1,D:\2020新\2020年\食品轻纺\校服.shp,类型,-1,-1,D:\2020新\2020年\食品轻纺\腌制.shp,类型,-1,-1,D:\2020新\2020年\食品轻纺\盐.shp,类型,-1,-1,D:\2020新\2020年\食品轻纺\盐厂.shp,类型,-1,-1,D:\2020新\2020年\食品轻纺\衣柜.shp,类型,-1,-1,D:\2020新\2020年\食品轻纺\衣帽.shp,类型,-1,-1,D:\2020新\2020年\食品轻纺\饮料.shp,类型,-1,-1,D:\2020新\2020年\食品轻纺\饮品.shp,类型,-1,-1,D:\2020新\2020年\食品轻纺\印.shp,类型,-1,-1,D:\2020新\2020年\食品轻纺\印刷.shp,类型,-1,-1,D:\2020新\2020年\食品轻纺\油坊.shp,类型,-1,-1,D:\2020新\2020年\食品轻纺\油脂.shp,类型,-1,-1,D:\2020新\2020年\食品轻纺\织.shp,类型,-1,-1,D:\2020新\2020年\食品轻纺\纸.shp,类型,-1,-1,D:\2020新\2020年\食品轻纺\座椅.shp,类型,-1,-1,D:\2020新\2020年2\食品轻纺\办公.shp,类型,-1,-1,D:\2020新\2020年2\食品轻纺\拌面.shp,类型,-1,-1,D:\2020新\2020年2\食品轻纺\保健品.shp,类型,-1,-1,D:\2020新\2020年2\食品轻纺\标志服.shp,类型,-1,-1,D:\2020新\2020年2\食品轻纺\布.shp,类型,-1,-1,D:\2020新\2020年2\食品轻纺\参加工.shp,类型,-1,-1,D:\2020新\2020年2\食品轻纺\肠.shp,类型,-1,-1,D:\2020新\2020年2\食品轻纺\炒货.shp,类型,-1,-1,D:\2020新\2020年2\食品轻纺\车饰.shp,类型,-1,-1,D:\2020新\2020年2\食品轻纺\成品油.shp,类型,-1,-1,D:\2020新\2020年2\食品轻纺\出版.shp,类型,-1,-1,D:\2020新\2020年2\食品轻纺\厨具.shp,类型,-1,-1,D:\2020新\2020年2\食品轻纺\大米.shp,类型,-1,-1,D:\2020新\2020年2\食品轻纺\蛋糕.shp,类型,-1,-1,D:\2020新\2020年2\食品轻纺\灯.shp,类型,-1,-1,D:\2020新\2020年2\食品轻纺\电镀.shp,类型,-1,-1,D:\2020新\2020年2\食品轻纺\雕.shp,类型,-1,-1,D:\2020新\2020年2\食品轻纺\调味.shp,类型,-1,-1,D:\2020新\2020年2\食品轻纺\豆制品.shp,类型,-1,-1,D:\2020新\2020年2\食品轻纺\纺织.shp,类型,-1,-1,D:\2020新\2020年2\食品轻纺\肥城焊.shp,类型,-1,-1,D:\2020新\2020年2\食品轻纺\肥城食品.shp,类型,-1,-1,D:\2020新\2020年2\食品轻纺\肥城盐业.shp,类型,-1,-1,D:\2020新\2020年2\食品轻纺\粉条.shp,类型,-1,-1,D:\2020新\2020年2\食品轻纺\缝.shp,类型,-1,-1,D:\2020新\2020年2\食品轻纺\服饰.shp,类型,-1,-1,D:\2020新\2020年2\食品轻纺\革.shp,类型,-1,-1,D:\2020新\2020年2\食品轻纺\果品.shp,类型,-1,-1,D:\2020新\2020年2\食品轻纺\过滤.shp,类型,-1,-1,D:\2020新\2020年2\食品轻纺\海产品加工.shp,类型,-1,-1,D:\2020新\2020年2\食品轻纺\花生加工.shp,类型,-1,-1,D:\2020新\2020年2\食品轻纺\花生油.shp,类型,-1,-1,D:\2020新\2020年2\食品轻纺\家居.shp,类型,-1,-1,D:\2020新\2020年2\食品轻纺\家具.shp,类型,-1,-1,D:\2020新\2020年2\食品轻纺\家俬.shp,类型,-1,-1,D:\2020新\2020年2\食品轻纺\脚垫.shp,类型,-1,-1,D:\2020新\2020年2\食品轻纺\教品.shp,类型,-1,-1,D:\2020新\2020年2\食品轻纺\教学.shp,类型,-1,-1,D:\2020新\2020年2\食品轻纺\酒.shp,类型,-1,-1,D:\2020新\2020年2\食品轻纺\劳保.shp,类型,-1,-1,D:\2020新\2020年2\食品轻纺\冷食.shp,类型,-1,-1,D:\2020新\2020年2\食品轻纺\冷饮.shp,类型,-1,-1,D:\2020新\2020年2\食品轻纺\礼服.shp,类型,-1,-1,D:\2020新\2020年2\食品轻纺\礼品.shp,类型,-1,-1,D:\2020新\2020年2\食品轻纺\粮食.shp,类型,-1,-1,D:\2020新\2020年2\食品轻纺\粮油.shp,类型,-1,-1,D:\2020新\2020年2\食品轻纺\纶.shp,类型,-1,-1,D:\2020新\2020年2\食品轻纺\旅游品.shp,类型,-1,-1,D:\2020新\2020年2\食品轻纺\马桶.shp,类型,-1,-1,D:\2020新\2020年2\食品轻纺\麦粉.shp,类型,-1,-1,D:\2020新\2020年2\食品轻纺\麦芽.shp,类型,-1,-1,D:\2020新\2020年2\食品轻纺\毛.shp,类型,-1,-1,D:\2020新\2020年2\食品轻纺\毛编.shp,类型,-1,-1,D:\2020新\2020年2\食品轻纺\美术.shp,类型,-1,-1,D:\2020新\2020年2\食品轻纺\面粉.shp,类型,-1,-1,D:\2020新\2020年2\食品轻纺\面筋.shp,类型,-1,-1,D:\2020新\2020年2\食品轻纺\奶.shp,类型,-1,-1,D:\2020新\2020年2\食品轻纺\内饰.shp,类型,-1,-1,D:\2020新\2020年2\食品轻纺\内衣.shp,类型,-1,-1,D:\2020新\2020年2\食品轻纺\农产品加工.shp,类型,-1,-1,D:\2020新\2020年2\食品轻纺\农副产品.shp,类型,-1,-1,D:\2020新\2020年2\食品轻纺\汽车用品.shp,类型,-1,-1,D:\2020新\2020年2\食品轻纺\膳坊.shp,类型,-1,-1,D:\2020新\2020年2\食品轻纺\食品.shp,类型,-1,-1,D:\2020新\2020年2\食品轻纺\水产加工.shp,类型,-1,-1,D:\2020新\2020年2\食品轻纺\水产品加工.shp,类型,-1,-1,D:\2020新\2020年2\食品轻纺\饲料.shp,类型,-1,-1,D:\2020新\2020年2\食品轻纺\蒜加工.shp,类型,-1,-1,D:\2020新\2020年2\食品轻纺\榻.shp,类型,-1,-1,D:\2020新\2020年2\食品轻纺\糖.shp,类型,-1,-1,D:\2020新\2020年2\食品轻纺\陶艺.shp,类型,-1,-1,D:\2020新\2020年2\食品轻纺\童装.shp,类型,-1,-1,D:\2020新\2020年2\食品轻纺\图文.shp,类型,-1,-1,D:\2020新\2020年2\食品轻纺\土产.shp,类型,-1,-1,D:\2020新\2020年2\食品轻纺\玩具.shp,类型,-1,-1,D:\2020新\2020年2\食品轻纺\网纱.shp,类型,-1,-1,D:\2020新\2020年2\食品轻纺\卫生.shp,类型,-1,-1,D:\2020新\2020年2\食品轻纺\五粮液.shp,类型,-1,-1,D:\2020新\2020年2\食品轻纺\香料.shp,类型,-1,-1,D:\2020新\2020年2\食品轻纺\香油.shp,类型,-1,-1,D:\2020新\2020年2\食品轻纺\校服.shp,类型,-1,-1,D:\2020新\2020年2\食品轻纺\绣.shp,类型,-1,-1,D:\2020新\2020年2\食品轻纺\牙齿.shp,类型,-1,-1,D:\2020新\2020年2\食品轻纺\烟草.shp,类型,-1,-1,D:\2020新\2020年2\食品轻纺\腌制.shp,类型,-1,-1,D:\2020新\2020年2\食品轻纺\盐.shp,类型,-1,-1,D:\2020新\2020年2\食品轻纺\盐厂.shp,类型,-1,-1,D:\2020新\2020年2\食品轻纺\衣柜.shp,类型,-1,-1,D:\2020新\2020年2\食品轻纺\艺术品.shp,类型,-1,-1,D:\2020新\2020年2\食品轻纺\艺术品2.shp,类型,-1,-1,D:\2020新\2020年2\食品轻纺\饮料.shp,类型,-1,-1,D:\2020新\2020年2\食品轻纺\饮品.shp,类型,-1,-1,D:\2020新\2020年2\食品轻纺\印.shp,类型,-1,-1,D:\2020新\2020年2\食品轻纺\用品.shp,类型,-1,-1,D:\2020新\2020年2\食品轻纺\油坊.shp,类型,-1,-1,D:\2020新\2020年2\食品轻纺\玉器.shp,类型,-1,-1,D:\2020新\2020年2\食品轻纺\针织.shp,类型,-1,-1,D:\2020新\2020年2\食品轻纺\织造.shp,类型,-1,-1,D:\2020新\2020年2\食品轻纺\植物油.shp,类型,-1,-1,D:\2020新\2020年2\食品轻纺\纸.shp,类型,-1,-1,D:\2020新\2020年2\食品轻纺\制衣.shp,类型,-1,-1,D:\2020新\2020年2\食品轻纺\珠宝首饰.shp,类型,-1,-1,D:\2020新\2020年2\食品轻纺\装饰.shp,类型,-1,-1,D:\2020新\2020年2\食品轻纺\坐垫.shp,类型,-1,-1;类型代 "类型代" true true false 254 Text 0 0 ,First,#,D:\2020新\2020年\食品轻纺\办公文具.shp,类型代,-1,-1,D:\2020新\2020年\食品轻纺\布.shp,类型代,-1,-1,D:\2020新\2020年\食品轻纺\炒货.shp,类型代,-1,-1,D:\2020新\2020年\食品轻纺\灯.shp,类型代,-1,-1,D:\2020新\2020年\食品轻纺\镀喷.shp,类型代,-1,-1,D:\2020新\2020年\食品轻纺\纺织.shp,类型代,-1,-1,D:\2020新\2020年\食品轻纺\纺织2.shp,类型代,-1,-1,D:\2020新\2020年\食品轻纺\粉.shp,类型代,-1,-1,D:\2020新\2020年\食品轻纺\粉丝粉条.shp,类型代,-1,-1,D:\2020新\2020年\食品轻纺\缝.shp,类型代,-1,-1,D:\2020新\2020年\食品轻纺\服.shp,类型代,-1,-1,D:\2020新\2020年\食品轻纺\服装.shp,类型代,-1,-1,D:\2020新\2020年\食品轻纺\服装2.shp,类型代,-1,-1,D:\2020新\2020年\食品轻纺\果胶.shp,类型代,-1,-1,D:\2020新\2020年\食品轻纺\花生.shp,类型代,-1,-1,D:\2020新\2020年\食品轻纺\家居.shp,类型代,-1,-1,D:\2020新\2020年\食品轻纺\家具.shp,类型代,-1,-1,D:\2020新\2020年\食品轻纺\健身器材.shp,类型代,-1,-1,D:\2020新\2020年\食品轻纺\烤漆.shp,类型代,-1,-1,D:\2020新\2020年\食品轻纺\课桌.shp,类型代,-1,-1,D:\2020新\2020年\食品轻纺\口罩.shp,类型代,-1,-1,D:\2020新\2020年\食品轻纺\冷饮.shp,类型代,-1,-1,D:\2020新\2020年\食品轻纺\粮.shp,类型代,-1,-1,D:\2020新\2020年\食品轻纺\粮油.shp,类型代,-1,-1,D:\2020新\2020年\食品轻纺\馒头.shp,类型代,-1,-1,D:\2020新\2020年\食品轻纺\毛编.shp,类型代,-1,-1,D:\2020新\2020年\食品轻纺\面.shp,类型代,-1,-1,D:\2020新\2020年\食品轻纺\内衣.shp,类型代,-1,-1,D:\2020新\2020年\食品轻纺\农副.shp,类型代,-1,-1,D:\2020新\2020年\食品轻纺\扦花.shp,类型代,-1,-1,D:\2020新\2020年\食品轻纺\肉.shp,类型代,-1,-1,D:\2020新\2020年\食品轻纺\肉食.shp,类型代,-1,-1,D:\2020新\2020年\食品轻纺\乳鸽.shp,类型代,-1,-1,D:\2020新\2020年\食品轻纺\沙发.shp,类型代,-1,-1,D:\2020新\2020年\食品轻纺\食品.shp,类型代,-1,-1,D:\2020新\2020年\食品轻纺\食品加工1.shp,类型代,-1,-1,D:\2020新\2020年\食品轻纺\食品加工2.shp,类型代,-1,-1,D:\2020新\2020年\食品轻纺\食品加工3.shp,类型代,-1,-1,D:\2020新\2020年\食品轻纺\饲料.shp,类型代,-1,-1,D:\2020新\2020年\食品轻纺\榻榻米.shp,类型代,-1,-1,D:\2020新\2020年\食品轻纺\童装.shp,类型代,-1,-1,D:\2020新\2020年\食品轻纺\图.shp,类型代,-1,-1,D:\2020新\2020年\食品轻纺\味精.shp,类型代,-1,-1,D:\2020新\2020年\食品轻纺\香油.shp,类型代,-1,-1,D:\2020新\2020年\食品轻纺\校服.shp,类型代,-1,-1,D:\2020新\2020年\食品轻纺\腌制.shp,类型代,-1,-1,D:\2020新\2020年\食品轻纺\盐.shp,类型代,-1,-1,D:\2020新\2020年\食品轻纺\盐厂.shp,类型代,-1,-1,D:\2020新\2020年\食品轻纺\衣柜.shp,类型代,-1,-1,D:\2020新\2020年\食品轻纺\衣帽.shp,类型代,-1,-1,D:\2020新\2020年\食品轻纺\饮料.shp,类型代,-1,-1,D:\2020新\2020年\食品轻纺\饮品.shp,类型代,-1,-1,D:\2020新\2020年\食品轻纺\印.shp,类型代,-1,-1,D:\2020新\2020年\食品轻纺\印刷.shp,类型代,-1,-1,D:\2020新\2020年\食品轻纺\油坊.shp,类型代,-1,-1,D:\2020新\2020年\食品轻纺\油脂.shp,类型代,-1,-1,D:\2020新\2020年\食品轻纺\织.shp,类型代,-1,-1,D:\2020新\2020年\食品轻纺\纸.shp,类型代,-1,-1,D:\2020新\2020年\食品轻纺\座椅.shp,类型代,-1,-1,D:\2020新\2020年2\食品轻纺\办公.shp,类型代,-1,-1,D:\2020新\2020年2\食品轻纺\拌面.shp,类型代,-1,-1,D:\2020新\2020年2\食品轻纺\保健品.shp,类型代,-1,-1,D:\2020新\2020年2\食品轻纺\标志服.shp,类型代,-1,-1,D:\2020新\2020年2\食品轻纺\布.shp,类型代,-1,-1,D:\2020新\2020年2\食品轻纺\参加工.shp,类型代,-1,-1,D:\2020新\2020年2\食品轻纺\肠.shp,类型代,-1,-1,D:\2020新\2020年2\食品轻纺\炒货.shp,类型代,-1,-1,D:\2020新\2020年2\食品轻纺\车饰.shp,类型代,-1,-1,D:\2020新\2020年2\食品轻纺\成品油.shp,类型代,-1,-1,D:\2020新\2020年2\食品轻纺\出版.shp,类型代,-1,-1,D:\2020新\2020年2\食品轻纺\厨具.shp,类型代,-1,-1,D:\2020新\2020年2\食品轻纺\大米.shp,类型代,-1,-1,D:\2020新\2020年2\食品轻纺\蛋糕.shp,类型代,-1,-1,D:\2020新\2020年2\食品轻纺\灯.shp,类型代,-1,-1,D:\2020新\2020年2\食品轻纺\电镀.shp,类型代,-1,-1,D:\2020新\2020年2\食品轻纺\雕.shp,类型代,-1,-1,D:\2020新\2020年2\食品轻纺\调味.shp,类型代,-1,-1,D:\2020新\2020年2\食品轻纺\豆制品.shp,类型代,-1,-1,D:\2020新\2020年2\食品轻纺\纺织.shp,类型代,-1,-1,D:\2020新\2020年2\食品轻纺\肥城焊.shp,类型代,-1,-1,D:\2020新\2020年2\食品轻纺\肥城食品.shp,类型代,-1,-1,D:\2020新\2020年2\食品轻纺\肥城盐业.shp,类型代,-1,-1,D:\2020新\2020年2\食品轻纺\粉条.shp,类型代,-1,-1,D:\2020新\2020年2\食品轻纺\缝.shp,类型代,-1,-1,D:\2020新\2020年2\食品轻纺\服饰.shp,类型代,-1,-1,D:\2020新\2020年2\食品轻纺\革.shp,类型代,-1,-1,D:\2020新\2020年2\食品轻纺\果品.shp,类型代,-1,-1,D:\2020新\2020年2\食品轻纺\过滤.shp,类型代,-1,-1,D:\2020新\2020年2\食品轻纺\海产品加工.shp,类型代,-1,-1,D:\2020新\2020年2\食品轻纺\花生加工.shp,类型代,-1,-1,D:\2020新\2020年2\食品轻纺\花生油.shp,类型代,-1,-1,D:\2020新\2020年2\食品轻纺\家居.shp,类型代,-1,-1,D:\2020新\2020年2\食品轻纺\家具.shp,类型代,-1,-1,D:\2020新\2020年2\食品轻纺\家俬.shp,类型代,-1,-1,D:\2020新\2020年2\食品轻纺\脚垫.shp,类型代,-1,-1,D:\2020新\2020年2\食品轻纺\教品.shp,类型代,-1,-1,D:\2020新\2020年2\食品轻纺\教学.shp,类型代,-1,-1,D:\2020新\2020年2\食品轻纺\酒.shp,类型代,-1,-1,D:\2020新\2020年2\食品轻纺\劳保.shp,类型代,-1,-1,D:\2020新\2020年2\食品轻纺\冷食.shp,类型代,-1,-1,D:\2020新\2020年2\食品轻纺\冷饮.shp,类型代,-1,-1,D:\2020新\2020年2\食品轻纺\礼服.shp,类型代,-1,-1,D:\2020新\2020年2\食品轻纺\礼品.shp,类型代,-1,-1,D:\2020新\2020年2\食品轻纺\粮食.shp,类型代,-1,-1,D:\2020新\2020年2\食品轻纺\粮油.shp,类型代,-1,-1,D:\2020新\2020年2\食品轻纺\纶.shp,类型代,-1,-1,D:\2020新\2020年2\食品轻纺\旅游品.shp,类型代,-1,-1,D:\2020新\2020年2\食品轻纺\马桶.shp,类型代,-1,-1,D:\2020新\2020年2\食品轻纺\麦粉.shp,类型代,-1,-1,D:\2020新\2020年2\食品轻纺\麦芽.shp,类型代,-1,-1,D:\2020新\2020年2\食品轻纺\毛.shp,类型代,-1,-1,D:\2020新\2020年2\食品轻纺\毛编.shp,类型代,-1,-1,D:\2020新\2020年2\食品轻纺\美术.shp,类型代,-1,-1,D:\2020新\2020年2\食品轻纺\面粉.shp,类型代,-1,-1,D:\2020新\2020年2\食品轻纺\面筋.shp,类型代,-1,-1,D:\2020新\2020年2\食品轻纺\奶.shp,类型代,-1,-1,D:\2020新\2020年2\食品轻纺\内饰.shp,类型代,-1,-1,D:\2020新\2020年2\食品轻纺\内衣.shp,类型代,-1,-1,D:\2020新\2020年2\食品轻纺\农产品加工.shp,类型代,-1,-1,D:\2020新\2020年2\食品轻纺\农副产品.shp,类型代,-1,-1,D:\2020新\2020年2\食品轻纺\汽车用品.shp,类型代,-1,-1,D:\2020新\2020年2\食品轻纺\膳坊.shp,类型代,-1,-1,D:\2020新\2020年2\食品轻纺\食品.shp,类型代,-1,-1,D:\2020新\2020年2\食品轻纺\水产加工.shp,类型代,-1,-1,D:\2020新\2020年2\食品轻纺\水产品加工.shp,类型代,-1,-1,D:\2020新\2020年2\食品轻纺\饲料.shp,类型代,-1,-1,D:\2020新\2020年2\食品轻纺\蒜加工.shp,类型代,-1,-1,D:\2020新\2020年2\食品轻纺\榻.shp,类型代,-1,-1,D:\2020新\2020年2\食品轻纺\糖.shp,类型代,-1,-1,D:\2020新\2020年2\食品轻纺\陶艺.shp,类型代,-1,-1,D:\2020新\2020年2\食品轻纺\童装.shp,类型代,-1,-1,D:\2020新\2020年2\食品轻纺\图文.shp,类型代,-1,-1,D:\2020新\2020年2\食品轻纺\土产.shp,类型代,-1,-1,D:\2020新\2020年2\食品轻纺\玩具.shp,类型代,-1,-1,D:\2020新\2020年2\食品轻纺\网纱.shp,类型代,-1,-1,D:\2020新\2020年2\食品轻纺\卫生.shp,类型代,-1,-1,D:\2020新\2020年2\食品轻纺\五粮液.shp,类型代,-1,-1,D:\2020新\2020年2\食品轻纺\香料.shp,类型代,-1,-1,D:\2020新\2020年2\食品轻纺\香油.shp,类型代,-1,-1,D:\2020新\2020年2\食品轻纺\校服.shp,类型代,-1,-1,D:\2020新\2020年2\食品轻纺\绣.shp,类型代,-1,-1,D:\2020新\2020年2\食品轻纺\牙齿.shp,类型代,-1,-1,D:\2020新\2020年2\食品轻纺\烟草.shp,类型代,-1,-1,D:\2020新\2020年2\食品轻纺\腌制.shp,类型代,-1,-1,D:\2020新\2020年2\食品轻纺\盐.shp,类型代,-1,-1,D:\2020新\2020年2\食品轻纺\盐厂.shp,类型代,-1,-1,D:\2020新\2020年2\食品轻纺\衣柜.shp,类型代,-1,-1,D:\2020新\2020年2\食品轻纺\艺术品.shp,类型代,-1,-1,D:\2020新\2020年2\食品轻纺\艺术品2.shp,类型代,-1,-1,D:\2020新\2020年2\食品轻纺\饮料.shp,类型代,-1,-1,D:\2020新\2020年2\食品轻纺\饮品.shp,类型代,-1,-1,D:\2020新\2020年2\食品轻纺\印.shp,类型代,-1,-1,D:\2020新\2020年2\食品轻纺\用品.shp,类型代,-1,-1,D:\2020新\2020年2\食品轻纺\油坊.shp,类型代,-1,-1,D:\2020新\2020年2\食品轻纺\玉器.shp,类型代,-1,-1,D:\2020新\2020年2\食品轻纺\针织.shp,类型代,-1,-1,D:\2020新\2020年2\食品轻纺\织造.shp,类型代,-1,-1,D:\2020新\2020年2\食品轻纺\植物油.shp,类型代,-1,-1,D:\2020新\2020年2\食品轻纺\纸.shp,类型代,-1,-1,D:\2020新\2020年2\食品轻纺\制衣.shp,类型代,-1,-1,D:\2020新\2020年2\食品轻纺\珠宝首饰.shp,类型代,-1,-1,D:\2020新\2020年2\食品轻纺\装饰.shp,类型代,-1,-1,D:\2020新\2020年2\食品轻纺\坐垫.shp,类型代,-1,-1;类型1 "类型1" true true false 254 Text 0 0 ,First,#,D:\2020新\2020年\食品轻纺\办公文具.shp,类型1,-1,-1,D:\2020新\2020年\食品轻纺\布.shp,类型1,-1,-1,D:\2020新\2020年\食品轻纺\炒货.shp,类型1,-1,-1,D:\2020新\2020年\食品轻纺\灯.shp,类型1,-1,-1,D:\2020新\2020年\食品轻纺\镀喷.shp,类型1,-1,-1,D:\2020新\2020年\食品轻纺\纺织.shp,类型1,-1,-1,D:\2020新\2020年\食品轻纺\纺织2.shp,类型1,-1,-1,D:\2020新\2020年\食品轻纺\粉.shp,类型1,-1,-1,D:\2020新\2020年\食品轻纺\粉丝粉条.shp,类型1,-1,-1,D:\2020新\2020年\食品轻纺\缝.shp,类型1,-1,-1,D:\2020新\2020年\食品轻纺\服.shp,类型1,-1,-1,D:\2020新\2020年\食品轻纺\服装.shp,类型1,-1,-1,D:\2020新\2020年\食品轻纺\服装2.shp,类型1,-1,-1,D:\2020新\2020年\食品轻纺\果胶.shp,类型1,-1,-1,D:\2020新\2020年\食品轻纺\花生.shp,类型1,-1,-1,D:\2020新\2020年\食品轻纺\家居.shp,类型1,-1,-1,D:\2020新\2020年\食品轻纺\家具.shp,类型1,-1,-1,D:\2020新\2020年\食品轻纺\健身器材.shp,类型1,-1,-1,D:\2020新\2020年\食品轻纺\烤漆.shp,类型1,-1,-1,D:\2020新\2020年\食品轻纺\课桌.shp,类型1,-1,-1,D:\2020新\2020年\食品轻纺\口罩.shp,类型1,-1,-1,D:\2020新\2020年\食品轻纺\冷饮.shp,类型1,-1,-1,D:\2020新\2020年\食品轻纺\粮.shp,类型1,-1,-1,D:\2020新\2020年\食品轻纺\粮油.shp,类型1,-1,-1,D:\2020新\2020年\食品轻纺\馒头.shp,类型1,-1,-1,D:\2020新\2020年\食品轻纺\毛编.shp,类型1,-1,-1,D:\2020新\2020年\食品轻纺\面.shp,类型1,-1,-1,D:\2020新\2020年\食品轻纺\内衣.shp,类型1,-1,-1,D:\2020新\2020年\食品轻纺\农副.shp,类型1,-1,-1,D:\2020新\2020年\食品轻纺\扦花.shp,类型1,-1,-1,D:\2020新\2020年\食品轻纺\肉.shp,类型1,-1,-1,D:\2020新\2020年\食品轻纺\肉食.shp,类型1,-1,-1,D:\2020新\2020年\食品轻纺\乳鸽.shp,类型1,-1,-1,D:\2020新\2020年\食品轻纺\沙发.shp,类型1,-1,-1,D:\2020新\2020年\食品轻纺\食品.shp,类型1,-1,-1,D:\2020新\2020年\食品轻纺\食品加工1.shp,类型1,-1,-1,D:\2020新\2020年\食品轻纺\食品加工2.shp,类型1,-1,-1,D:\2020新\2020年\食品轻纺\食品加工3.shp,类型1,-1,-1,D:\2020新\2020年\食品轻纺\饲料.shp,类型1,-1,-1,D:\2020新\2020年\食品轻纺\榻榻米.shp,类型1,-1,-1,D:\2020新\2020年\食品轻纺\童装.shp,类型1,-1,-1,D:\2020新\2020年\食品轻纺\图.shp,类型1,-1,-1,D:\2020新\2020年\食品轻纺\味精.shp,类型1,-1,-1,D:\2020新\2020年\食品轻纺\香油.shp,类型1,-1,-1,D:\2020新\2020年\食品轻纺\校服.shp,类型1,-1,-1,D:\2020新\2020年\食品轻纺\腌制.shp,类型1,-1,-1,D:\2020新\2020年\食品轻纺\盐.shp,类型1,-1,-1,D:\2020新\2020年\食品轻纺\盐厂.shp,类型1,-1,-1,D:\2020新\2020年\食品轻纺\衣柜.shp,类型1,-1,-1,D:\2020新\2020年\食品轻纺\衣帽.shp,类型1,-1,-1,D:\2020新\2020年\食品轻纺\饮料.shp,类型1,-1,-1,D:\2020新\2020年\食品轻纺\饮品.shp,类型1,-1,-1,D:\2020新\2020年\食品轻纺\印.shp,类型1,-1,-1,D:\2020新\2020年\食品轻纺\印刷.shp,类型1,-1,-1,D:\2020新\2020年\食品轻纺\油坊.shp,类型1,-1,-1,D:\2020新\2020年\食品轻纺\油脂.shp,类型1,-1,-1,D:\2020新\2020年\食品轻纺\织.shp,类型1,-1,-1,D:\2020新\2020年\食品轻纺\纸.shp,类型1,-1,-1,D:\2020新\2020年\食品轻纺\座椅.shp,类型1,-1,-1,D:\2020新\2020年2\食品轻纺\办公.shp,类型1,-1,-1,D:\2020新\2020年2\食品轻纺\拌面.shp,类型1,-1,-1,D:\2020新\2020年2\食品轻纺\保健品.shp,类型1,-1,-1,D:\2020新\2020年2\食品轻纺\标志服.shp,类型1,-1,-1,D:\2020新\2020年2\食品轻纺\布.shp,类型1,-1,-1,D:\2020新\2020年2\食品轻纺\参加工.shp,类型1,-1,-1,D:\2020新\2020年2\食品轻纺\肠.shp,类型1,-1,-1,D:\2020新\2020年2\食品轻纺\炒货.shp,类型1,-1,-1,D:\2020新\2020年2\食品轻纺\车饰.shp,类型1,-1,-1,D:\2020新\2020年2\食品轻纺\成品油.shp,类型1,-1,-1,D:\2020新\2020年2\食品轻纺\出版.shp,类型1,-1,-1,D:\2020新\2020年2\食品轻纺\厨具.shp,类型1,-1,-1,D:\2020新\2020年2\食品轻纺\大米.shp,类型1,-1,-1,D:\2020新\2020年2\食品轻纺\蛋糕.shp,类型1,-1,-1,D:\2020新\2020年2\食品轻纺\灯.shp,类型1,-1,-1,D:\2020新\2020年2\食品轻纺\电镀.shp,类型1,-1,-1,D:\2020新\2020年2\食品轻纺\雕.shp,类型1,-1,-1,D:\2020新\2020年2\食品轻纺\调味.shp,类型1,-1,-1,D:\2020新\2020年2\食品轻纺\豆制品.shp,类型1,-1,-1,D:\2020新\2020年2\食品轻纺\纺织.shp,类型1,-1,-1,D:\2020新\2020年2\食品轻纺\肥城焊.shp,类型1,-1,-1,D:\2020新\2020年2\食品轻纺\肥城食品.shp,类型1,-1,-1,D:\2020新\2020年2\食品轻纺\肥城盐业.shp,类型1,-1,-1,D:\2020新\2020年2\食品轻纺\粉条.shp,类型1,-1,-1,D:\2020新\2020年2\食品轻纺\缝.shp,类型1,-1,-1,D:\2020新\2020年2\食品轻纺\服饰.shp,类型1,-1,-1,D:\2020新\2020年2\食品轻纺\革.shp,类型1,-1,-1,D:\2020新\2020年2\食品轻纺\果品.shp,类型1,-1,-1,D:\2020新\2020年2\食品轻纺\过滤.shp,类型1,-1,-1,D:\2020新\2020年2\食品轻纺\海产品加工.shp,类型1,-1,-1,D:\2020新\2020年2\食品轻纺\花生加工.shp,类型1,-1,-1,D:\2020新\2020年2\食品轻纺\花生油.shp,类型1,-1,-1,D:\2020新\2020年2\食品轻纺\家居.shp,类型1,-1,-1,D:\2020新\2020年2\食品轻纺\家具.shp,类型1,-1,-1,D:\2020新\2020年2\食品轻纺\家俬.shp,类型1,-1,-1,D:\2020新\2020年2\食品轻纺\脚垫.shp,类型1,-1,-1,D:\2020新\2020年2\食品轻纺\教品.shp,类型1,-1,-1,D:\2020新\2020年2\食品轻纺\教学.shp,类型1,-1,-1,D:\2020新\2020年2\食品轻纺\酒.shp,类型1,-1,-1,D:\2020新\2020年2\食品轻纺\劳保.shp,类型1,-1,-1,D:\2020新\2020年2\食品轻纺\冷食.shp,类型1,-1,-1,D:\2020新\2020年2\食品轻纺\冷饮.shp,类型1,-1,-1,D:\2020新\2020年2\食品轻纺\礼服.shp,类型1,-1,-1,D:\2020新\2020年2\食品轻纺\礼品.shp,类型1,-1,-1,D:\2020新\2020年2\食品轻纺\粮食.shp,类型1,-1,-1,D:\2020新\2020年2\食品轻纺\粮油.shp,类型1,-1,-1,D:\2020新\2020年2\食品轻纺\纶.shp,类型1,-1,-1,D:\2020新\2020年2\食品轻纺\旅游品.shp,类型1,-1,-1,D:\2020新\2020年2\食品轻纺\马桶.shp,类型1,-1,-1,D:\2020新\2020年2\食品轻纺\麦粉.shp,类型1,-1,-1,D:\2020新\2020年2\食品轻纺\麦芽.shp,类型1,-1,-1,D:\2020新\2020年2\食品轻纺\毛.shp,类型1,-1,-1,D:\2020新\2020年2\食品轻纺\毛编.shp,类型1,-1,-1,D:\2020新\2020年2\食品轻纺\美术.shp,类型1,-1,-1,D:\2020新\2020年2\食品轻纺\面粉.shp,类型1,-1,-1,D:\2020新\2020年2\食品轻纺\面筋.shp,类型1,-1,-1,D:\2020新\2020年2\食品轻纺\奶.shp,类型1,-1,-1,D:\2020新\2020年2\食品轻纺\内饰.shp,类型1,-1,-1,D:\2020新\2020年2\食品轻纺\内衣.shp,类型1,-1,-1,D:\2020新\2020年2\食品轻纺\农产品加工.shp,类型1,-1,-1,D:\2020新\2020年2\食品轻纺\农副产品.shp,类型1,-1,-1,D:\2020新\2020年2\食品轻纺\汽车用品.shp,类型1,-1,-1,D:\2020新\2020年2\食品轻纺\膳坊.shp,类型1,-1,-1,D:\2020新\2020年2\食品轻纺\食品.shp,类型1,-1,-1,D:\2020新\2020年2\食品轻纺\水产加工.shp,类型1,-1,-1,D:\2020新\2020年2\食品轻纺\水产品加工.shp,类型1,-1,-1,D:\2020新\2020年2\食品轻纺\饲料.shp,类型1,-1,-1,D:\2020新\2020年2\食品轻纺\蒜加工.shp,类型1,-1,-1,D:\2020新\2020年2\食品轻纺\榻.shp,类型1,-1,-1,D:\2020新\2020年2\食品轻纺\糖.shp,类型1,-1,-1,D:\2020新\2020年2\食品轻纺\陶艺.shp,类型1,-1,-1,D:\2020新\2020年2\食品轻纺\童装.shp,类型1,-1,-1,D:\2020新\2020年2\食品轻纺\图文.shp,类型1,-1,-1,D:\2020新\2020年2\食品轻纺\土产.shp,类型1,-1,-1,D:\2020新\2020年2\食品轻纺\玩具.shp,类型1,-1,-1,D:\2020新\2020年2\食品轻纺\网纱.shp,类型1,-1,-1,D:\2020新\2020年2\食品轻纺\卫生.shp,类型1,-1,-1,D:\2020新\2020年2\食品轻纺\五粮液.shp,类型1,-1,-1,D:\2020新\2020年2\食品轻纺\香料.shp,类型1,-1,-1,D:\2020新\2020年2\食品轻纺\香油.shp,类型1,-1,-1,D:\2020新\2020年2\食品轻纺\校服.shp,类型1,-1,-1,D:\2020新\2020年2\食品轻纺\绣.shp,类型1,-1,-1,D:\2020新\2020年2\食品轻纺\牙齿.shp,类型1,-1,-1,D:\2020新\2020年2\食品轻纺\烟草.shp,类型1,-1,-1,D:\2020新\2020年2\食品轻纺\腌制.shp,类型1,-1,-1,D:\2020新\2020年2\食品轻纺\盐.shp,类型1,-1,-1,D:\2020新\2020年2\食品轻纺\盐厂.shp,类型1,-1,-1,D:\2020新\2020年2\食品轻纺\衣柜.shp,类型1,-1,-1,D:\2020新\2020年2\食品轻纺\艺术品.shp,类型1,-1,-1,D:\2020新\2020年2\食品轻纺\艺术品2.shp,类型1,-1,-1,D:\2020新\2020年2\食品轻纺\饮料.shp,类型1,-1,-1,D:\2020新\2020年2\食品轻纺\饮品.shp,类型1,-1,-1,D:\2020新\2020年2\食品轻纺\印.shp,类型1,-1,-1,D:\2020新\2020年2\食品轻纺\用品.shp,类型1,-1,-1,D:\2020新\2020年2\食品轻纺\油坊.shp,类型1,-1,-1,D:\2020新\2020年2\食品轻纺\玉器.shp,类型1,-1,-1,D:\2020新\2020年2\食品轻纺\针织.shp,类型1,-1,-1,D:\2020新\2020年2\食品轻纺\织造.shp,类型1,-1,-1,D:\2020新\2020年2\食品轻纺\植物油.shp,类型1,-1,-1,D:\2020新\2020年2\食品轻纺\纸.shp,类型1,-1,-1,D:\2020新\2020年2\食品轻纺\制衣.shp,类型1,-1,-1,D:\2020新\2020年2\食品轻纺\珠宝首饰.shp,类型1,-1,-1,D:\2020新\2020年2\食品轻纺\装饰.shp,类型1,-1,-1,D:\2020新\2020年2\食品轻纺\坐垫.shp,类型1,-1,-1;类型2 "类型2" true true false 254 Text 0 0 ,First,#,D:\2020新\2020年\食品轻纺\办公文具.shp,类型2,-1,-1,D:\2020新\2020年\食品轻纺\布.shp,类型2,-1,-1,D:\2020新\2020年\食品轻纺\炒货.shp,类型2,-1,-1,D:\2020新\2020年\食品轻纺\灯.shp,类型2,-1,-1,D:\2020新\2020年\食品轻纺\镀喷.shp,类型2,-1,-1,D:\2020新\2020年\食品轻纺\纺织.shp,类型2,-1,-1,D:\2020新\2020年\食品轻纺\纺织2.shp,类型2,-1,-1,D:\2020新\2020年\食品轻纺\粉.shp,类型2,-1,-1,D:\2020新\2020年\食品轻纺\粉丝粉条.shp,类型2,-1,-1,D:\2020新\2020年\食品轻纺\缝.shp,类型2,-1,-1,D:\2020新\2020年\食品轻纺\服.shp,类型2,-1,-1,D:\2020新\2020年\食品轻纺\服装.shp,类型2,-1,-1,D:\2020新\2020年\食品轻纺\服装2.shp,类型2,-1,-1,D:\2020新\2020年\食品轻纺\果胶.shp,类型2,-1,-1,D:\2020新\2020年\食品轻纺\花生.shp,类型2,-1,-1,D:\2020新\2020年\食品轻纺\家居.shp,类型2,-1,-1,D:\2020新\2020年\食品轻纺\家具.shp,类型2,-1,-1,D:\2020新\2020年\食品轻纺\健身器材.shp,类型2,-1,-1,D:\2020新\2020年\食品轻纺\烤漆.shp,类型2,-1,-1,D:\2020新\2020年\食品轻纺\课桌.shp,类型2,-1,-1,D:\2020新\2020年\食品轻纺\口罩.shp,类型2,-1,-1,D:\2020新\2020年\食品轻纺\冷饮.shp,类型2,-1,-1,D:\2020新\2020年\食品轻纺\粮.shp,类型2,-1,-1,D:\2020新\2020年\食品轻纺\粮油.shp,类型2,-1,-1,D:\2020新\2020年\食品轻纺\馒头.shp,类型2,-1,-1,D:\2020新\2020年\食品轻纺\毛编.shp,类型2,-1,-1,D:\2020新\2020年\食品轻纺\面.shp,类型2,-1,-1,D:\2020新\2020年\食品轻纺\内衣.shp,类型2,-1,-1,D:\2020新\2020年\食品轻纺\农副.shp,类型2,-1,-1,D:\2020新\2020年\食品轻纺\扦花.shp,类型2,-1,-1,D:\2020新\2020年\食品轻纺\肉.shp,类型2,-1,-1,D:\2020新\2020年\食品轻纺\肉食.shp,类型2,-1,-1,D:\2020新\2020年\食品轻纺\乳鸽.shp,类型2,-1,-1,D:\2020新\2020年\食品轻纺\沙发.shp,类型2,-1,-1,D:\2020新\2020年\食品轻纺\食品.shp,类型2,-1,-1,D:\2020新\2020年\食品轻纺\食品加工1.shp,类型2,-1,-1,D:\2020新\2020年\食品轻纺\食品加工2.shp,类型2,-1,-1,D:\2020新\2020年\食品轻纺\食品加工3.shp,类型2,-1,-1,D:\2020新\2020年\食品轻纺\饲料.shp,类型2,-1,-1,D:\2020新\2020年\食品轻纺\榻榻米.shp,类型2,-1,-1,D:\2020新\2020年\食品轻纺\童装.shp,类型2,-1,-1,D:\2020新\2020年\食品轻纺\图.shp,类型2,-1,-1,D:\2020新\2020年\食品轻纺\味精.shp,类型2,-1,-1,D:\2020新\2020年\食品轻纺\香油.shp,类型2,-1,-1,D:\2020新\2020年\食品轻纺\校服.shp,类型2,-1,-1,D:\2020新\2020年\食品轻纺\腌制.shp,类型2,-1,-1,D:\2020新\2020年\食品轻纺\盐.shp,类型2,-1,-1,D:\2020新\2020年\食品轻纺\盐厂.shp,类型2,-1,-1,D:\2020新\2020年\食品轻纺\衣柜.shp,类型2,-1,-1,D:\2020新\2020年\食品轻纺\衣帽.shp,类型2,-1,-1,D:\2020新\2020年\食品轻纺\饮料.shp,类型2,-1,-1,D:\2020新\2020年\食品轻纺\饮品.shp,类型2,-1,-1,D:\2020新\2020年\食品轻纺\印.shp,类型2,-1,-1,D:\2020新\2020年\食品轻纺\印刷.shp,类型2,-1,-1,D:\2020新\2020年\食品轻纺\油坊.shp,类型2,-1,-1,D:\2020新\2020年\食品轻纺\油脂.shp,类型2,-1,-1,D:\2020新\2020年\食品轻纺\织.shp,类型2,-1,-1,D:\2020新\2020年\食品轻纺\纸.shp,类型2,-1,-1,D:\2020新\2020年\食品轻纺\座椅.shp,类型2,-1,-1,D:\2020新\2020年2\食品轻纺\办公.shp,类型2,-1,-1,D:\2020新\2020年2\食品轻纺\拌面.shp,类型2,-1,-1,D:\2020新\2020年2\食品轻纺\保健品.shp,类型2,-1,-1,D:\2020新\2020年2\食品轻纺\标志服.shp,类型2,-1,-1,D:\2020新\2020年2\食品轻纺\布.shp,类型2,-1,-1,D:\2020新\2020年2\食品轻纺\参加工.shp,类型2,-1,-1,D:\2020新\2020年2\食品轻纺\肠.shp,类型2,-1,-1,D:\2020新\2020年2\食品轻纺\炒货.shp,类型2,-1,-1,D:\2020新\2020年2\食品轻纺\车饰.shp,类型2,-1,-1,D:\2020新\2020年2\食品轻纺\成品油.shp,类型2,-1,-1,D:\2020新\2020年2\食品轻纺\出版.shp,类型2,-1,-1,D:\2020新\2020年2\食品轻纺\厨具.shp,类型2,-1,-1,D:\2020新\2020年2\食品轻纺\大米.shp,类型2,-1,-1,D:\2020新\2020年2\食品轻纺\蛋糕.shp,类型2,-1,-1,D:\2020新\2020年2\食品轻纺\灯.shp,类型2,-1,-1,D:\2020新\2020年2\食品轻纺\电镀.shp,类型2,-1,-1,D:\2020新\2020年2\食品轻纺\雕.shp,类型2,-1,-1,D:\2020新\2020年2\食品轻纺\调味.shp,类型2,-1,-1,D:\2020新\2020年2\食品轻纺\豆制品.shp,类型2,-1,-1,D:\2020新\2020年2\食品轻纺\纺织.shp,类型2,-1,-1,D:\2020新\2020年2\食品轻纺\肥城焊.shp,类型2,-1,-1,D:\2020新\2020年2\食品轻纺\肥城食品.shp,类型2,-1,-1,D:\2020新\2020年2\食品轻纺\肥城盐业.shp,类型2,-1,-1,D:\2020新\2020年2\食品轻纺\粉条.shp,类型2,-1,-1,D:\2020新\2020年2\食品轻纺\缝.shp,类型2,-1,-1,D:\2020新\2020年2\食品轻纺\服饰.shp,类型2,-1,-1,D:\2020新\2020年2\食品轻纺\革.shp,类型2,-1,-1,D:\2020新\2020年2\食品轻纺\果品.shp,类型2,-1,-1,D:\2020新\2020年2\食品轻纺\过滤.shp,类型2,-1,-1,D:\2020新\2020年2\食品轻纺\海产品加工.shp,类型2,-1,-1,D:\2020新\2020年2\食品轻纺\花生加工.shp,类型2,-1,-1,D:\2020新\2020年2\食品轻纺\花生油.shp,类型2,-1,-1,D:\2020新\2020年2\食品轻纺\家居.shp,类型2,-1,-1,D:\2020新\2020年2\食品轻纺\家具.shp,类型2,-1,-1,D:\2020新\2020年2\食品轻纺\家俬.shp,类型2,-1,-1,D:\2020新\2020年2\食品轻纺\脚垫.shp,类型2,-1,-1,D:\2020新\2020年2\食品轻纺\教品.shp,类型2,-1,-1,D:\2020新\2020年2\食品轻纺\教学.shp,类型2,-1,-1,D:\2020新\2020年2\食品轻纺\酒.shp,类型2,-1,-1,D:\2020新\2020年2\食品轻纺\劳保.shp,类型2,-1,-1,D:\2020新\2020年2\食品轻纺\冷食.shp,类型2,-1,-1,D:\2020新\2020年2\食品轻纺\冷饮.shp,类型2,-1,-1,D:\2020新\2020年2\食品轻纺\礼服.shp,类型2,-1,-1,D:\2020新\2020年2\食品轻纺\礼品.shp,类型2,-1,-1,D:\2020新\2020年2\食品轻纺\粮食.shp,类型2,-1,-1,D:\2020新\2020年2\食品轻纺\粮油.shp,类型2,-1,-1,D:\2020新\2020年2\食品轻纺\纶.shp,类型2,-1,-1,D:\2020新\2020年2\食品轻纺\旅游品.shp,类型2,-1,-1,D:\2020新\2020年2\食品轻纺\马桶.shp,类型2,-1,-1,D:\2020新\2020年2\食品轻纺\麦粉.shp,类型2,-1,-1,D:\2020新\2020年2\食品轻纺\麦芽.shp,类型2,-1,-1,D:\2020新\2020年2\食品轻纺\毛.shp,类型2,-1,-1,D:\2020新\2020年2\食品轻纺\毛编.shp,类型2,-1,-1,D:\2020新\2020年2\食品轻纺\美术.shp,类型2,-1,-1,D:\2020新\2020年2\食品轻纺\面粉.shp,类型2,-1,-1,D:\2020新\2020年2\食品轻纺\面筋.shp,类型2,-1,-1,D:\2020新\2020年2\食品轻纺\奶.shp,类型2,-1,-1,D:\2020新\2020年2\食品轻纺\内饰.shp,类型2,-1,-1,D:\2020新\2020年2\食品轻纺\内衣.shp,类型2,-1,-1,D:\2020新\2020年2\食品轻纺\农产品加工.shp,类型2,-1,-1,D:\2020新\2020年2\食品轻纺\农副产品.shp,类型2,-1,-1,D:\2020新\2020年2\食品轻纺\汽车用品.shp,类型2,-1,-1,D:\2020新\2020年2\食品轻纺\膳坊.shp,类型2,-1,-1,D:\2020新\2020年2\食品轻纺\食品.shp,类型2,-1,-1,D:\2020新\2020年2\食品轻纺\水产加工.shp,类型2,-1,-1,D:\2020新\2020年2\食品轻纺\水产品加工.shp,类型2,-1,-1,D:\2020新\2020年2\食品轻纺\饲料.shp,类型2,-1,-1,D:\2020新\2020年2\食品轻纺\蒜加工.shp,类型2,-1,-1,D:\2020新\2020年2\食品轻纺\榻.shp,类型2,-1,-1,D:\2020新\2020年2\食品轻纺\糖.shp,类型2,-1,-1,D:\2020新\2020年2\食品轻纺\陶艺.shp,类型2,-1,-1,D:\2020新\2020年2\食品轻纺\童装.shp,类型2,-1,-1,D:\2020新\2020年2\食品轻纺\图文.shp,类型2,-1,-1,D:\2020新\2020年2\食品轻纺\土产.shp,类型2,-1,-1,D:\2020新\2020年2\食品轻纺\玩具.shp,类型2,-1,-1,D:\2020新\2020年2\食品轻纺\网纱.shp,类型2,-1,-1,D:\2020新\2020年2\食品轻纺\卫生.shp,类型2,-1,-1,D:\2020新\2020年2\食品轻纺\五粮液.shp,类型2,-1,-1,D:\2020新\2020年2\食品轻纺\香料.shp,类型2,-1,-1,D:\2020新\2020年2\食品轻纺\香油.shp,类型2,-1,-1,D:\2020新\2020年2\食品轻纺\校服.shp,类型2,-1,-1,D:\2020新\2020年2\食品轻纺\绣.shp,类型2,-1,-1,D:\2020新\2020年2\食品轻纺\牙齿.shp,类型2,-1,-1,D:\2020新\2020年2\食品轻纺\烟草.shp,类型2,-1,-1,D:\2020新\2020年2\食品轻纺\腌制.shp,类型2,-1,-1,D:\2020新\2020年2\食品轻纺\盐.shp,类型2,-1,-1,D:\2020新\2020年2\食品轻纺\盐厂.shp,类型2,-1,-1,D:\2020新\2020年2\食品轻纺\衣柜.shp,类型2,-1,-1,D:\2020新\2020年2\食品轻纺\艺术品.shp,类型2,-1,-1,D:\2020新\2020年2\食品轻纺\艺术品2.shp,类型2,-1,-1,D:\2020新\2020年2\食品轻纺\饮料.shp,类型2,-1,-1,D:\2020新\2020年2\食品轻纺\饮品.shp,类型2,-1,-1,D:\2020新\2020年2\食品轻纺\印.shp,类型2,-1,-1,D:\2020新\2020年2\食品轻纺\用品.shp,类型2,-1,-1,D:\2020新\2020年2\食品轻纺\油坊.shp,类型2,-1,-1,D:\2020新\2020年2\食品轻纺\玉器.shp,类型2,-1,-1,D:\2020新\2020年2\食品轻纺\针织.shp,类型2,-1,-1,D:\2020新\2020年2\食品轻纺\织造.shp,类型2,-1,-1,D:\2020新\2020年2\食品轻纺\植物油.shp,类型2,-1,-1,D:\2020新\2020年2\食品轻纺\纸.shp,类型2,-1,-1,D:\2020新\2020年2\食品轻纺\制衣.shp,类型2,-1,-1,D:\2020新\2020年2\食品轻纺\珠宝首饰.shp,类型2,-1,-1,D:\2020新\2020年2\食品轻纺\装饰.shp,类型2,-1,-1,D:\2020新\2020年2\食品轻纺\坐垫.shp,类型2,-1,-1;类型3 "类型3" true true false 254 Text 0 0 ,First,#,D:\2020新\2020年\食品轻纺\办公文具.shp,类型3,-1,-1,D:\2020新\2020年\食品轻纺\布.shp,类型3,-1,-1,D:\2020新\2020年\食品轻纺\炒货.shp,类型3,-1,-1,D:\2020新\2020年\食品轻纺\灯.shp,类型3,-1,-1,D:\2020新\2020年\食品轻纺\镀喷.shp,类型3,-1,-1,D:\2020新\2020年\食品轻纺\纺织.shp,类型3,-1,-1,D:\2020新\2020年\食品轻纺\纺织2.shp,类型3,-1,-1,D:\2020新\2020年\食品轻纺\粉.shp,类型3,-1,-1,D:\2020新\2020年\食品轻纺\粉丝粉条.shp,类型3,-1,-1,D:\2020新\2020年\食品轻纺\缝.shp,类型3,-1,-1,D:\2020新\2020年\食品轻纺\服.shp,类型3,-1,-1,D:\2020新\2020年\食品轻纺\服装.shp,类型3,-1,-1,D:\2020新\2020年\食品轻纺\服装2.shp,类型3,-1,-1,D:\2020新\2020年\食品轻纺\果胶.shp,类型3,-1,-1,D:\2020新\2020年\食品轻纺\花生.shp,类型3,-1,-1,D:\2020新\2020年\食品轻纺\家居.shp,类型3,-1,-1,D:\2020新\2020年\食品轻纺\家具.shp,类型3,-1,-1,D:\2020新\2020年\食品轻纺\健身器材.shp,类型3,-1,-1,D:\2020新\2020年\食品轻纺\烤漆.shp,类型3,-1,-1,D:\2020新\2020年\食品轻纺\课桌.shp,类型3,-1,-1,D:\2020新\2020年\食品轻纺\口罩.shp,类型3,-1,-1,D:\2020新\2020年\食品轻纺\冷饮.shp,类型3,-1,-1,D:\2020新\2020年\食品轻纺\粮.shp,类型3,-1,-1,D:\2020新\2020年\食品轻纺\粮油.shp,类型3,-1,-1,D:\2020新\2020年\食品轻纺\馒头.shp,类型3,-1,-1,D:\2020新\2020年\食品轻纺\毛编.shp,类型3,-1,-1,D:\2020新\2020年\食品轻纺\面.shp,类型3,-1,-1,D:\2020新\2020年\食品轻纺\内衣.shp,类型3,-1,-1,D:\2020新\2020年\食品轻纺\农副.shp,类型3,-1,-1,D:\2020新\2020年\食品轻纺\扦花.shp,类型3,-1,-1,D:\2020新\2020年\食品轻纺\肉.shp,类型3,-1,-1,D:\2020新\2020年\食品轻纺\肉食.shp,类型3,-1,-1,D:\2020新\2020年\食品轻纺\乳鸽.shp,类型3,-1,-1,D:\2020新\2020年\食品轻纺\沙发.shp,类型3,-1,-1,D:\2020新\2020年\食品轻纺\食品.shp,类型3,-1,-1,D:\2020新\2020年\食品轻纺\食品加工1.shp,类型3,-1,-1,D:\2020新\2020年\食品轻纺\食品加工2.shp,类型3,-1,-1,D:\2020新\2020年\食品轻纺\食品加工3.shp,类型3,-1,-1,D:\2020新\2020年\食品轻纺\饲料.shp,类型3,-1,-1,D:\2020新\2020年\食品轻纺\榻榻米.shp,类型3,-1,-1,D:\2020新\2020年\食品轻纺\童装.shp,类型3,-1,-1,D:\2020新\2020年\食品轻纺\图.shp,类型3,-1,-1,D:\2020新\2020年\食品轻纺\味精.shp,类型3,-1,-1,D:\2020新\2020年\食品轻纺\香油.shp,类型3,-1,-1,D:\2020新\2020年\食品轻纺\校服.shp,类型3,-1,-1,D:\2020新\2020年\食品轻纺\腌制.shp,类型3,-1,-1,D:\2020新\2020年\食品轻纺\盐.shp,类型3,-1,-1,D:\2020新\2020年\食品轻纺\盐厂.shp,类型3,-1,-1,D:\2020新\2020年\食品轻纺\衣柜.shp,类型3,-1,-1,D:\2020新\2020年\食品轻纺\衣帽.shp,类型3,-1,-1,D:\2020新\2020年\食品轻纺\饮料.shp,类型3,-1,-1,D:\2020新\2020年\食品轻纺\饮品.shp,类型3,-1,-1,D:\2020新\2020年\食品轻纺\印.shp,类型3,-1,-1,D:\2020新\2020年\食品轻纺\印刷.shp,类型3,-1,-1,D:\2020新\2020年\食品轻纺\油坊.shp,类型3,-1,-1,D:\2020新\2020年\食品轻纺\油脂.shp,类型3,-1,-1,D:\2020新\2020年\食品轻纺\织.shp,类型3,-1,-1,D:\2020新\2020年\食品轻纺\纸.shp,类型3,-1,-1,D:\2020新\2020年\食品轻纺\座椅.shp,类型3,-1,-1,D:\2020新\2020年2\食品轻纺\办公.shp,类型3,-1,-1,D:\2020新\2020年2\食品轻纺\拌面.shp,类型3,-1,-1,D:\2020新\2020年2\食品轻纺\保健品.shp,类型3,-1,-1,D:\2020新\2020年2\食品轻纺\标志服.shp,类型3,-1,-1,D:\2020新\2020年2\食品轻纺\布.shp,类型3,-1,-1,D:\2020新\2020年2\食品轻纺\参加工.shp,类型3,-1,-1,D:\2020新\2020年2\食品轻纺\肠.shp,类型3,-1,-1,D:\2020新\2020年2\食品轻纺\炒货.shp,类型3,-1,-1,D:\2020新\2020年2\食品轻纺\车饰.shp,类型3,-1,-1,D:\2020新\2020年2\食品轻纺\成品油.shp,类型3,-1,-1,D:\2020新\2020年2\食品轻纺\出版.shp,类型3,-1,-1,D:\2020新\2020年2\食品轻纺\厨具.shp,类型3,-1,-1,D:\2020新\2020年2\食品轻纺\大米.shp,类型3,-1,-1,D:\2020新\2020年2\食品轻纺\蛋糕.shp,类型3,-1,-1,D:\2020新\2020年2\食品轻纺\灯.shp,类型3,-1,-1,D:\2020新\2020年2\食品轻纺\电镀.shp,类型3,-1,-1,D:\2020新\2020年2\食品轻纺\雕.shp,类型3,-1,-1,D:\2020新\2020年2\食品轻纺\调味.shp,类型3,-1,-1,D:\2020新\2020年2\食品轻纺\豆制品.shp,类型3,-1,-1,D:\2020新\2020年2\食品轻纺\纺织.shp,类型3,-1,-1,D:\2020新\2020年2\食品轻纺\肥城焊.shp,类型3,-1,-1,D:\2020新\2020年2\食品轻纺\肥城食品.shp,类型3,-1,-1,D:\2020新\2020年2\食品轻纺\肥城盐业.shp,类型3,-1,-1,D:\2020新\2020年2\食品轻纺\粉条.shp,类型3,-1,-1,D:\2020新\2020年2\食品轻纺\缝.shp,类型3,-1,-1,D:\2020新\2020年2\食品轻纺\服饰.shp,类型3,-1,-1,D:\2020新\2020年2\食品轻纺\革.shp,类型3,-1,-1,D:\2020新\2020年2\食品轻纺\果品.shp,类型3,-1,-1,D:\2020新\2020年2\食品轻纺\过滤.shp,类型3,-1,-1,D:\2020新\2020年2\食品轻纺\海产品加工.shp,类型3,-1,-1,D:\2020新\2020年2\食品轻纺\花生加工.shp,类型3,-1,-1,D:\2020新\2020年2\食品轻纺\花生油.shp,类型3,-1,-1,D:\2020新\2020年2\食品轻纺\家居.shp,类型3,-1,-1,D:\2020新\2020年2\食品轻纺\家具.shp,类型3,-1,-1,D:\2020新\2020年2\食品轻纺\家俬.shp,类型3,-1,-1,D:\2020新\2020年2\食品轻纺\脚垫.shp,类型3,-1,-1,D:\2020新\2020年2\食品轻纺\教品.shp,类型3,-1,-1,D:\2020新\2020年2\食品轻纺\教学.shp,类型3,-1,-1,D:\2020新\2020年2\食品轻纺\酒.shp,类型3,-1,-1,D:\2020新\2020年2\食品轻纺\劳保.shp,类型3,-1,-1,D:\2020新\2020年2\食品轻纺\冷食.shp,类型3,-1,-1,D:\2020新\2020年2\食品轻纺\冷饮.shp,类型3,-1,-1,D:\2020新\2020年2\食品轻纺\礼服.shp,类型3,-1,-1,D:\2020新\2020年2\食品轻纺\礼品.shp,类型3,-1,-1,D:\2020新\2020年2\食品轻纺\粮食.shp,类型3,-1,-1,D:\2020新\2020年2\食品轻纺\粮油.shp,类型3,-1,-1,D:\2020新\2020年2\食品轻纺\纶.shp,类型3,-1,-1,D:\2020新\2020年2\食品轻纺\旅游品.shp,类型3,-1,-1,D:\2020新\2020年2\食品轻纺\马桶.shp,类型3,-1,-1,D:\2020新\2020年2\食品轻纺\麦粉.shp,类型3,-1,-1,D:\2020新\2020年2\食品轻纺\麦芽.shp,类型3,-1,-1,D:\2020新\2020年2\食品轻纺\毛.shp,类型3,-1,-1,D:\2020新\2020年2\食品轻纺\毛编.shp,类型3,-1,-1,D:\2020新\2020年2\食品轻纺\美术.shp,类型3,-1,-1,D:\2020新\2020年2\食品轻纺\面粉.shp,类型3,-1,-1,D:\2020新\2020年2\食品轻纺\面筋.shp,类型3,-1,-1,D:\2020新\2020年2\食品轻纺\奶.shp,类型3,-1,-1,D:\2020新\2020年2\食品轻纺\内饰.shp,类型3,-1,-1,D:\2020新\2020年2\食品轻纺\内衣.shp,类型3,-1,-1,D:\2020新\2020年2\食品轻纺\农产品加工.shp,类型3,-1,-1,D:\2020新\2020年2\食品轻纺\农副产品.shp,类型3,-1,-1,D:\2020新\2020年2\食品轻纺\汽车用品.shp,类型3,-1,-1,D:\2020新\2020年2\食品轻纺\膳坊.shp,类型3,-1,-1,D:\2020新\2020年2\食品轻纺\食品.shp,类型3,-1,-1,D:\2020新\2020年2\食品轻纺\水产加工.shp,类型3,-1,-1,D:\2020新\2020年2\食品轻纺\水产品加工.shp,类型3,-1,-1,D:\2020新\2020年2\食品轻纺\饲料.shp,类型3,-1,-1,D:\2020新\2020年2\食品轻纺\蒜加工.shp,类型3,-1,-1,D:\2020新\2020年2\食品轻纺\榻.shp,类型3,-1,-1,D:\2020新\2020年2\食品轻纺\糖.shp,类型3,-1,-1,D:\2020新\2020年2\食品轻纺\陶艺.shp,类型3,-1,-1,D:\2020新\2020年2\食品轻纺\童装.shp,类型3,-1,-1,D:\2020新\2020年2\食品轻纺\图文.shp,类型3,-1,-1,D:\2020新\2020年2\食品轻纺\土产.shp,类型3,-1,-1,D:\2020新\2020年2\食品轻纺\玩具.shp,类型3,-1,-1,D:\2020新\2020年2\食品轻纺\网纱.shp,类型3,-1,-1,D:\2020新\2020年2\食品轻纺\卫生.shp,类型3,-1,-1,D:\2020新\2020年2\食品轻纺\五粮液.shp,类型3,-1,-1,D:\2020新\2020年2\食品轻纺\香料.shp,类型3,-1,-1,D:\2020新\2020年2\食品轻纺\香油.shp,类型3,-1,-1,D:\2020新\2020年2\食品轻纺\校服.shp,类型3,-1,-1,D:\2020新\2020年2\食品轻纺\绣.shp,类型3,-1,-1,D:\2020新\2020年2\食品轻纺\牙齿.shp,类型3,-1,-1,D:\2020新\2020年2\食品轻纺\烟草.shp,类型3,-1,-1,D:\2020新\2020年2\食品轻纺\腌制.shp,类型3,-1,-1,D:\2020新\2020年2\食品轻纺\盐.shp,类型3,-1,-1,D:\2020新\2020年2\食品轻纺\盐厂.shp,类型3,-1,-1,D:\2020新\2020年2\食品轻纺\衣柜.shp,类型3,-1,-1,D:\2020新\2020年2\食品轻纺\艺术品.shp,类型3,-1,-1,D:\2020新\2020年2\食品轻纺\艺术品2.shp,类型3,-1,-1,D:\2020新\2020年2\食品轻纺\饮料.shp,类型3,-1,-1,D:\2020新\2020年2\食品轻纺\饮品.shp,类型3,-1,-1,D:\2020新\2020年2\食品轻纺\印.shp,类型3,-1,-1,D:\2020新\2020年2\食品轻纺\用品.shp,类型3,-1,-1,D:\2020新\2020年2\食品轻纺\油坊.shp,类型3,-1,-1,D:\2020新\2020年2\食品轻纺\玉器.shp,类型3,-1,-1,D:\2020新\2020年2\食品轻纺\针织.shp,类型3,-1,-1,D:\2020新\2020年2\食品轻纺\织造.shp,类型3,-1,-1,D:\2020新\2020年2\食品轻纺\植物油.shp,类型3,-1,-1,D:\2020新\2020年2\食品轻纺\纸.shp,类型3,-1,-1,D:\2020新\2020年2\食品轻纺\制衣.shp,类型3,-1,-1,D:\2020新\2020年2\食品轻纺\珠宝首饰.shp,类型3,-1,-1,D:\2020新\2020年2\食品轻纺\装饰.shp,类型3,-1,-1,D:\2020新\2020年2\食品轻纺\坐垫.shp,类型3,-1,-1;火星X "火星X" true true false 19 Double 0 0 ,First,#,D:\2020新\2020年\食品轻纺\办公文具.shp,火星X,-1,-1,D:\2020新\2020年\食品轻纺\布.shp,火星X,-1,-1,D:\2020新\2020年\食品轻纺\炒货.shp,火星X,-1,-1,D:\2020新\2020年\食品轻纺\灯.shp,火星X,-1,-1,D:\2020新\2020年\食品轻纺\镀喷.shp,火星X,-1,-1,D:\2020新\2020年\食品轻纺\纺织.shp,火星X,-1,-1,D:\2020新\2020年\食品轻纺\纺织2.shp,火星X,-1,-1,D:\2020新\2020年\食品轻纺\粉.shp,火星X,-1,-1,D:\2020新\2020年\食品轻纺\粉丝粉条.shp,火星X,-1,-1,D:\2020新\2020年\食品轻纺\缝.shp,火星X,-1,-1,D:\2020新\2020年\食品轻纺\服.shp,火星X,-1,-1,D:\2020新\2020年\食品轻纺\服装.shp,火星X,-1,-1,D:\2020新\2020年\食品轻纺\服装2.shp,火星X,-1,-1,D:\2020新\2020年\食品轻纺\果胶.shp,火星X,-1,-1,D:\2020新\2020年\食品轻纺\花生.shp,火星X,-1,-1,D:\2020新\2020年\食品轻纺\家居.shp,火星X,-1,-1,D:\2020新\2020年\食品轻纺\家具.shp,火星X,-1,-1,D:\2020新\2020年\食品轻纺\健身器材.shp,火星X,-1,-1,D:\2020新\2020年\食品轻纺\烤漆.shp,火星X,-1,-1,D:\2020新\2020年\食品轻纺\课桌.shp,火星X,-1,-1,D:\2020新\2020年\食品轻纺\口罩.shp,火星X,-1,-1,D:\2020新\2020年\食品轻纺\冷饮.shp,火星X,-1,-1,D:\2020新\2020年\食品轻纺\粮.shp,火星X,-1,-1,D:\2020新\2020年\食品轻纺\粮油.shp,火星X,-1,-1,D:\2020新\2020年\食品轻纺\馒头.shp,火星X,-1,-1,D:\2020新\2020年\食品轻纺\毛编.shp,火星X,-1,-1,D:\2020新\2020年\食品轻纺\面.shp,火星X,-1,-1,D:\2020新\2020年\食品轻纺\内衣.shp,火星X,-1,-1,D:\2020新\2020年\食品轻纺\农副.shp,火星X,-1,-1,D:\2020新\2020年\食品轻纺\扦花.shp,火星X,-1,-1,D:\2020新\2020年\食品轻纺\肉.shp,火星X,-1,-1,D:\2020新\2020年\食品轻纺\肉食.shp,火星X,-1,-1,D:\2020新\2020年\食品轻纺\乳鸽.shp,火星X,-1,-1,D:\2020新\2020年\食品轻纺\沙发.shp,火星X,-1,-1,D:\2020新\2020年\食品轻纺\食品.shp,火星X,-1,-1,D:\2020新\2020年\食品轻纺\食品加工1.shp,火星X,-1,-1,D:\2020新\2020年\食品轻纺\食品加工2.shp,火星X,-1,-1,D:\2020新\2020年\食品轻纺\食品加工3.shp,火星X,-1,-1,D:\2020新\2020年\食品轻纺\饲料.shp,火星X,-1,-1,D:\2020新\2020年\食品轻纺\榻榻米.shp,火星X,-1,-1,D:\2020新\2020年\食品轻纺\童装.shp,火星X,-1,-1,D:\2020新\2020年\食品轻纺\图.shp,火星X,-1,-1,D:\2020新\2020年\食品轻纺\味精.shp,火星X,-1,-1,D:\2020新\2020年\食品轻纺\香油.shp,火星X,-1,-1,D:\2020新\2020年\食品轻纺\校服.shp,火星X,-1,-1,D:\2020新\2020年\食品轻纺\腌制.shp,火星X,-1,-1,D:\2020新\2020年\食品轻纺\盐.shp,火星X,-1,-1,D:\2020新\2020年\食品轻纺\盐厂.shp,火星X,-1,-1,D:\2020新\2020年\食品轻纺\衣柜.shp,火星X,-1,-1,D:\2020新\2020年\食品轻纺\衣帽.shp,火星X,-1,-1,D:\2020新\2020年\食品轻纺\饮料.shp,火星X,-1,-1,D:\2020新\2020年\食品轻纺\饮品.shp,火星X,-1,-1,D:\2020新\2020年\食品轻纺\印.shp,火星X,-1,-1,D:\2020新\2020年\食品轻纺\印刷.shp,火星X,-1,-1,D:\2020新\2020年\食品轻纺\油坊.shp,火星X,-1,-1,D:\2020新\2020年\食品轻纺\油脂.shp,火星X,-1,-1,D:\2020新\2020年\食品轻纺\织.shp,火星X,-1,-1,D:\2020新\2020年\食品轻纺\纸.shp,火星X,-1,-1,D:\2020新\2020年\食品轻纺\座椅.shp,火星X,-1,-1,D:\2020新\2020年2\食品轻纺\办公.shp,火星X,-1,-1,D:\2020新\2020年2\食品轻纺\拌面.shp,火星X,-1,-1,D:\2020新\2020年2\食品轻纺\保健品.shp,火星X,-1,-1,D:\2020新\2020年2\食品轻纺\标志服.shp,火星X,-1,-1,D:\2020新\2020年2\食品轻纺\布.shp,火星X,-1,-1,D:\2020新\2020年2\食品轻纺\参加工.shp,火星X,-1,-1,D:\2020新\2020年2\食品轻纺\肠.shp,火星X,-1,-1,D:\2020新\2020年2\食品轻纺\炒货.shp,火星X,-1,-1,D:\2020新\2020年2\食品轻纺\车饰.shp,火星X,-1,-1,D:\2020新\2020年2\食品轻纺\成品油.shp,火星X,-1,-1,D:\2020新\2020年2\食品轻纺\出版.shp,火星X,-1,-1,D:\2020新\2020年2\食品轻纺\厨具.shp,火星X,-1,-1,D:\2020新\2020年2\食品轻纺\大米.shp,火星X,-1,-1,D:\2020新\2020年2\食品轻纺\蛋糕.shp,火星X,-1,-1,D:\2020新\2020年2\食品轻纺\灯.shp,火星X,-1,-1,D:\2020新\2020年2\食品轻纺\电镀.shp,火星X,-1,-1,D:\2020新\2020年2\食品轻纺\雕.shp,火星X,-1,-1,D:\2020新\2020年2\食品轻纺\调味.shp,火星X,-1,-1,D:\2020新\2020年2\食品轻纺\豆制品.shp,火星X,-1,-1,D:\2020新\2020年2\食品轻纺\纺织.shp,火星X,-1,-1,D:\2020新\2020年2\食品轻纺\肥城焊.shp,火星X,-1,-1,D:\2020新\2020年2\食品轻纺\肥城食品.shp,火星X,-1,-1,D:\2020新\2020年2\食品轻纺\肥城盐业.shp,火星X,-1,-1,D:\2020新\2020年2\食品轻纺\粉条.shp,火星X,-1,-1,D:\2020新\2020年2\食品轻纺\缝.shp,火星X,-1,-1,D:\2020新\2020年2\食品轻纺\服饰.shp,火星X,-1,-1,D:\2020新\2020年2\食品轻纺\革.shp,火星X,-1,-1,D:\2020新\2020年2\食品轻纺\果品.shp,火星X,-1,-1,D:\2020新\2020年2\食品轻纺\过滤.shp,火星X,-1,-1,D:\2020新\2020年2\食品轻纺\海产品加工.shp,火星X,-1,-1,D:\2020新\2020年2\食品轻纺\花生加工.shp,火星X,-1,-1,D:\2020新\2020年2\食品轻纺\花生油.shp,火星X,-1,-1,D:\2020新\2020年2\食品轻纺\家居.shp,火星X,-1,-1,D:\2020新\2020年2\食品轻纺\家具.shp,火星X,-1,-1,D:\2020新\2020年2\食品轻纺\家俬.shp,火星X,-1,-1,D:\2020新\2020年2\食品轻纺\脚垫.shp,火星X,-1,-1,D:\2020新\2020年2\食品轻纺\教品.shp,火星X,-1,-1,D:\2020新\2020年2\食品轻纺\教学.shp,火星X,-1,-1,D:\2020新\2020年2\食品轻纺\酒.shp,火星X,-1,-1,D:\2020新\2020年2\食品轻纺\劳保.shp,火星X,-1,-1,D:\2020新\2020年2\食品轻纺\冷食.shp,火星X,-1,-1,D:\2020新\2020年2\食品轻纺\冷饮.shp,火星X,-1,-1,D:\2020新\2020年2\食品轻纺\礼服.shp,火星X,-1,-1,D:\2020新\2020年2\食品轻纺\礼品.shp,火星X,-1,-1,D:\2020新\2020年2\食品轻纺\粮食.shp,火星X,-1,-1,D:\2020新\2020年2\食品轻纺\粮油.shp,火星X,-1,-1,D:\2020新\2020年2\食品轻纺\纶.shp,火星X,-1,-1,D:\2020新\2020年2\食品轻纺\旅游品.shp,火星X,-1,-1,D:\2020新\2020年2\食品轻纺\马桶.shp,火星X,-1,-1,D:\2020新\2020年2\食品轻纺\麦粉.shp,火星X,-1,-1,D:\2020新\2020年2\食品轻纺\麦芽.shp,火星X,-1,-1,D:\2020新\2020年2\食品轻纺\毛.shp,火星X,-1,-1,D:\2020新\2020年2\食品轻纺\毛编.shp,火星X,-1,-1,D:\2020新\2020年2\食品轻纺\美术.shp,火星X,-1,-1,D:\2020新\2020年2\食品轻纺\面粉.shp,火星X,-1,-1,D:\2020新\2020年2\食品轻纺\面筋.shp,火星X,-1,-1,D:\2020新\2020年2\食品轻纺\奶.shp,火星X,-1,-1,D:\2020新\2020年2\食品轻纺\内饰.shp,火星X,-1,-1,D:\2020新\2020年2\食品轻纺\内衣.shp,火星X,-1,-1,D:\2020新\2020年2\食品轻纺\农产品加工.shp,火星X,-1,-1,D:\2020新\2020年2\食品轻纺\农副产品.shp,火星X,-1,-1,D:\2020新\2020年2\食品轻纺\汽车用品.shp,火星X,-1,-1,D:\2020新\2020年2\食品轻纺\膳坊.shp,火星X,-1,-1,D:\2020新\2020年2\食品轻纺\食品.shp,火星X,-1,-1,D:\2020新\2020年2\食品轻纺\水产加工.shp,火星X,-1,-1,D:\2020新\2020年2\食品轻纺\水产品加工.shp,火星X,-1,-1,D:\2020新\2020年2\食品轻纺\饲料.shp,火星X,-1,-1,D:\2020新\2020年2\食品轻纺\蒜加工.shp,火星X,-1,-1,D:\2020新\2020年2\食品轻纺\榻.shp,火星X,-1,-1,D:\2020新\2020年2\食品轻纺\糖.shp,火星X,-1,-1,D:\2020新\2020年2\食品轻纺\陶艺.shp,火星X,-1,-1,D:\2020新\2020年2\食品轻纺\童装.shp,火星X,-1,-1,D:\2020新\2020年2\食品轻纺\图文.shp,火星X,-1,-1,D:\2020新\2020年2\食品轻纺\土产.shp,火星X,-1,-1,D:\2020新\2020年2\食品轻纺\玩具.shp,火星X,-1,-1,D:\2020新\2020年2\食品轻纺\网纱.shp,火星X,-1,-1,D:\2020新\2020年2\食品轻纺\卫生.shp,火星X,-1,-1,D:\2020新\2020年2\食品轻纺\五粮液.shp,火星X,-1,-1,D:\2020新\2020年2\食品轻纺\香料.shp,火星X,-1,-1,D:\2020新\2020年2\食品轻纺\香油.shp,火星X,-1,-1,D:\2020新\2020年2\食品轻纺\校服.shp,火星X,-1,-1,D:\2020新\2020年2\食品轻纺\绣.shp,火星X,-1,-1,D:\2020新\2020年2\食品轻纺\牙齿.shp,火星X,-1,-1,D:\2020新\2020年2\食品轻纺\烟草.shp,火星X,-1,-1,D:\2020新\2020年2\食品轻纺\腌制.shp,火星X,-1,-1,D:\2020新\2020年2\食品轻纺\盐.shp,火星X,-1,-1,D:\2020新\2020年2\食品轻纺\盐厂.shp,火星X,-1,-1,D:\2020新\2020年2\食品轻纺\衣柜.shp,火星X,-1,-1,D:\2020新\2020年2\食品轻纺\艺术品.shp,火星X,-1,-1,D:\2020新\2020年2\食品轻纺\艺术品2.shp,火星X,-1,-1,D:\2020新\2020年2\食品轻纺\饮料.shp,火星X,-1,-1,D:\2020新\2020年2\食品轻纺\饮品.shp,火星X,-1,-1,D:\2020新\2020年2\食品轻纺\印.shp,火星X,-1,-1,D:\2020新\2020年2\食品轻纺\用品.shp,火星X,-1,-1,D:\2020新\2020年2\食品轻纺\油坊.shp,火星X,-1,-1,D:\2020新\2020年2\食品轻纺\玉器.shp,火星X,-1,-1,D:\2020新\2020年2\食品轻纺\针织.shp,火星X,-1,-1,D:\2020新\2020年2\食品轻纺\织造.shp,火星X,-1,-1,D:\2020新\2020年2\食品轻纺\植物油.shp,火星X,-1,-1,D:\2020新\2020年2\食品轻纺\纸.shp,火星X,-1,-1,D:\2020新\2020年2\食品轻纺\制衣.shp,火星X,-1,-1,D:\2020新\2020年2\食品轻纺\珠宝首饰.shp,火星X,-1,-1,D:\2020新\2020年2\食品轻纺\装饰.shp,火星X,-1,-1,D:\2020新\2020年2\食品轻纺\坐垫.shp,火星X,-1,-1;火星Y "火星Y" true true false 19 Double 0 0 ,First,#,D:\2020新\2020年\食品轻纺\办公文具.shp,火星Y,-1,-1,D:\2020新\2020年\食品轻纺\布.shp,火星Y,-1,-1,D:\2020新\2020年\食品轻纺\炒货.shp,火星Y,-1,-1,D:\2020新\2020年\食品轻纺\灯.shp,火星Y,-1,-1,D:\2020新\2020年\食品轻纺\镀喷.shp,火星Y,-1,-1,D:\2020新\2020年\食品轻纺\纺织.shp,火星Y,-1,-1,D:\2020新\2020年\食品轻纺\纺织2.shp,火星Y,-1,-1,D:\2020新\2020年\食品轻纺\粉.shp,火星Y,-1,-1,D:\2020新\2020年\食品轻纺\粉丝粉条.shp,火星Y,-1,-1,D:\2020新\2020年\食品轻纺\缝.shp,火星Y,-1,-1,D:\2020新\2020年\食品轻纺\服.shp,火星Y,-1,-1,D:\2020新\2020年\食品轻纺\服装.shp,火星Y,-1,-1,D:\2020新\2020年\食品轻纺\服装2.shp,火星Y,-1,-1,D:\2020新\2020年\食品轻纺\果胶.shp,火星Y,-1,-1,D:\2020新\2020年\食品轻纺\花生.shp,火星Y,-1,-1,D:\2020新\2020年\食品轻纺\家居.shp,火星Y,-1,-1,D:\2020新\2020年\食品轻纺\家具.shp,火星Y,-1,-1,D:\2020新\2020年\食品轻纺\健身器材.shp,火星Y,-1,-1,D:\2020新\2020年\食品轻纺\烤漆.shp,火星Y,-1,-1,D:\2020新\2020年\食品轻纺\课桌.shp,火星Y,-1,-1,D:\2020新\2020年\食品轻纺\口罩.shp,火星Y,-1,-1,D:\2020新\2020年\食品轻纺\冷饮.shp,火星Y,-1,-1,D:\2020新\2020年\食品轻纺\粮.shp,火星Y,-1,-1,D:\2020新\2020年\食品轻纺\粮油.shp,火星Y,-1,-1,D:\2020新\2020年\食品轻纺\馒头.shp,火星Y,-1,-1,D:\2020新\2020年\食品轻纺\毛编.shp,火星Y,-1,-1,D:\2020新\2020年\食品轻纺\面.shp,火星Y,-1,-1,D:\2020新\2020年\食品轻纺\内衣.shp,火星Y,-1,-1,D:\2020新\2020年\食品轻纺\农副.shp,火星Y,-1,-1,D:\2020新\2020年\食品轻纺\扦花.shp,火星Y,-1,-1,D:\2020新\2020年\食品轻纺\肉.shp,火星Y,-1,-1,D:\2020新\2020年\食品轻纺\肉食.shp,火星Y,-1,-1,D:\2020新\2020年\食品轻纺\乳鸽.shp,火星Y,-1,-1,D:\2020新\2020年\食品轻纺\沙发.shp,火星Y,-1,-1,D:\2020新\2020年\食品轻纺\食品.shp,火星Y,-1,-1,D:\2020新\2020年\食品轻纺\食品加工1.shp,火星Y,-1,-1,D:\2020新\2020年\食品轻纺\食品加工2.shp,火星Y,-1,-1,D:\2020新\2020年\食品轻纺\食品加工3.shp,火星Y,-1,-1,D:\2020新\2020年\食品轻纺\饲料.shp,火星Y,-1,-1,D:\2020新\2020年\食品轻纺\榻榻米.shp,火星Y,-1,-1,D:\2020新\2020年\食品轻纺\童装.shp,火星Y,-1,-1,D:\2020新\2020年\食品轻纺\图.shp,火星Y,-1,-1,D:\2020新\2020年\食品轻纺\味精.shp,火星Y,-1,-1,D:\2020新\2020年\食品轻纺\香油.shp,火星Y,-1,-1,D:\2020新\2020年\食品轻纺\校服.shp,火星Y,-1,-1,D:\2020新\2020年\食品轻纺\腌制.shp,火星Y,-1,-1,D:\2020新\2020年\食品轻纺\盐.shp,火星Y,-1,-1,D:\2020新\2020年\食品轻纺\盐厂.shp,火星Y,-1,-1,D:\2020新\2020年\食品轻纺\衣柜.shp,火星Y,-1,-1,D:\2020新\2020年\食品轻纺\衣帽.shp,火星Y,-1,-1,D:\2020新\2020年\食品轻纺\饮料.shp,火星Y,-1,-1,D:\2020新\2020年\食品轻纺\饮品.shp,火星Y,-1,-1,D:\2020新\2020年\食品轻纺\印.shp,火星Y,-1,-1,D:\2020新\2020年\食品轻纺\印刷.shp,火星Y,-1,-1,D:\2020新\2020年\食品轻纺\油坊.shp,火星Y,-1,-1,D:\2020新\2020年\食品轻纺\油脂.shp,火星Y,-1,-1,D:\2020新\2020年\食品轻纺\织.shp,火星Y,-1,-1,D:\2020新\2020年\食品轻纺\纸.shp,火星Y,-1,-1,D:\2020新\2020年\食品轻纺\座椅.shp,火星Y,-1,-1,D:\2020新\2020年2\食品轻纺\办公.shp,火星Y,-1,-1,D:\2020新\2020年2\食品轻纺\拌面.shp,火星Y,-1,-1,D:\2020新\2020年2\食品轻纺\保健品.shp,火星Y,-1,-1,D:\2020新\2020年2\食品轻纺\标志服.shp,火星Y,-1,-1,D:\2020新\2020年2\食品轻纺\布.shp,火星Y,-1,-1,D:\2020新\2020年2\食品轻纺\参加工.shp,火星Y,-1,-1,D:\2020新\2020年2\食品轻纺\肠.shp,火星Y,-1,-1,D:\2020新\2020年2\食品轻纺\炒货.shp,火星Y,-1,-1,D:\2020新\2020年2\食品轻纺\车饰.shp,火星Y,-1,-1,D:\2020新\2020年2\食品轻纺\成品油.shp,火星Y,-1,-1,D:\2020新\2020年2\食品轻纺\出版.shp,火星Y,-1,-1,D:\2020新\2020年2\食品轻纺\厨具.shp,火星Y,-1,-1,D:\2020新\2020年2\食品轻纺\大米.shp,火星Y,-1,-1,D:\2020新\2020年2\食品轻纺\蛋糕.shp,火星Y,-1,-1,D:\2020新\2020年2\食品轻纺\灯.shp,火星Y,-1,-1,D:\2020新\2020年2\食品轻纺\电镀.shp,火星Y,-1,-1,D:\2020新\2020年2\食品轻纺\雕.shp,火星Y,-1,-1,D:\2020新\2020年2\食品轻纺\调味.shp,火星Y,-1,-1,D:\2020新\2020年2\食品轻纺\豆制品.shp,火星Y,-1,-1,D:\2020新\2020年2\食品轻纺\纺织.shp,火星Y,-1,-1,D:\2020新\2020年2\食品轻纺\肥城焊.shp,火星Y,-1,-1,D:\2020新\2020年2\食品轻纺\肥城食品.shp,火星Y,-1,-1,D:\2020新\2020年2\食品轻纺\肥城盐业.shp,火星Y,-1,-1,D:\2020新\2020年2\食品轻纺\粉条.shp,火星Y,-1,-1,D:\2020新\2020年2\食品轻纺\缝.shp,火星Y,-1,-1,D:\2020新\2020年2\食品轻纺\服饰.shp,火星Y,-1,-1,D:\2020新\2020年2\食品轻纺\革.shp,火星Y,-1,-1,D:\2020新\2020年2\食品轻纺\果品.shp,火星Y,-1,-1,D:\2020新\2020年2\食品轻纺\过滤.shp,火星Y,-1,-1,D:\2020新\2020年2\食品轻纺\海产品加工.shp,火星Y,-1,-1,D:\2020新\2020年2\食品轻纺\花生加工.shp,火星Y,-1,-1,D:\2020新\2020年2\食品轻纺\花生油.shp,火星Y,-1,-1,D:\2020新\2020年2\食品轻纺\家居.shp,火星Y,-1,-1,D:\2020新\2020年2\食品轻纺\家具.shp,火星Y,-1,-1,D:\2020新\2020年2\食品轻纺\家俬.shp,火星Y,-1,-1,D:\2020新\2020年2\食品轻纺\脚垫.shp,火星Y,-1,-1,D:\2020新\2020年2\食品轻纺\教品.shp,火星Y,-1,-1,D:\2020新\2020年2\食品轻纺\教学.shp,火星Y,-1,-1,D:\2020新\2020年2\食品轻纺\酒.shp,火星Y,-1,-1,D:\2020新\2020年2\食品轻纺\劳保.shp,火星Y,-1,-1,D:\2020新\2020年2\食品轻纺\冷食.shp,火星Y,-1,-1,D:\2020新\2020年2\食品轻纺\冷饮.shp,火星Y,-1,-1,D:\2020新\2020年2\食品轻纺\礼服.shp,火星Y,-1,-1,D:\2020新\2020年2\食品轻纺\礼品.shp,火星Y,-1,-1,D:\2020新\2020年2\食品轻纺\粮食.shp,火星Y,-1,-1,D:\2020新\2020年2\食品轻纺\粮油.shp,火星Y,-1,-1,D:\2020新\2020年2\食品轻纺\纶.shp,火星Y,-1,-1,D:\2020新\2020年2\食品轻纺\旅游品.shp,火星Y,-1,-1,D:\2020新\2020年2\食品轻纺\马桶.shp,火星Y,-1,-1,D:\2020新\2020年2\食品轻纺\麦粉.shp,火星Y,-1,-1,D:\2020新\2020年2\食品轻纺\麦芽.shp,火星Y,-1,-1,D:\2020新\2020年2\食品轻纺\毛.shp,火星Y,-1,-1,D:\2020新\2020年2\食品轻纺\毛编.shp,火星Y,-1,-1,D:\2020新\2020年2\食品轻纺\美术.shp,火星Y,-1,-1,D:\2020新\2020年2\食品轻纺\面粉.shp,火星Y,-1,-1,D:\2020新\2020年2\食品轻纺\面筋.shp,火星Y,-1,-1,D:\2020新\2020年2\食品轻纺\奶.shp,火星Y,-1,-1,D:\2020新\2020年2\食品轻纺\内饰.shp,火星Y,-1,-1,D:\2020新\2020年2\食品轻纺\内衣.shp,火星Y,-1,-1,D:\2020新\2020年2\食品轻纺\农产品加工.shp,火星Y,-1,-1,D:\2020新\2020年2\食品轻纺\农副产品.shp,火星Y,-1,-1,D:\2020新\2020年2\食品轻纺\汽车用品.shp,火星Y,-1,-1,D:\2020新\2020年2\食品轻纺\膳坊.shp,火星Y,-1,-1,D:\2020新\2020年2\食品轻纺\食品.shp,火星Y,-1,-1,D:\2020新\2020年2\食品轻纺\水产加工.shp,火星Y,-1,-1,D:\2020新\2020年2\食品轻纺\水产品加工.shp,火星Y,-1,-1,D:\2020新\2020年2\食品轻纺\饲料.shp,火星Y,-1,-1,D:\2020新\2020年2\食品轻纺\蒜加工.shp,火星Y,-1,-1,D:\2020新\2020年2\食品轻纺\榻.shp,火星Y,-1,-1,D:\2020新\2020年2\食品轻纺\糖.shp,火星Y,-1,-1,D:\2020新\2020年2\食品轻纺\陶艺.shp,火星Y,-1,-1,D:\2020新\2020年2\食品轻纺\童装.shp,火星Y,-1,-1,D:\2020新\2020年2\食品轻纺\图文.shp,火星Y,-1,-1,D:\2020新\2020年2\食品轻纺\土产.shp,火星Y,-1,-1,D:\2020新\2020年2\食品轻纺\玩具.shp,火星Y,-1,-1,D:\2020新\2020年2\食品轻纺\网纱.shp,火星Y,-1,-1,D:\2020新\2020年2\食品轻纺\卫生.shp,火星Y,-1,-1,D:\2020新\2020年2\食品轻纺\五粮液.shp,火星Y,-1,-1,D:\2020新\2020年2\食品轻纺\香料.shp,火星Y,-1,-1,D:\2020新\2020年2\食品轻纺\香油.shp,火星Y,-1,-1,D:\2020新\2020年2\食品轻纺\校服.shp,火星Y,-1,-1,D:\2020新\2020年2\食品轻纺\绣.shp,火星Y,-1,-1,D:\2020新\2020年2\食品轻纺\牙齿.shp,火星Y,-1,-1,D:\2020新\2020年2\食品轻纺\烟草.shp,火星Y,-1,-1,D:\2020新\2020年2\食品轻纺\腌制.shp,火星Y,-1,-1,D:\2020新\2020年2\食品轻纺\盐.shp,火星Y,-1,-1,D:\2020新\2020年2\食品轻纺\盐厂.shp,火星Y,-1,-1,D:\2020新\2020年2\食品轻纺\衣柜.shp,火星Y,-1,-1,D:\2020新\2020年2\食品轻纺\艺术品.shp,火星Y,-1,-1,D:\2020新\2020年2\食品轻纺\艺术品2.shp,火星Y,-1,-1,D:\2020新\2020年2\食品轻纺\饮料.shp,火星Y,-1,-1,D:\2020新\2020年2\食品轻纺\饮品.shp,火星Y,-1,-1,D:\2020新\2020年2\食品轻纺\印.shp,火星Y,-1,-1,D:\2020新\2020年2\食品轻纺\用品.shp,火星Y,-1,-1,D:\2020新\2020年2\食品轻纺\油坊.shp,火星Y,-1,-1,D:\2020新\2020年2\食品轻纺\玉器.shp,火星Y,-1,-1,D:\2020新\2020年2\食品轻纺\针织.shp,火星Y,-1,-1,D:\2020新\2020年2\食品轻纺\织造.shp,火星Y,-1,-1,D:\2020新\2020年2\食品轻纺\植物油.shp,火星Y,-1,-1,D:\2020新\2020年2\食品轻纺\纸.shp,火星Y,-1,-1,D:\2020新\2020年2\食品轻纺\制衣.shp,火星Y,-1,-1,D:\2020新\2020年2\食品轻纺\珠宝首饰.shp,火星Y,-1,-1,D:\2020新\2020年2\食品轻纺\装饰.shp,火星Y,-1,-1,D:\2020新\2020年2\食品轻纺\坐垫.shp,火星Y,-1,-1;大地X "大地X" true true false 19 Double 0 0 ,First,#,D:\2020新\2020年\食品轻纺\办公文具.shp,大地X,-1,-1,D:\2020新\2020年\食品轻纺\布.shp,大地X,-1,-1,D:\2020新\2020年\食品轻纺\炒货.shp,大地X,-1,-1,D:\2020新\2020年\食品轻纺\灯.shp,大地X,-1,-1,D:\2020新\2020年\食品轻纺\镀喷.shp,大地X,-1,-1,D:\2020新\2020年\食品轻纺\纺织.shp,大地X,-1,-1,D:\2020新\2020年\食品轻纺\纺织2.shp,大地X,-1,-1,D:\2020新\2020年\食品轻纺\粉.shp,大地X,-1,-1,D:\2020新\2020年\食品轻纺\粉丝粉条.shp,大地X,-1,-1,D:\2020新\2020年\食品轻纺\缝.shp,大地X,-1,-1,D:\2020新\2020年\食品轻纺\服.shp,大地X,-1,-1,D:\2020新\2020年\食品轻纺\服装.shp,大地X,-1,-1,D:\2020新\2020年\食品轻纺\服装2.shp,大地X,-1,-1,D:\2020新\2020年\食品轻纺\果胶.shp,大地X,-1,-1,D:\2020新\2020年\食品轻纺\花生.shp,大地X,-1,-1,D:\2020新\2020年\食品轻纺\家居.shp,大地X,-1,-1,D:\2020新\2020年\食品轻纺\家具.shp,大地X,-1,-1,D:\2020新\2020年\食品轻纺\健身器材.shp,大地X,-1,-1,D:\2020新\2020年\食品轻纺\烤漆.shp,大地X,-1,-1,D:\2020新\2020年\食品轻纺\课桌.shp,大地X,-1,-1,D:\2020新\2020年\食品轻纺\口罩.shp,大地X,-1,-1,D:\2020新\2020年\食品轻纺\冷饮.shp,大地X,-1,-1,D:\2020新\2020年\食品轻纺\粮.shp,大地X,-1,-1,D:\2020新\2020年\食品轻纺\粮油.shp,大地X,-1,-1,D:\2020新\2020年\食品轻纺\馒头.shp,大地X,-1,-1,D:\2020新\2020年\食品轻纺\毛编.shp,大地X,-1,-1,D:\2020新\2020年\食品轻纺\面.shp,大地X,-1,-1,D:\2020新\2020年\食品轻纺\内衣.shp,大地X,-1,-1,D:\2020新\2020年\食品轻纺\农副.shp,大地X,-1,-1,D:\2020新\2020年\食品轻纺\扦花.shp,大地X,-1,-1,D:\2020新\2020年\食品轻纺\肉.shp,大地X,-1,-1,D:\2020新\2020年\食品轻纺\肉食.shp,大地X,-1,-1,D:\2020新\2020年\食品轻纺\乳鸽.shp,大地X,-1,-1,D:\2020新\2020年\食品轻纺\沙发.shp,大地X,-1,-1,D:\2020新\2020年\食品轻纺\食品.shp,大地X,-1,-1,D:\2020新\2020年\食品轻纺\食品加工1.shp,大地X,-1,-1,D:\2020新\2020年\食品轻纺\食品加工2.shp,大地X,-1,-1,D:\2020新\2020年\食品轻纺\食品加工3.shp,大地X,-1,-1,D:\2020新\2020年\食品轻纺\饲料.shp,大地X,-1,-1,D:\2020新\2020年\食品轻纺\榻榻米.shp,大地X,-1,-1,D:\2020新\2020年\食品轻纺\童装.shp,大地X,-1,-1,D:\2020新\2020年\食品轻纺\图.shp,大地X,-1,-1,D:\2020新\2020年\食品轻纺\味精.shp,大地X,-1,-1,D:\2020新\2020年\食品轻纺\香油.shp,大地X,-1,-1,D:\2020新\2020年\食品轻纺\校服.shp,大地X,-1,-1,D:\2020新\2020年\食品轻纺\腌制.shp,大地X,-1,-1,D:\2020新\2020年\食品轻纺\盐.shp,大地X,-1,-1,D:\2020新\2020年\食品轻纺\盐厂.shp,大地X,-1,-1,D:\2020新\2020年\食品轻纺\衣柜.shp,大地X,-1,-1,D:\2020新\2020年\食品轻纺\衣帽.shp,大地X,-1,-1,D:\2020新\2020年\食品轻纺\饮料.shp,大地X,-1,-1,D:\2020新\2020年\食品轻纺\饮品.shp,大地X,-1,-1,D:\2020新\2020年\食品轻纺\印.shp,大地X,-1,-1,D:\2020新\2020年\食品轻纺\印刷.shp,大地X,-1,-1,D:\2020新\2020年\食品轻纺\油坊.shp,大地X,-1,-1,D:\2020新\2020年\食品轻纺\油脂.shp,大地X,-1,-1,D:\2020新\2020年\食品轻纺\织.shp,大地X,-1,-1,D:\2020新\2020年\食品轻纺\纸.shp,大地X,-1,-1,D:\2020新\2020年\食品轻纺\座椅.shp,大地X,-1,-1,D:\2020新\2020年2\食品轻纺\办公.shp,大地X,-1,-1,D:\2020新\2020年2\食品轻纺\拌面.shp,大地X,-1,-1,D:\2020新\2020年2\食品轻纺\保健品.shp,大地X,-1,-1,D:\2020新\2020年2\食品轻纺\标志服.shp,大地X,-1,-1,D:\2020新\2020年2\食品轻纺\布.shp,大地X,-1,-1,D:\2020新\2020年2\食品轻纺\参加工.shp,大地X,-1,-1,D:\2020新\2020年2\食品轻纺\肠.shp,大地X,-1,-1,D:\2020新\2020年2\食品轻纺\炒货.shp,大地X,-1,-1,D:\2020新\2020年2\食品轻纺\车饰.shp,大地X,-1,-1,D:\2020新\2020年2\食品轻纺\成品油.shp,大地X,-1,-1,D:\2020新\2020年2\食品轻纺\出版.shp,大地X,-1,-1,D:\2020新\2020年2\食品轻纺\厨具.shp,大地X,-1,-1,D:\2020新\2020年2\食品轻纺\大米.shp,大地X,-1,-1,D:\2020新\2020年2\食品轻纺\蛋糕.shp,大地X,-1,-1,D:\2020新\2020年2\食品轻纺\灯.shp,大地X,-1,-1,D:\2020新\2020年2\食品轻纺\电镀.shp,大地X,-1,-1,D:\2020新\2020年2\食品轻纺\雕.shp,大地X,-1,-1,D:\2020新\2020年2\食品轻纺\调味.shp,大地X,-1,-1,D:\2020新\2020年2\食品轻纺\豆制品.shp,大地X,-1,-1,D:\2020新\2020年2\食品轻纺\纺织.shp,大地X,-1,-1,D:\2020新\2020年2\食品轻纺\肥城焊.shp,大地X,-1,-1,D:\2020新\2020年2\食品轻纺\肥城食品.shp,大地X,-1,-1,D:\2020新\2020年2\食品轻纺\肥城盐业.shp,大地X,-1,-1,D:\2020新\2020年2\食品轻纺\粉条.shp,大地X,-1,-1,D:\2020新\2020年2\食品轻纺\缝.shp,大地X,-1,-1,D:\2020新\2020年2\食品轻纺\服饰.shp,大地X,-1,-1,D:\2020新\2020年2\食品轻纺\革.shp,大地X,-1,-1,D:\2020新\2020年2\食品轻纺\果品.shp,大地X,-1,-1,D:\2020新\2020年2\食品轻纺\过滤.shp,大地X,-1,-1,D:\2020新\2020年2\食品轻纺\海产品加工.shp,大地X,-1,-1,D:\2020新\2020年2\食品轻纺\花生加工.shp,大地X,-1,-1,D:\2020新\2020年2\食品轻纺\花生油.shp,大地X,-1,-1,D:\2020新\2020年2\食品轻纺\家居.shp,大地X,-1,-1,D:\2020新\2020年2\食品轻纺\家具.shp,大地X,-1,-1,D:\2020新\2020年2\食品轻纺\家俬.shp,大地X,-1,-1,D:\2020新\2020年2\食品轻纺\脚垫.shp,大地X,-1,-1,D:\2020新\2020年2\食品轻纺\教品.shp,大地X,-1,-1,D:\2020新\2020年2\食品轻纺\教学.shp,大地X,-1,-1,D:\2020新\2020年2\食品轻纺\酒.shp,大地X,-1,-1,D:\2020新\2020年2\食品轻纺\劳保.shp,大地X,-1,-1,D:\2020新\2020年2\食品轻纺\冷食.shp,大地X,-1,-1,D:\2020新\2020年2\食品轻纺\冷饮.shp,大地X,-1,-1,D:\2020新\2020年2\食品轻纺\礼服.shp,大地X,-1,-1,D:\2020新\2020年2\食品轻纺\礼品.shp,大地X,-1,-1,D:\2020新\2020年2\食品轻纺\粮食.shp,大地X,-1,-1,D:\2020新\2020年2\食品轻纺\粮油.shp,大地X,-1,-1,D:\2020新\2020年2\食品轻纺\纶.shp,大地X,-1,-1,D:\2020新\2020年2\食品轻纺\旅游品.shp,大地X,-1,-1,D:\2020新\2020年2\食品轻纺\马桶.shp,大地X,-1,-1,D:\2020新\2020年2\食品轻纺\麦粉.shp,大地X,-1,-1,D:\2020新\2020年2\食品轻纺\麦芽.shp,大地X,-1,-1,D:\2020新\2020年2\食品轻纺\毛.shp,大地X,-1,-1,D:\2020新\2020年2\食品轻纺\毛编.shp,大地X,-1,-1,D:\2020新\2020年2\食品轻纺\美术.shp,大地X,-1,-1,D:\2020新\2020年2\食品轻纺\面粉.shp,大地X,-1,-1,D:\2020新\2020年2\食品轻纺\面筋.shp,大地X,-1,-1,D:\2020新\2020年2\食品轻纺\奶.shp,大地X,-1,-1,D:\2020新\2020年2\食品轻纺\内饰.shp,大地X,-1,-1,D:\2020新\2020年2\食品轻纺\内衣.shp,大地X,-1,-1,D:\2020新\2020年2\食品轻纺\农产品加工.shp,大地X,-1,-1,D:\2020新\2020年2\食品轻纺\农副产品.shp,大地X,-1,-1,D:\2020新\2020年2\食品轻纺\汽车用品.shp,大地X,-1,-1,D:\2020新\2020年2\食品轻纺\膳坊.shp,大地X,-1,-1,D:\2020新\2020年2\食品轻纺\食品.shp,大地X,-1,-1,D:\2020新\2020年2\食品轻纺\水产加工.shp,大地X,-1,-1,D:\2020新\2020年2\食品轻纺\水产品加工.shp,大地X,-1,-1,D:\2020新\2020年2\食品轻纺\饲料.shp,大地X,-1,-1,D:\2020新\2020年2\食品轻纺\蒜加工.shp,大地X,-1,-1,D:\2020新\2020年2\食品轻纺\榻.shp,大地X,-1,-1,D:\2020新\2020年2\食品轻纺\糖.shp,大地X,-1,-1,D:\2020新\2020年2\食品轻纺\陶艺.shp,大地X,-1,-1,D:\2020新\2020年2\食品轻纺\童装.shp,大地X,-1,-1,D:\2020新\2020年2\食品轻纺\图文.shp,大地X,-1,-1,D:\2020新\2020年2\食品轻纺\土产.shp,大地X,-1,-1,D:\2020新\2020年2\食品轻纺\玩具.shp,大地X,-1,-1,D:\2020新\2020年2\食品轻纺\网纱.shp,大地X,-1,-1,D:\2020新\2020年2\食品轻纺\卫生.shp,大地X,-1,-1,D:\2020新\2020年2\食品轻纺\五粮液.shp,大地X,-1,-1,D:\2020新\2020年2\食品轻纺\香料.shp,大地X,-1,-1,D:\2020新\2020年2\食品轻纺\香油.shp,大地X,-1,-1,D:\2020新\2020年2\食品轻纺\校服.shp,大地X,-1,-1,D:\2020新\2020年2\食品轻纺\绣.shp,大地X,-1,-1,D:\2020新\2020年2\食品轻纺\牙齿.shp,大地X,-1,-1,D:\2020新\2020年2\食品轻纺\烟草.shp,大地X,-1,-1,D:\2020新\2020年2\食品轻纺\腌制.shp,大地X,-1,-1,D:\2020新\2020年2\食品轻纺\盐.shp,大地X,-1,-1,D:\2020新\2020年2\食品轻纺\盐厂.shp,大地X,-1,-1,D:\2020新\2020年2\食品轻纺\衣柜.shp,大地X,-1,-1,D:\2020新\2020年2\食品轻纺\艺术品.shp,大地X,-1,-1,D:\2020新\2020年2\食品轻纺\艺术品2.shp,大地X,-1,-1,D:\2020新\2020年2\食品轻纺\饮料.shp,大地X,-1,-1,D:\2020新\2020年2\食品轻纺\饮品.shp,大地X,-1,-1,D:\2020新\2020年2\食品轻纺\印.shp,大地X,-1,-1,D:\2020新\2020年2\食品轻纺\用品.shp,大地X,-1,-1,D:\2020新\2020年2\食品轻纺\油坊.shp,大地X,-1,-1,D:\2020新\2020年2\食品轻纺\玉器.shp,大地X,-1,-1,D:\2020新\2020年2\食品轻纺\针织.shp,大地X,-1,-1,D:\2020新\2020年2\食品轻纺\织造.shp,大地X,-1,-1,D:\2020新\2020年2\食品轻纺\植物油.shp,大地X,-1,-1,D:\2020新\2020年2\食品轻纺\纸.shp,大地X,-1,-1,D:\2020新\2020年2\食品轻纺\制衣.shp,大地X,-1,-1,D:\2020新\2020年2\食品轻纺\珠宝首饰.shp,大地X,-1,-1,D:\2020新\2020年2\食品轻纺\装饰.shp,大地X,-1,-1,D:\2020新\2020年2\食品轻纺\坐垫.shp,大地X,-1,-1;大地Y "大地Y" true true false 19 Double 0 0 ,First,#,D:\2020新\2020年\食品轻纺\办公文具.shp,大地Y,-1,-1,D:\2020新\2020年\食品轻纺\布.shp,大地Y,-1,-1,D:\2020新\2020年\食品轻纺\炒货.shp,大地Y,-1,-1,D:\2020新\2020年\食品轻纺\灯.shp,大地Y,-1,-1,D:\2020新\2020年\食品轻纺\镀喷.shp,大地Y,-1,-1,D:\2020新\2020年\食品轻纺\纺织.shp,大地Y,-1,-1,D:\2020新\2020年\食品轻纺\纺织2.shp,大地Y,-1,-1,D:\2020新\2020年\食品轻纺\粉.shp,大地Y,-1,-1,D:\2020新\2020年\食品轻纺\粉丝粉条.shp,大地Y,-1,-1,D:\2020新\2020年\食品轻纺\缝.shp,大地Y,-1,-1,D:\2020新\2020年\食品轻纺\服.shp,大地Y,-1,-1,D:\2020新\2020年\食品轻纺\服装.shp,大地Y,-1,-1,D:\2020新\2020年\食品轻纺\服装2.shp,大地Y,-1,-1,D:\2020新\2020年\食品轻纺\果胶.shp,大地Y,-1,-1,D:\2020新\2020年\食品轻纺\花生.shp,大地Y,-1,-1,D:\2020新\2020年\食品轻纺\家居.shp,大地Y,-1,-1,D:\2020新\2020年\食品轻纺\家具.shp,大地Y,-1,-1,D:\2020新\2020年\食品轻纺\健身器材.shp,大地Y,-1,-1,D:\2020新\2020年\食品轻纺\烤漆.shp,大地Y,-1,-1,D:\2020新\2020年\食品轻纺\课桌.shp,大地Y,-1,-1,D:\2020新\2020年\食品轻纺\口罩.shp,大地Y,-1,-1,D:\2020新\2020年\食品轻纺\冷饮.shp,大地Y,-1,-1,D:\2020新\2020年\食品轻纺\粮.shp,大地Y,-1,-1,D:\2020新\2020年\食品轻纺\粮油.shp,大地Y,-1,-1,D:\2020新\2020年\食品轻纺\馒头.shp,大地Y,-1,-1,D:\2020新\2020年\食品轻纺\毛编.shp,大地Y,-1,-1,D:\2020新\2020年\食品轻纺\面.shp,大地Y,-1,-1,D:\2020新\2020年\食品轻纺\内衣.shp,大地Y,-1,-1,D:\2020新\2020年\食品轻纺\农副.shp,大地Y,-1,-1,D:\2020新\2020年\食品轻纺\扦花.shp,大地Y,-1,-1,D:\2020新\2020年\食品轻纺\肉.shp,大地Y,-1,-1,D:\2020新\2020年\食品轻纺\肉食.shp,大地Y,-1,-1,D:\2020新\2020年\食品轻纺\乳鸽.shp,大地Y,-1,-1,D:\2020新\2020年\食品轻纺\沙发.shp,大地Y,-1,-1,D:\2020新\2020年\食品轻纺\食品.shp,大地Y,-1,-1,D:\2020新\2020年\食品轻纺\食品加工1.shp,大地Y,-1,-1,D:\2020新\2020年\食品轻纺\食品加工2.shp,大地Y,-1,-1,D:\2020新\2020年\食品轻纺\食品加工3.shp,大地Y,-1,-1,D:\2020新\2020年\食品轻纺\饲料.shp,大地Y,-1,-1,D:\2020新\2020年\食品轻纺\榻榻米.shp,大地Y,-1,-1,D:\2020新\2020年\食品轻纺\童装.shp,大地Y,-1,-1,D:\2020新\2020年\食品轻纺\图.shp,大地Y,-1,-1,D:\2020新\2020年\食品轻纺\味精.shp,大地Y,-1,-1,D:\2020新\2020年\食品轻纺\香油.shp,大地Y,-1,-1,D:\2020新\2020年\食品轻纺\校服.shp,大地Y,-1,-1,D:\2020新\2020年\食品轻纺\腌制.shp,大地Y,-1,-1,D:\2020新\2020年\食品轻纺\盐.shp,大地Y,-1,-1,D:\2020新\2020年\食品轻纺\盐厂.shp,大地Y,-1,-1,D:\2020新\2020年\食品轻纺\衣柜.shp,大地Y,-1,-1,D:\2020新\2020年\食品轻纺\衣帽.shp,大地Y,-1,-1,D:\2020新\2020年\食品轻纺\饮料.shp,大地Y,-1,-1,D:\2020新\2020年\食品轻纺\饮品.shp,大地Y,-1,-1,D:\2020新\2020年\食品轻纺\印.shp,大地Y,-1,-1,D:\2020新\2020年\食品轻纺\印刷.shp,大地Y,-1,-1,D:\2020新\2020年\食品轻纺\油坊.shp,大地Y,-1,-1,D:\2020新\2020年\食品轻纺\油脂.shp,大地Y,-1,-1,D:\2020新\2020年\食品轻纺\织.shp,大地Y,-1,-1,D:\2020新\2020年\食品轻纺\纸.shp,大地Y,-1,-1,D:\2020新\2020年\食品轻纺\座椅.shp,大地Y,-1,-1,D:\2020新\2020年2\食品轻纺\办公.shp,大地Y,-1,-1,D:\2020新\2020年2\食品轻纺\拌面.shp,大地Y,-1,-1,D:\2020新\2020年2\食品轻纺\保健品.shp,大地Y,-1,-1,D:\2020新\2020年2\食品轻纺\标志服.shp,大地Y,-1,-1,D:\2020新\2020年2\食品轻纺\布.shp,大地Y,-1,-1,D:\2020新\2020年2\食品轻纺\参加工.shp,大地Y,-1,-1,D:\2020新\2020年2\食品轻纺\肠.shp,大地Y,-1,-1,D:\2020新\2020年2\食品轻纺\炒货.shp,大地Y,-1,-1,D:\2020新\2020年2\食品轻纺\车饰.shp,大地Y,-1,-1,D:\2020新\2020年2\食品轻纺\成品油.shp,大地Y,-1,-1,D:\2020新\2020年2\食品轻纺\出版.shp,大地Y,-1,-1,D:\2020新\2020年2\食品轻纺\厨具.shp,大地Y,-1,-1,D:\2020新\2020年2\食品轻纺\大米.shp,大地Y,-1,-1,D:\2020新\2020年2\食品轻纺\蛋糕.shp,大地Y,-1,-1,D:\2020新\2020年2\食品轻纺\灯.shp,大地Y,-1,-1,D:\2020新\2020年2\食品轻纺\电镀.shp,大地Y,-1,-1,D:\2020新\2020年2\食品轻纺\雕.shp,大地Y,-1,-1,D:\2020新\2020年2\食品轻纺\调味.shp,大地Y,-1,-1,D:\2020新\2020年2\食品轻纺\豆制品.shp,大地Y,-1,-1,D:\2020新\2020年2\食品轻纺\纺织.shp,大地Y,-1,-1,D:\2020新\2020年2\食品轻纺\肥城焊.shp,大地Y,-1,-1,D:\2020新\2020年2\食品轻纺\肥城食品.shp,大地Y,-1,-1,D:\2020新\2020年2\食品轻纺\肥城盐业.shp,大地Y,-1,-1,D:\2020新\2020年2\食品轻纺\粉条.shp,大地Y,-1,-1,D:\2020新\2020年2\食品轻纺\缝.shp,大地Y,-1,-1,D:\2020新\2020年2\食品轻纺\服饰.shp,大地Y,-1,-1,D:\2020新\2020年2\食品轻纺\革.shp,大地Y,-1,-1,D:\2020新\2020年2\食品轻纺\果品.shp,大地Y,-1,-1,D:\2020新\2020年2\食品轻纺\过滤.shp,大地Y,-1,-1,D:\2020新\2020年2\食品轻纺\海产品加工.shp,大地Y,-1,-1,D:\2020新\2020年2\食品轻纺\花生加工.shp,大地Y,-1,-1,D:\2020新\2020年2\食品轻纺\花生油.shp,大地Y,-1,-1,D:\2020新\2020年2\食品轻纺\家居.shp,大地Y,-1,-1,D:\2020新\2020年2\食品轻纺\家具.shp,大地Y,-1,-1,D:\2020新\2020年2\食品轻纺\家俬.shp,大地Y,-1,-1,D:\2020新\2020年2\食品轻纺\脚垫.shp,大地Y,-1,-1,D:\2020新\2020年2\食品轻纺\教品.shp,大地Y,-1,-1,D:\2020新\2020年2\食品轻纺\教学.shp,大地Y,-1,-1,D:\2020新\2020年2\食品轻纺\酒.shp,大地Y,-1,-1,D:\2020新\2020年2\食品轻纺\劳保.shp,大地Y,-1,-1,D:\2020新\2020年2\食品轻纺\冷食.shp,大地Y,-1,-1,D:\2020新\2020年2\食品轻纺\冷饮.shp,大地Y,-1,-1,D:\2020新\2020年2\食品轻纺\礼服.shp,大地Y,-1,-1,D:\2020新\2020年2\食品轻纺\礼品.shp,大地Y,-1,-1,D:\2020新\2020年2\食品轻纺\粮食.shp,大地Y,-1,-1,D:\2020新\2020年2\食品轻纺\粮油.shp,大地Y,-1,-1,D:\2020新\2020年2\食品轻纺\纶.shp,大地Y,-1,-1,D:\2020新\2020年2\食品轻纺\旅游品.shp,大地Y,-1,-1,D:\2020新\2020年2\食品轻纺\马桶.shp,大地Y,-1,-1,D:\2020新\2020年2\食品轻纺\麦粉.shp,大地Y,-1,-1,D:\2020新\2020年2\食品轻纺\麦芽.shp,大地Y,-1,-1,D:\2020新\2020年2\食品轻纺\毛.shp,大地Y,-1,-1,D:\2020新\2020年2\食品轻纺\毛编.shp,大地Y,-1,-1,D:\2020新\2020年2\食品轻纺\美术.shp,大地Y,-1,-1,D:\2020新\2020年2\食品轻纺\面粉.shp,大地Y,-1,-1,D:\2020新\2020年2\食品轻纺\面筋.shp,大地Y,-1,-1,D:\2020新\2020年2\食品轻纺\奶.shp,大地Y,-1,-1,D:\2020新\2020年2\食品轻纺\内饰.shp,大地Y,-1,-1,D:\2020新\2020年2\食品轻纺\内衣.shp,大地Y,-1,-1,D:\2020新\2020年2\食品轻纺\农产品加工.shp,大地Y,-1,-1,D:\2020新\2020年2\食品轻纺\农副产品.shp,大地Y,-1,-1,D:\2020新\2020年2\食品轻纺\汽车用品.shp,大地Y,-1,-1,D:\2020新\2020年2\食品轻纺\膳坊.shp,大地Y,-1,-1,D:\2020新\2020年2\食品轻纺\食品.shp,大地Y,-1,-1,D:\2020新\2020年2\食品轻纺\水产加工.shp,大地Y,-1,-1,D:\2020新\2020年2\食品轻纺\水产品加工.shp,大地Y,-1,-1,D:\2020新\2020年2\食品轻纺\饲料.shp,大地Y,-1,-1,D:\2020新\2020年2\食品轻纺\蒜加工.shp,大地Y,-1,-1,D:\2020新\2020年2\食品轻纺\榻.shp,大地Y,-1,-1,D:\2020新\2020年2\食品轻纺\糖.shp,大地Y,-1,-1,D:\2020新\2020年2\食品轻纺\陶艺.shp,大地Y,-1,-1,D:\2020新\2020年2\食品轻纺\童装.shp,大地Y,-1,-1,D:\2020新\2020年2\食品轻纺\图文.shp,大地Y,-1,-1,D:\2020新\2020年2\食品轻纺\土产.shp,大地Y,-1,-1,D:\2020新\2020年2\食品轻纺\玩具.shp,大地Y,-1,-1,D:\2020新\2020年2\食品轻纺\网纱.shp,大地Y,-1,-1,D:\2020新\2020年2\食品轻纺\卫生.shp,大地Y,-1,-1,D:\2020新\2020年2\食品轻纺\五粮液.shp,大地Y,-1,-1,D:\2020新\2020年2\食品轻纺\香料.shp,大地Y,-1,-1,D:\2020新\2020年2\食品轻纺\香油.shp,大地Y,-1,-1,D:\2020新\2020年2\食品轻纺\校服.shp,大地Y,-1,-1,D:\2020新\2020年2\食品轻纺\绣.shp,大地Y,-1,-1,D:\2020新\2020年2\食品轻纺\牙齿.shp,大地Y,-1,-1,D:\2020新\2020年2\食品轻纺\烟草.shp,大地Y,-1,-1,D:\2020新\2020年2\食品轻纺\腌制.shp,大地Y,-1,-1,D:\2020新\2020年2\食品轻纺\盐.shp,大地Y,-1,-1,D:\2020新\2020年2\食品轻纺\盐厂.shp,大地Y,-1,-1,D:\2020新\2020年2\食品轻纺\衣柜.shp,大地Y,-1,-1,D:\2020新\2020年2\食品轻纺\艺术品.shp,大地Y,-1,-1,D:\2020新\2020年2\食品轻纺\艺术品2.shp,大地Y,-1,-1,D:\2020新\2020年2\食品轻纺\饮料.shp,大地Y,-1,-1,D:\2020新\2020年2\食品轻纺\饮品.shp,大地Y,-1,-1,D:\2020新\2020年2\食品轻纺\印.shp,大地Y,-1,-1,D:\2020新\2020年2\食品轻纺\用品.shp,大地Y,-1,-1,D:\2020新\2020年2\食品轻纺\油坊.shp,大地Y,-1,-1,D:\2020新\2020年2\食品轻纺\玉器.shp,大地Y,-1,-1,D:\2020新\2020年2\食品轻纺\针织.shp,大地Y,-1,-1,D:\2020新\2020年2\食品轻纺\织造.shp,大地Y,-1,-1,D:\2020新\2020年2\食品轻纺\植物油.shp,大地Y,-1,-1,D:\2020新\2020年2\食品轻纺\纸.shp,大地Y,-1,-1,D:\2020新\2020年2\食品轻纺\制衣.shp,大地Y,-1,-1,D:\2020新\2020年2\食品轻纺\珠宝首饰.shp,大地Y,-1,-1,D:\2020新\2020年2\食品轻纺\装饰.shp,大地Y,-1,-1,D:\2020新\2020年2\食品轻纺\坐垫.shp,大地Y,-1,-1;省 "省" true true false 254 Text 0 0 ,First,#,D:\2020新\2020年\食品轻纺\办公文具.shp,省,-1,-1,D:\2020新\2020年\食品轻纺\布.shp,省,-1,-1,D:\2020新\2020年\食品轻纺\炒货.shp,省,-1,-1,D:\2020新\2020年\食品轻纺\灯.shp,省,-1,-1,D:\2020新\2020年\食品轻纺\镀喷.shp,省,-1,-1,D:\2020新\2020年\食品轻纺\纺织.shp,省,-1,-1,D:\2020新\2020年\食品轻纺\纺织2.shp,省,-1,-1,D:\2020新\2020年\食品轻纺\粉.shp,省,-1,-1,D:\2020新\2020年\食品轻纺\粉丝粉条.shp,省,-1,-1,D:\2020新\2020年\食品轻纺\缝.shp,省,-1,-1,D:\2020新\2020年\食品轻纺\服.shp,省,-1,-1,D:\2020新\2020年\食品轻纺\服装.shp,省,-1,-1,D:\2020新\2020年\食品轻纺\服装2.shp,省,-1,-1,D:\2020新\2020年\食品轻纺\果胶.shp,省,-1,-1,D:\2020新\2020年\食品轻纺\花生.shp,省,-1,-1,D:\2020新\2020年\食品轻纺\家居.shp,省,-1,-1,D:\2020新\2020年\食品轻纺\家具.shp,省,-1,-1,D:\2020新\2020年\食品轻纺\健身器材.shp,省,-1,-1,D:\2020新\2020年\食品轻纺\烤漆.shp,省,-1,-1,D:\2020新\2020年\食品轻纺\课桌.shp,省,-1,-1,D:\2020新\2020年\食品轻纺\口罩.shp,省,-1,-1,D:\2020新\2020年\食品轻纺\冷饮.shp,省,-1,-1,D:\2020新\2020年\食品轻纺\粮.shp,省,-1,-1,D:\2020新\2020年\食品轻纺\粮油.shp,省,-1,-1,D:\2020新\2020年\食品轻纺\馒头.shp,省,-1,-1,D:\2020新\2020年\食品轻纺\毛编.shp,省,-1,-1,D:\2020新\2020年\食品轻纺\面.shp,省,-1,-1,D:\2020新\2020年\食品轻纺\内衣.shp,省,-1,-1,D:\2020新\2020年\食品轻纺\农副.shp,省,-1,-1,D:\2020新\2020年\食品轻纺\扦花.shp,省,-1,-1,D:\2020新\2020年\食品轻纺\肉.shp,省,-1,-1,D:\2020新\2020年\食品轻纺\肉食.shp,省,-1,-1,D:\2020新\2020年\食品轻纺\乳鸽.shp,省,-1,-1,D:\2020新\2020年\食品轻纺\沙发.shp,省,-1,-1,D:\2020新\2020年\食品轻纺\食品.shp,省,-1,-1,D:\2020新\2020年\食品轻纺\食品加工1.shp,省,-1,-1,D:\2020新\2020年\食品轻纺\食品加工2.shp,省,-1,-1,D:\2020新\2020年\食品轻纺\食品加工3.shp,省,-1,-1,D:\2020新\2020年\食品轻纺\饲料.shp,省,-1,-1,D:\2020新\2020年\食品轻纺\榻榻米.shp,省,-1,-1,D:\2020新\2020年\食品轻纺\童装.shp,省,-1,-1,D:\2020新\2020年\食品轻纺\图.shp,省,-1,-1,D:\2020新\2020年\食品轻纺\味精.shp,省,-1,-1,D:\2020新\2020年\食品轻纺\香油.shp,省,-1,-1,D:\2020新\2020年\食品轻纺\校服.shp,省,-1,-1,D:\2020新\2020年\食品轻纺\腌制.shp,省,-1,-1,D:\2020新\2020年\食品轻纺\盐.shp,省,-1,-1,D:\2020新\2020年\食品轻纺\盐厂.shp,省,-1,-1,D:\2020新\2020年\食品轻纺\衣柜.shp,省,-1,-1,D:\2020新\2020年\食品轻纺\衣帽.shp,省,-1,-1,D:\2020新\2020年\食品轻纺\饮料.shp,省,-1,-1,D:\2020新\2020年\食品轻纺\饮品.shp,省,-1,-1,D:\2020新\2020年\食品轻纺\印.shp,省,-1,-1,D:\2020新\2020年\食品轻纺\印刷.shp,省,-1,-1,D:\2020新\2020年\食品轻纺\油坊.shp,省,-1,-1,D:\2020新\2020年\食品轻纺\油脂.shp,省,-1,-1,D:\2020新\2020年\食品轻纺\织.shp,省,-1,-1,D:\2020新\2020年\食品轻纺\纸.shp,省,-1,-1,D:\2020新\2020年\食品轻纺\座椅.shp,省,-1,-1,D:\2020新\2020年2\食品轻纺\办公.shp,省,-1,-1,D:\2020新\2020年2\食品轻纺\拌面.shp,省,-1,-1,D:\2020新\2020年2\食品轻纺\保健品.shp,省,-1,-1,D:\2020新\2020年2\食品轻纺\标志服.shp,省,-1,-1,D:\2020新\2020年2\食品轻纺\布.shp,省,-1,-1,D:\2020新\2020年2\食品轻纺\参加工.shp,省,-1,-1,D:\2020新\2020年2\食品轻纺\肠.shp,省,-1,-1,D:\2020新\2020年2\食品轻纺\炒货.shp,省,-1,-1,D:\2020新\2020年2\食品轻纺\车饰.shp,省,-1,-1,D:\2020新\2020年2\食品轻纺\成品油.shp,省,-1,-1,D:\2020新\2020年2\食品轻纺\出版.shp,省,-1,-1,D:\2020新\2020年2\食品轻纺\厨具.shp,省,-1,-1,D:\2020新\2020年2\食品轻纺\大米.shp,省,-1,-1,D:\2020新\2020年2\食品轻纺\蛋糕.shp,省,-1,-1,D:\2020新\2020年2\食品轻纺\灯.shp,省,-1,-1,D:\2020新\2020年2\食品轻纺\电镀.shp,省,-1,-1,D:\2020新\2020年2\食品轻纺\雕.shp,省,-1,-1,D:\2020新\2020年2\食品轻纺\调味.shp,省,-1,-1,D:\2020新\2020年2\食品轻纺\豆制品.shp,省,-1,-1,D:\2020新\2020年2\食品轻纺\纺织.shp,省,-1,-1,D:\2020新\2020年2\食品轻纺\肥城焊.shp,省,-1,-1,D:\2020新\2020年2\食品轻纺\肥城食品.shp,省,-1,-1,D:\2020新\2020年2\食品轻纺\肥城盐业.shp,省,-1,-1,D:\2020新\2020年2\食品轻纺\粉条.shp,省,-1,-1,D:\2020新\2020年2\食品轻纺\缝.shp,省,-1,-1,D:\2020新\2020年2\食品轻纺\服饰.shp,省,-1,-1,D:\2020新\2020年2\食品轻纺\革.shp,省,-1,-1,D:\2020新\2020年2\食品轻纺\果品.shp,省,-1,-1,D:\2020新\2020年2\食品轻纺\过滤.shp,省,-1,-1,D:\2020新\2020年2\食品轻纺\海产品加工.shp,省,-1,-1,D:\2020新\2020年2\食品轻纺\花生加工.shp,省,-1,-1,D:\2020新\2020年2\食品轻纺\花生油.shp,省,-1,-1,D:\2020新\2020年2\食品轻纺\家居.shp,省,-1,-1,D:\2020新\2020年2\食品轻纺\家具.shp,省,-1,-1,D:\2020新\2020年2\食品轻纺\家俬.shp,省,-1,-1,D:\2020新\2020年2\食品轻纺\脚垫.shp,省,-1,-1,D:\2020新\2020年2\食品轻纺\教品.shp,省,-1,-1,D:\2020新\2020年2\食品轻纺\教学.shp,省,-1,-1,D:\2020新\2020年2\食品轻纺\酒.shp,省,-1,-1,D:\2020新\2020年2\食品轻纺\劳保.shp,省,-1,-1,D:\2020新\2020年2\食品轻纺\冷食.shp,省,-1,-1,D:\2020新\2020年2\食品轻纺\冷饮.shp,省,-1,-1,D:\2020新\2020年2\食品轻纺\礼服.shp,省,-1,-1,D:\2020新\2020年2\食品轻纺\礼品.shp,省,-1,-1,D:\2020新\2020年2\食品轻纺\粮食.shp,省,-1,-1,D:\2020新\2020年2\食品轻纺\粮油.shp,省,-1,-1,D:\2020新\2020年2\食品轻纺\纶.shp,省,-1,-1,D:\2020新\2020年2\食品轻纺\旅游品.shp,省,-1,-1,D:\2020新\2020年2\食品轻纺\马桶.shp,省,-1,-1,D:\2020新\2020年2\食品轻纺\麦粉.shp,省,-1,-1,D:\2020新\2020年2\食品轻纺\麦芽.shp,省,-1,-1,D:\2020新\2020年2\食品轻纺\毛.shp,省,-1,-1,D:\2020新\2020年2\食品轻纺\毛编.shp,省,-1,-1,D:\2020新\2020年2\食品轻纺\美术.shp,省,-1,-1,D:\2020新\2020年2\食品轻纺\面粉.shp,省,-1,-1,D:\2020新\2020年2\食品轻纺\面筋.shp,省,-1,-1,D:\2020新\2020年2\食品轻纺\奶.shp,省,-1,-1,D:\2020新\2020年2\食品轻纺\内饰.shp,省,-1,-1,D:\2020新\2020年2\食品轻纺\内衣.shp,省,-1,-1,D:\2020新\2020年2\食品轻纺\农产品加工.shp,省,-1,-1,D:\2020新\2020年2\食品轻纺\农副产品.shp,省,-1,-1,D:\2020新\2020年2\食品轻纺\汽车用品.shp,省,-1,-1,D:\2020新\2020年2\食品轻纺\膳坊.shp,省,-1,-1,D:\2020新\2020年2\食品轻纺\食品.shp,省,-1,-1,D:\2020新\2020年2\食品轻纺\水产加工.shp,省,-1,-1,D:\2020新\2020年2\食品轻纺\水产品加工.shp,省,-1,-1,D:\2020新\2020年2\食品轻纺\饲料.shp,省,-1,-1,D:\2020新\2020年2\食品轻纺\蒜加工.shp,省,-1,-1,D:\2020新\2020年2\食品轻纺\榻.shp,省,-1,-1,D:\2020新\2020年2\食品轻纺\糖.shp,省,-1,-1,D:\2020新\2020年2\食品轻纺\陶艺.shp,省,-1,-1,D:\2020新\2020年2\食品轻纺\童装.shp,省,-1,-1,D:\2020新\2020年2\食品轻纺\图文.shp,省,-1,-1,D:\2020新\2020年2\食品轻纺\土产.shp,省,-1,-1,D:\2020新\2020年2\食品轻纺\玩具.shp,省,-1,-1,D:\2020新\2020年2\食品轻纺\网纱.shp,省,-1,-1,D:\2020新\2020年2\食品轻纺\卫生.shp,省,-1,-1,D:\2020新\2020年2\食品轻纺\五粮液.shp,省,-1,-1,D:\2020新\2020年2\食品轻纺\香料.shp,省,-1,-1,D:\2020新\2020年2\食品轻纺\香油.shp,省,-1,-1,D:\2020新\2020年2\食品轻纺\校服.shp,省,-1,-1,D:\2020新\2020年2\食品轻纺\绣.shp,省,-1,-1,D:\2020新\2020年2\食品轻纺\牙齿.shp,省,-1,-1,D:\2020新\2020年2\食品轻纺\烟草.shp,省,-1,-1,D:\2020新\2020年2\食品轻纺\腌制.shp,省,-1,-1,D:\2020新\2020年2\食品轻纺\盐.shp,省,-1,-1,D:\2020新\2020年2\食品轻纺\盐厂.shp,省,-1,-1,D:\2020新\2020年2\食品轻纺\衣柜.shp,省,-1,-1,D:\2020新\2020年2\食品轻纺\艺术品.shp,省,-1,-1,D:\2020新\2020年2\食品轻纺\艺术品2.shp,省,-1,-1,D:\2020新\2020年2\食品轻纺\饮料.shp,省,-1,-1,D:\2020新\2020年2\食品轻纺\饮品.shp,省,-1,-1,D:\2020新\2020年2\食品轻纺\印.shp,省,-1,-1,D:\2020新\2020年2\食品轻纺\用品.shp,省,-1,-1,D:\2020新\2020年2\食品轻纺\油坊.shp,省,-1,-1,D:\2020新\2020年2\食品轻纺\玉器.shp,省,-1,-1,D:\2020新\2020年2\食品轻纺\针织.shp,省,-1,-1,D:\2020新\2020年2\食品轻纺\织造.shp,省,-1,-1,D:\2020新\2020年2\食品轻纺\植物油.shp,省,-1,-1,D:\2020新\2020年2\食品轻纺\纸.shp,省,-1,-1,D:\2020新\2020年2\食品轻纺\制衣.shp,省,-1,-1,D:\2020新\2020年2\食品轻纺\珠宝首饰.shp,省,-1,-1,D:\2020新\2020年2\食品轻纺\装饰.shp,省,-1,-1,D:\2020新\2020年2\食品轻纺\坐垫.shp,省,-1,-1;省代码 "省代码" true true false 10 Long 0 10 ,First,#,D:\2020新\2020年\食品轻纺\办公文具.shp,省代码,-1,-1,D:\2020新\2020年\食品轻纺\布.shp,省代码,-1,-1,D:\2020新\2020年\食品轻纺\炒货.shp,省代码,-1,-1,D:\2020新\2020年\食品轻纺\灯.shp,省代码,-1,-1,D:\2020新\2020年\食品轻纺\镀喷.shp,省代码,-1,-1,D:\2020新\2020年\食品轻纺\纺织.shp,省代码,-1,-1,D:\2020新\2020年\食品轻纺\纺织2.shp,省代码,-1,-1,D:\2020新\2020年\食品轻纺\粉.shp,省代码,-1,-1,D:\2020新\2020年\食品轻纺\粉丝粉条.shp,省代码,-1,-1,D:\2020新\2020年\食品轻纺\缝.shp,省代码,-1,-1,D:\2020新\2020年\食品轻纺\服.shp,省代码,-1,-1,D:\2020新\2020年\食品轻纺\服装.shp,省代码,-1,-1,D:\2020新\2020年\食品轻纺\服装2.shp,省代码,-1,-1,D:\2020新\2020年\食品轻纺\果胶.shp,省代码,-1,-1,D:\2020新\2020年\食品轻纺\花生.shp,省代码,-1,-1,D:\2020新\2020年\食品轻纺\家居.shp,省代码,-1,-1,D:\2020新\2020年\食品轻纺\家具.shp,省代码,-1,-1,D:\2020新\2020年\食品轻纺\健身器材.shp,省代码,-1,-1,D:\2020新\2020年\食品轻纺\烤漆.shp,省代码,-1,-1,D:\2020新\2020年\食品轻纺\课桌.shp,省代码,-1,-1,D:\2020新\2020年\食品轻纺\口罩.shp,省代码,-1,-1,D:\2020新\2020年\食品轻纺\冷饮.shp,省代码,-1,-1,D:\2020新\2020年\食品轻纺\粮.shp,省代码,-1,-1,D:\2020新\2020年\食品轻纺\粮油.shp,省代码,-1,-1,D:\2020新\2020年\食品轻纺\馒头.shp,省代码,-1,-1,D:\2020新\2020年\食品轻纺\毛编.shp,省代码,-1,-1,D:\2020新\2020年\食品轻纺\面.shp,省代码,-1,-1,D:\2020新\2020年\食品轻纺\内衣.shp,省代码,-1,-1,D:\2020新\2020年\食品轻纺\农副.shp,省代码,-1,-1,D:\2020新\2020年\食品轻纺\扦花.shp,省代码,-1,-1,D:\2020新\2020年\食品轻纺\肉.shp,省代码,-1,-1,D:\2020新\2020年\食品轻纺\肉食.shp,省代码,-1,-1,D:\2020新\2020年\食品轻纺\乳鸽.shp,省代码,-1,-1,D:\2020新\2020年\食品轻纺\沙发.shp,省代码,-1,-1,D:\2020新\2020年\食品轻纺\食品.shp,省代码,-1,-1,D:\2020新\2020年\食品轻纺\食品加工1.shp,省代码,-1,-1,D:\2020新\2020年\食品轻纺\食品加工2.shp,省代码,-1,-1,D:\2020新\2020年\食品轻纺\食品加工3.shp,省代码,-1,-1,D:\2020新\2020年\食品轻纺\饲料.shp,省代码,-1,-1,D:\2020新\2020年\食品轻纺\榻榻米.shp,省代码,-1,-1,D:\2020新\2020年\食品轻纺\童装.shp,省代码,-1,-1,D:\2020新\2020年\食品轻纺\图.shp,省代码,-1,-1,D:\2020新\2020年\食品轻纺\味精.shp,省代码,-1,-1,D:\2020新\2020年\食品轻纺\香油.shp,省代码,-1,-1,D:\2020新\2020年\食品轻纺\校服.shp,省代码,-1,-1,D:\2020新\2020年\食品轻纺\腌制.shp,省代码,-1,-1,D:\2020新\2020年\食品轻纺\盐.shp,省代码,-1,-1,D:\2020新\2020年\食品轻纺\盐厂.shp,省代码,-1,-1,D:\2020新\2020年\食品轻纺\衣柜.shp,省代码,-1,-1,D:\2020新\2020年\食品轻纺\衣帽.shp,省代码,-1,-1,D:\2020新\2020年\食品轻纺\饮料.shp,省代码,-1,-1,D:\2020新\2020年\食品轻纺\饮品.shp,省代码,-1,-1,D:\2020新\2020年\食品轻纺\印.shp,省代码,-1,-1,D:\2020新\2020年\食品轻纺\印刷.shp,省代码,-1,-1,D:\2020新\2020年\食品轻纺\油坊.shp,省代码,-1,-1,D:\2020新\2020年\食品轻纺\油脂.shp,省代码,-1,-1,D:\2020新\2020年\食品轻纺\织.shp,省代码,-1,-1,D:\2020新\2020年\食品轻纺\纸.shp,省代码,-1,-1,D:\2020新\2020年\食品轻纺\座椅.shp,省代码,-1,-1,D:\2020新\2020年2\食品轻纺\办公.shp,省代码,-1,-1,D:\2020新\2020年2\食品轻纺\拌面.shp,省代码,-1,-1,D:\2020新\2020年2\食品轻纺\保健品.shp,省代码,-1,-1,D:\2020新\2020年2\食品轻纺\标志服.shp,省代码,-1,-1,D:\2020新\2020年2\食品轻纺\布.shp,省代码,-1,-1,D:\2020新\2020年2\食品轻纺\参加工.shp,省代码,-1,-1,D:\2020新\2020年2\食品轻纺\肠.shp,省代码,-1,-1,D:\2020新\2020年2\食品轻纺\炒货.shp,省代码,-1,-1,D:\2020新\2020年2\食品轻纺\车饰.shp,省代码,-1,-1,D:\2020新\2020年2\食品轻纺\成品油.shp,省代码,-1,-1,D:\2020新\2020年2\食品轻纺\出版.shp,省代码,-1,-1,D:\2020新\2020年2\食品轻纺\厨具.shp,省代码,-1,-1,D:\2020新\2020年2\食品轻纺\大米.shp,省代码,-1,-1,D:\2020新\2020年2\食品轻纺\蛋糕.shp,省代码,-1,-1,D:\2020新\2020年2\食品轻纺\灯.shp,省代码,-1,-1,D:\2020新\2020年2\食品轻纺\电镀.shp,省代码,-1,-1,D:\2020新\2020年2\食品轻纺\雕.shp,省代码,-1,-1,D:\2020新\2020年2\食品轻纺\调味.shp,省代码,-1,-1,D:\2020新\2020年2\食品轻纺\豆制品.shp,省代码,-1,-1,D:\2020新\2020年2\食品轻纺\纺织.shp,省代码,-1,-1,D:\2020新\2020年2\食品轻纺\肥城焊.shp,省代码,-1,-1,D:\2020新\2020年2\食品轻纺\肥城食品.shp,省代码,-1,-1,D:\2020新\2020年2\食品轻纺\肥城盐业.shp,省代码,-1,-1,D:\2020新\2020年2\食品轻纺\粉条.shp,省代码,-1,-1,D:\2020新\2020年2\食品轻纺\缝.shp,省代码,-1,-1,D:\2020新\2020年2\食品轻纺\服饰.shp,省代码,-1,-1,D:\2020新\2020年2\食品轻纺\革.shp,省代码,-1,-1,D:\2020新\2020年2\食品轻纺\果品.shp,省代码,-1,-1,D:\2020新\2020年2\食品轻纺\过滤.shp,省代码,-1,-1,D:\2020新\2020年2\食品轻纺\海产品加工.shp,省代码,-1,-1,D:\2020新\2020年2\食品轻纺\花生加工.shp,省代码,-1,-1,D:\2020新\2020年2\食品轻纺\花生油.shp,省代码,-1,-1,D:\2020新\2020年2\食品轻纺\家居.shp,省代码,-1,-1,D:\2020新\2020年2\食品轻纺\家具.shp,省代码,-1,-1,D:\2020新\2020年2\食品轻纺\家俬.shp,省代码,-1,-1,D:\2020新\2020年2\食品轻纺\脚垫.shp,省代码,-1,-1,D:\2020新\2020年2\食品轻纺\教品.shp,省代码,-1,-1,D:\2020新\2020年2\食品轻纺\教学.shp,省代码,-1,-1,D:\2020新\2020年2\食品轻纺\酒.shp,省代码,-1,-1,D:\2020新\2020年2\食品轻纺\劳保.shp,省代码,-1,-1,D:\2020新\2020年2\食品轻纺\冷食.shp,省代码,-1,-1,D:\2020新\2020年2\食品轻纺\冷饮.shp,省代码,-1,-1,D:\2020新\2020年2\食品轻纺\礼服.shp,省代码,-1,-1,D:\2020新\2020年2\食品轻纺\礼品.shp,省代码,-1,-1,D:\2020新\2020年2\食品轻纺\粮食.shp,省代码,-1,-1,D:\2020新\2020年2\食品轻纺\粮油.shp,省代码,-1,-1,D:\2020新\2020年2\食品轻纺\纶.shp,省代码,-1,-1,D:\2020新\2020年2\食品轻纺\旅游品.shp,省代码,-1,-1,D:\2020新\2020年2\食品轻纺\马桶.shp,省代码,-1,-1,D:\2020新\2020年2\食品轻纺\麦粉.shp,省代码,-1,-1,D:\2020新\2020年2\食品轻纺\麦芽.shp,省代码,-1,-1,D:\2020新\2020年2\食品轻纺\毛.shp,省代码,-1,-1,D:\2020新\2020年2\食品轻纺\毛编.shp,省代码,-1,-1,D:\2020新\2020年2\食品轻纺\美术.shp,省代码,-1,-1,D:\2020新\2020年2\食品轻纺\面粉.shp,省代码,-1,-1,D:\2020新\2020年2\食品轻纺\面筋.shp,省代码,-1,-1,D:\2020新\2020年2\食品轻纺\奶.shp,省代码,-1,-1,D:\2020新\2020年2\食品轻纺\内饰.shp,省代码,-1,-1,D:\2020新\2020年2\食品轻纺\内衣.shp,省代码,-1,-1,D:\2020新\2020年2\食品轻纺\农产品加工.shp,省代码,-1,-1,D:\2020新\2020年2\食品轻纺\农副产品.shp,省代码,-1,-1,D:\2020新\2020年2\食品轻纺\汽车用品.shp,省代码,-1,-1,D:\2020新\2020年2\食品轻纺\膳坊.shp,省代码,-1,-1,D:\2020新\2020年2\食品轻纺\食品.shp,省代码,-1,-1,D:\2020新\2020年2\食品轻纺\水产加工.shp,省代码,-1,-1,D:\2020新\2020年2\食品轻纺\水产品加工.shp,省代码,-1,-1,D:\2020新\2020年2\食品轻纺\饲料.shp,省代码,-1,-1,D:\2020新\2020年2\食品轻纺\蒜加工.shp,省代码,-1,-1,D:\2020新\2020年2\食品轻纺\榻.shp,省代码,-1,-1,D:\2020新\2020年2\食品轻纺\糖.shp,省代码,-1,-1,D:\2020新\2020年2\食品轻纺\陶艺.shp,省代码,-1,-1,D:\2020新\2020年2\食品轻纺\童装.shp,省代码,-1,-1,D:\2020新\2020年2\食品轻纺\图文.shp,省代码,-1,-1,D:\2020新\2020年2\食品轻纺\土产.shp,省代码,-1,-1,D:\2020新\2020年2\食品轻纺\玩具.shp,省代码,-1,-1,D:\2020新\2020年2\食品轻纺\网纱.shp,省代码,-1,-1,D:\2020新\2020年2\食品轻纺\卫生.shp,省代码,-1,-1,D:\2020新\2020年2\食品轻纺\五粮液.shp,省代码,-1,-1,D:\2020新\2020年2\食品轻纺\香料.shp,省代码,-1,-1,D:\2020新\2020年2\食品轻纺\香油.shp,省代码,-1,-1,D:\2020新\2020年2\食品轻纺\校服.shp,省代码,-1,-1,D:\2020新\2020年2\食品轻纺\绣.shp,省代码,-1,-1,D:\2020新\2020年2\食品轻纺\牙齿.shp,省代码,-1,-1,D:\2020新\2020年2\食品轻纺\烟草.shp,省代码,-1,-1,D:\2020新\2020年2\食品轻纺\腌制.shp,省代码,-1,-1,D:\2020新\2020年2\食品轻纺\盐.shp,省代码,-1,-1,D:\2020新\2020年2\食品轻纺\盐厂.shp,省代码,-1,-1,D:\2020新\2020年2\食品轻纺\衣柜.shp,省代码,-1,-1,D:\2020新\2020年2\食品轻纺\艺术品.shp,省代码,-1,-1,D:\2020新\2020年2\食品轻纺\艺术品2.shp,省代码,-1,-1,D:\2020新\2020年2\食品轻纺\饮料.shp,省代码,-1,-1,D:\2020新\2020年2\食品轻纺\饮品.shp,省代码,-1,-1,D:\2020新\2020年2\食品轻纺\印.shp,省代码,-1,-1,D:\2020新\2020年2\食品轻纺\用品.shp,省代码,-1,-1,D:\2020新\2020年2\食品轻纺\油坊.shp,省代码,-1,-1,D:\2020新\2020年2\食品轻纺\玉器.shp,省代码,-1,-1,D:\2020新\2020年2\食品轻纺\针织.shp,省代码,-1,-1,D:\2020新\2020年2\食品轻纺\织造.shp,省代码,-1,-1,D:\2020新\2020年2\食品轻纺\植物油.shp,省代码,-1,-1,D:\2020新\2020年2\食品轻纺\纸.shp,省代码,-1,-1,D:\2020新\2020年2\食品轻纺\制衣.shp,省代码,-1,-1,D:\2020新\2020年2\食品轻纺\珠宝首饰.shp,省代码,-1,-1,D:\2020新\2020年2\食品轻纺\装饰.shp,省代码,-1,-1,D:\2020新\2020年2\食品轻纺\坐垫.shp,省代码,-1,-1;市 "市" true true false 254 Text 0 0 ,First,#,D:\2020新\2020年\食品轻纺\办公文具.shp,市,-1,-1,D:\2020新\2020年\食品轻纺\布.shp,市,-1,-1,D:\2020新\2020年\食品轻纺\炒货.shp,市,-1,-1,D:\2020新\2020年\食品轻纺\灯.shp,市,-1,-1,D:\2020新\2020年\食品轻纺\镀喷.shp,市,-1,-1,D:\2020新\2020年\食品轻纺\纺织.shp,市,-1,-1,D:\2020新\2020年\食品轻纺\纺织2.shp,市,-1,-1,D:\2020新\2020年\食品轻纺\粉.shp,市,-1,-1,D:\2020新\2020年\食品轻纺\粉丝粉条.shp,市,-1,-1,D:\2020新\2020年\食品轻纺\缝.shp,市,-1,-1,D:\2020新\2020年\食品轻纺\服.shp,市,-1,-1,D:\2020新\2020年\食品轻纺\服装.shp,市,-1,-1,D:\2020新\2020年\食品轻纺\服装2.shp,市,-1,-1,D:\2020新\2020年\食品轻纺\果胶.shp,市,-1,-1,D:\2020新\2020年\食品轻纺\花生.shp,市,-1,-1,D:\2020新\2020年\食品轻纺\家居.shp,市,-1,-1,D:\2020新\2020年\食品轻纺\家具.shp,市,-1,-1,D:\2020新\2020年\食品轻纺\健身器材.shp,市,-1,-1,D:\2020新\2020年\食品轻纺\烤漆.shp,市,-1,-1,D:\2020新\2020年\食品轻纺\课桌.shp,市,-1,-1,D:\2020新\2020年\食品轻纺\口罩.shp,市,-1,-1,D:\2020新\2020年\食品轻纺\冷饮.shp,市,-1,-1,D:\2020新\2020年\食品轻纺\粮.shp,市,-1,-1,D:\2020新\2020年\食品轻纺\粮油.shp,市,-1,-1,D:\2020新\2020年\食品轻纺\馒头.shp,市,-1,-1,D:\2020新\2020年\食品轻纺\毛编.shp,市,-1,-1,D:\2020新\2020年\食品轻纺\面.shp,市,-1,-1,D:\2020新\2020年\食品轻纺\内衣.shp,市,-1,-1,D:\2020新\2020年\食品轻纺\农副.shp,市,-1,-1,D:\2020新\2020年\食品轻纺\扦花.shp,市,-1,-1,D:\2020新\2020年\食品轻纺\肉.shp,市,-1,-1,D:\2020新\2020年\食品轻纺\肉食.shp,市,-1,-1,D:\2020新\2020年\食品轻纺\乳鸽.shp,市,-1,-1,D:\2020新\2020年\食品轻纺\沙发.shp,市,-1,-1,D:\2020新\2020年\食品轻纺\食品.shp,市,-1,-1,D:\2020新\2020年\食品轻纺\食品加工1.shp,市,-1,-1,D:\2020新\2020年\食品轻纺\食品加工2.shp,市,-1,-1,D:\2020新\2020年\食品轻纺\食品加工3.shp,市,-1,-1,D:\2020新\2020年\食品轻纺\饲料.shp,市,-1,-1,D:\2020新\2020年\食品轻纺\榻榻米.shp,市,-1,-1,D:\2020新\2020年\食品轻纺\童装.shp,市,-1,-1,D:\2020新\2020年\食品轻纺\图.shp,市,-1,-1,D:\2020新\2020年\食品轻纺\味精.shp,市,-1,-1,D:\2020新\2020年\食品轻纺\香油.shp,市,-1,-1,D:\2020新\2020年\食品轻纺\校服.shp,市,-1,-1,D:\2020新\2020年\食品轻纺\腌制.shp,市,-1,-1,D:\2020新\2020年\食品轻纺\盐.shp,市,-1,-1,D:\2020新\2020年\食品轻纺\盐厂.shp,市,-1,-1,D:\2020新\2020年\食品轻纺\衣柜.shp,市,-1,-1,D:\2020新\2020年\食品轻纺\衣帽.shp,市,-1,-1,D:\2020新\2020年\食品轻纺\饮料.shp,市,-1,-1,D:\2020新\2020年\食品轻纺\饮品.shp,市,-1,-1,D:\2020新\2020年\食品轻纺\印.shp,市,-1,-1,D:\2020新\2020年\食品轻纺\印刷.shp,市,-1,-1,D:\2020新\2020年\食品轻纺\油坊.shp,市,-1,-1,D:\2020新\2020年\食品轻纺\油脂.shp,市,-1,-1,D:\2020新\2020年\食品轻纺\织.shp,市,-1,-1,D:\2020新\2020年\食品轻纺\纸.shp,市,-1,-1,D:\2020新\2020年\食品轻纺\座椅.shp,市,-1,-1,D:\2020新\2020年2\食品轻纺\办公.shp,市,-1,-1,D:\2020新\2020年2\食品轻纺\拌面.shp,市,-1,-1,D:\2020新\2020年2\食品轻纺\保健品.shp,市,-1,-1,D:\2020新\2020年2\食品轻纺\标志服.shp,市,-1,-1,D:\2020新\2020年2\食品轻纺\布.shp,市,-1,-1,D:\2020新\2020年2\食品轻纺\参加工.shp,市,-1,-1,D:\2020新\2020年2\食品轻纺\肠.shp,市,-1,-1,D:\2020新\2020年2\食品轻纺\炒货.shp,市,-1,-1,D:\2020新\2020年2\食品轻纺\车饰.shp,市,-1,-1,D:\2020新\2020年2\食品轻纺\成品油.shp,市,-1,-1,D:\2020新\2020年2\食品轻纺\出版.shp,市,-1,-1,D:\2020新\2020年2\食品轻纺\厨具.shp,市,-1,-1,D:\2020新\2020年2\食品轻纺\大米.shp,市,-1,-1,D:\2020新\2020年2\食品轻纺\蛋糕.shp,市,-1,-1,D:\2020新\2020年2\食品轻纺\灯.shp,市,-1,-1,D:\2020新\2020年2\食品轻纺\电镀.shp,市,-1,-1,D:\2020新\2020年2\食品轻纺\雕.shp,市,-1,-1,D:\2020新\2020年2\食品轻纺\调味.shp,市,-1,-1,D:\2020新\2020年2\食品轻纺\豆制品.shp,市,-1,-1,D:\2020新\2020年2\食品轻纺\纺织.shp,市,-1,-1,D:\2020新\2020年2\食品轻纺\肥城焊.shp,市,-1,-1,D:\2020新\2020年2\食品轻纺\肥城食品.shp,市,-1,-1,D:\2020新\2020年2\食品轻纺\肥城盐业.shp,市,-1,-1,D:\2020新\2020年2\食品轻纺\粉条.shp,市,-1,-1,D:\2020新\2020年2\食品轻纺\缝.shp,市,-1,-1,D:\2020新\2020年2\食品轻纺\服饰.shp,市,-1,-1,D:\2020新\2020年2\食品轻纺\革.shp,市,-1,-1,D:\2020新\2020年2\食品轻纺\果品.shp,市,-1,-1,D:\2020新\2020年2\食品轻纺\过滤.shp,市,-1,-1,D:\2020新\2020年2\食品轻纺\海产品加工.shp,市,-1,-1,D:\2020新\2020年2\食品轻纺\花生加工.shp,市,-1,-1,D:\2020新\2020年2\食品轻纺\花生油.shp,市,-1,-1,D:\2020新\2020年2\食品轻纺\家居.shp,市,-1,-1,D:\2020新\2020年2\食品轻纺\家具.shp,市,-1,-1,D:\2020新\2020年2\食品轻纺\家俬.shp,市,-1,-1,D:\2020新\2020年2\食品轻纺\脚垫.shp,市,-1,-1,D:\2020新\2020年2\食品轻纺\教品.shp,市,-1,-1,D:\2020新\2020年2\食品轻纺\教学.shp,市,-1,-1,D:\2020新\2020年2\食品轻纺\酒.shp,市,-1,-1,D:\2020新\2020年2\食品轻纺\劳保.shp,市,-1,-1,D:\2020新\2020年2\食品轻纺\冷食.shp,市,-1,-1,D:\2020新\2020年2\食品轻纺\冷饮.shp,市,-1,-1,D:\2020新\2020年2\食品轻纺\礼服.shp,市,-1,-1,D:\2020新\2020年2\食品轻纺\礼品.shp,市,-1,-1,D:\2020新\2020年2\食品轻纺\粮食.shp,市,-1,-1,D:\2020新\2020年2\食品轻纺\粮油.shp,市,-1,-1,D:\2020新\2020年2\食品轻纺\纶.shp,市,-1,-1,D:\2020新\2020年2\食品轻纺\旅游品.shp,市,-1,-1,D:\2020新\2020年2\食品轻纺\马桶.shp,市,-1,-1,D:\2020新\2020年2\食品轻纺\麦粉.shp,市,-1,-1,D:\2020新\2020年2\食品轻纺\麦芽.shp,市,-1,-1,D:\2020新\2020年2\食品轻纺\毛.shp,市,-1,-1,D:\2020新\2020年2\食品轻纺\毛编.shp,市,-1,-1,D:\2020新\2020年2\食品轻纺\美术.shp,市,-1,-1,D:\2020新\2020年2\食品轻纺\面粉.shp,市,-1,-1,D:\2020新\2020年2\食品轻纺\面筋.shp,市,-1,-1,D:\2020新\2020年2\食品轻纺\奶.shp,市,-1,-1,D:\2020新\2020年2\食品轻纺\内饰.shp,市,-1,-1,D:\2020新\2020年2\食品轻纺\内衣.shp,市,-1,-1,D:\2020新\2020年2\食品轻纺\农产品加工.shp,市,-1,-1,D:\2020新\2020年2\食品轻纺\农副产品.shp,市,-1,-1,D:\2020新\2020年2\食品轻纺\汽车用品.shp,市,-1,-1,D:\2020新\2020年2\食品轻纺\膳坊.shp,市,-1,-1,D:\2020新\2020年2\食品轻纺\食品.shp,市,-1,-1,D:\2020新\2020年2\食品轻纺\水产加工.shp,市,-1,-1,D:\2020新\2020年2\食品轻纺\水产品加工.shp,市,-1,-1,D:\2020新\2020年2\食品轻纺\饲料.shp,市,-1,-1,D:\2020新\2020年2\食品轻纺\蒜加工.shp,市,-1,-1,D:\2020新\2020年2\食品轻纺\榻.shp,市,-1,-1,D:\2020新\2020年2\食品轻纺\糖.shp,市,-1,-1,D:\2020新\2020年2\食品轻纺\陶艺.shp,市,-1,-1,D:\2020新\2020年2\食品轻纺\童装.shp,市,-1,-1,D:\2020新\2020年2\食品轻纺\图文.shp,市,-1,-1,D:\2020新\2020年2\食品轻纺\土产.shp,市,-1,-1,D:\2020新\2020年2\食品轻纺\玩具.shp,市,-1,-1,D:\2020新\2020年2\食品轻纺\网纱.shp,市,-1,-1,D:\2020新\2020年2\食品轻纺\卫生.shp,市,-1,-1,D:\2020新\2020年2\食品轻纺\五粮液.shp,市,-1,-1,D:\2020新\2020年2\食品轻纺\香料.shp,市,-1,-1,D:\2020新\2020年2\食品轻纺\香油.shp,市,-1,-1,D:\2020新\2020年2\食品轻纺\校服.shp,市,-1,-1,D:\2020新\2020年2\食品轻纺\绣.shp,市,-1,-1,D:\2020新\2020年2\食品轻纺\牙齿.shp,市,-1,-1,D:\2020新\2020年2\食品轻纺\烟草.shp,市,-1,-1,D:\2020新\2020年2\食品轻纺\腌制.shp,市,-1,-1,D:\2020新\2020年2\食品轻纺\盐.shp,市,-1,-1,D:\2020新\2020年2\食品轻纺\盐厂.shp,市,-1,-1,D:\2020新\2020年2\食品轻纺\衣柜.shp,市,-1,-1,D:\2020新\2020年2\食品轻纺\艺术品.shp,市,-1,-1,D:\2020新\2020年2\食品轻纺\艺术品2.shp,市,-1,-1,D:\2020新\2020年2\食品轻纺\饮料.shp,市,-1,-1,D:\2020新\2020年2\食品轻纺\饮品.shp,市,-1,-1,D:\2020新\2020年2\食品轻纺\印.shp,市,-1,-1,D:\2020新\2020年2\食品轻纺\用品.shp,市,-1,-1,D:\2020新\2020年2\食品轻纺\油坊.shp,市,-1,-1,D:\2020新\2020年2\食品轻纺\玉器.shp,市,-1,-1,D:\2020新\2020年2\食品轻纺\针织.shp,市,-1,-1,D:\2020新\2020年2\食品轻纺\织造.shp,市,-1,-1,D:\2020新\2020年2\食品轻纺\植物油.shp,市,-1,-1,D:\2020新\2020年2\食品轻纺\纸.shp,市,-1,-1,D:\2020新\2020年2\食品轻纺\制衣.shp,市,-1,-1,D:\2020新\2020年2\食品轻纺\珠宝首饰.shp,市,-1,-1,D:\2020新\2020年2\食品轻纺\装饰.shp,市,-1,-1,D:\2020新\2020年2\食品轻纺\坐垫.shp,市,-1,-1;市代码 "市代码" true true false 10 Long 0 10 ,First,#,D:\2020新\2020年\食品轻纺\办公文具.shp,市代码,-1,-1,D:\2020新\2020年\食品轻纺\布.shp,市代码,-1,-1,D:\2020新\2020年\食品轻纺\炒货.shp,市代码,-1,-1,D:\2020新\2020年\食品轻纺\灯.shp,市代码,-1,-1,D:\2020新\2020年\食品轻纺\镀喷.shp,市代码,-1,-1,D:\2020新\2020年\食品轻纺\纺织.shp,市代码,-1,-1,D:\2020新\2020年\食品轻纺\纺织2.shp,市代码,-1,-1,D:\2020新\2020年\食品轻纺\粉.shp,市代码,-1,-1,D:\2020新\2020年\食品轻纺\粉丝粉条.shp,市代码,-1,-1,D:\2020新\2020年\食品轻纺\缝.shp,市代码,-1,-1,D:\2020新\2020年\食品轻纺\服.shp,市代码,-1,-1,D:\2020新\2020年\食品轻纺\服装.shp,市代码,-1,-1,D:\2020新\2020年\食品轻纺\服装2.shp,市代码,-1,-1,D:\2020新\2020年\食品轻纺\果胶.shp,市代码,-1,-1,D:\2020新\2020年\食品轻纺\花生.shp,市代码,-1,-1,D:\2020新\2020年\食品轻纺\家居.shp,市代码,-1,-1,D:\2020新\2020年\食品轻纺\家具.shp,市代码,-1,-1,D:\2020新\2020年\食品轻纺\健身器材.shp,市代码,-1,-1,D:\2020新\2020年\食品轻纺\烤漆.shp,市代码,-1,-1,D:\2020新\2020年\食品轻纺\课桌.shp,市代码,-1,-1,D:\2020新\2020年\食品轻纺\口罩.shp,市代码,-1,-1,D:\2020新\2020年\食品轻纺\冷饮.shp,市代码,-1,-1,D:\2020新\2020年\食品轻纺\粮.shp,市代码,-1,-1,D:\2020新\2020年\食品轻纺\粮油.shp,市代码,-1,-1,D:\2020新\2020年\食品轻纺\馒头.shp,市代码,-1,-1,D:\2020新\2020年\食品轻纺\毛编.shp,市代码,-1,-1,D:\2020新\2020年\食品轻纺\面.shp,市代码,-1,-1,D:\2020新\2020年\食品轻纺\内衣.shp,市代码,-1,-1,D:\2020新\2020年\食品轻纺\农副.shp,市代码,-1,-1,D:\2020新\2020年\食品轻纺\扦花.shp,市代码,-1,-1,D:\2020新\2020年\食品轻纺\肉.shp,市代码,-1,-1,D:\2020新\2020年\食品轻纺\肉食.shp,市代码,-1,-1,D:\2020新\2020年\食品轻纺\乳鸽.shp,市代码,-1,-1,D:\2020新\2020年\食品轻纺\沙发.shp,市代码,-1,-1,D:\2020新\2020年\食品轻纺\食品.shp,市代码,-1,-1,D:\2020新\2020年\食品轻纺\食品加工1.shp,市代码,-1,-1,D:\2020新\2020年\食品轻纺\食品加工2.shp,市代码,-1,-1,D:\2020新\2020年\食品轻纺\食品加工3.shp,市代码,-1,-1,D:\2020新\2020年\食品轻纺\饲料.shp,市代码,-1,-1,D:\2020新\2020年\食品轻纺\榻榻米.shp,市代码,-1,-1,D:\2020新\2020年\食品轻纺\童装.shp,市代码,-1,-1,D:\2020新\2020年\食品轻纺\图.shp,市代码,-1,-1,D:\2020新\2020年\食品轻纺\味精.shp,市代码,-1,-1,D:\2020新\2020年\食品轻纺\香油.shp,市代码,-1,-1,D:\2020新\2020年\食品轻纺\校服.shp,市代码,-1,-1,D:\2020新\2020年\食品轻纺\腌制.shp,市代码,-1,-1,D:\2020新\2020年\食品轻纺\盐.shp,市代码,-1,-1,D:\2020新\2020年\食品轻纺\盐厂.shp,市代码,-1,-1,D:\2020新\2020年\食品轻纺\衣柜.shp,市代码,-1,-1,D:\2020新\2020年\食品轻纺\衣帽.shp,市代码,-1,-1,D:\2020新\2020年\食品轻纺\饮料.shp,市代码,-1,-1,D:\2020新\2020年\食品轻纺\饮品.shp,市代码,-1,-1,D:\2020新\2020年\食品轻纺\印.shp,市代码,-1,-1,D:\2020新\2020年\食品轻纺\印刷.shp,市代码,-1,-1,D:\2020新\2020年\食品轻纺\油坊.shp,市代码,-1,-1,D:\2020新\2020年\食品轻纺\油脂.shp,市代码,-1,-1,D:\2020新\2020年\食品轻纺\织.shp,市代码,-1,-1,D:\2020新\2020年\食品轻纺\纸.shp,市代码,-1,-1,D:\2020新\2020年\食品轻纺\座椅.shp,市代码,-1,-1,D:\2020新\2020年2\食品轻纺\办公.shp,市代码,-1,-1,D:\2020新\2020年2\食品轻纺\拌面.shp,市代码,-1,-1,D:\2020新\2020年2\食品轻纺\保健品.shp,市代码,-1,-1,D:\2020新\2020年2\食品轻纺\标志服.shp,市代码,-1,-1,D:\2020新\2020年2\食品轻纺\布.shp,市代码,-1,-1,D:\2020新\2020年2\食品轻纺\参加工.shp,市代码,-1,-1,D:\2020新\2020年2\食品轻纺\肠.shp,市代码,-1,-1,D:\2020新\2020年2\食品轻纺\炒货.shp,市代码,-1,-1,D:\2020新\2020年2\食品轻纺\车饰.shp,市代码,-1,-1,D:\2020新\2020年2\食品轻纺\成品油.shp,市代码,-1,-1,D:\2020新\2020年2\食品轻纺\出版.shp,市代码,-1,-1,D:\2020新\2020年2\食品轻纺\厨具.shp,市代码,-1,-1,D:\2020新\2020年2\食品轻纺\大米.shp,市代码,-1,-1,D:\2020新\2020年2\食品轻纺\蛋糕.shp,市代码,-1,-1,D:\2020新\2020年2\食品轻纺\灯.shp,市代码,-1,-1,D:\2020新\2020年2\食品轻纺\电镀.shp,市代码,-1,-1,D:\2020新\2020年2\食品轻纺\雕.shp,市代码,-1,-1,D:\2020新\2020年2\食品轻纺\调味.shp,市代码,-1,-1,D:\2020新\2020年2\食品轻纺\豆制品.shp,市代码,-1,-1,D:\2020新\2020年2\食品轻纺\纺织.shp,市代码,-1,-1,D:\2020新\2020年2\食品轻纺\肥城焊.shp,市代码,-1,-1,D:\2020新\2020年2\食品轻纺\肥城食品.shp,市代码,-1,-1,D:\2020新\2020年2\食品轻纺\肥城盐业.shp,市代码,-1,-1,D:\2020新\2020年2\食品轻纺\粉条.shp,市代码,-1,-1,D:\2020新\2020年2\食品轻纺\缝.shp,市代码,-1,-1,D:\2020新\2020年2\食品轻纺\服饰.shp,市代码,-1,-1,D:\2020新\2020年2\食品轻纺\革.shp,市代码,-1,-1,D:\2020新\2020年2\食品轻纺\果品.shp,市代码,-1,-1,D:\2020新\2020年2\食品轻纺\过滤.shp,市代码,-1,-1,D:\2020新\2020年2\食品轻纺\海产品加工.shp,市代码,-1,-1,D:\2020新\2020年2\食品轻纺\花生加工.shp,市代码,-1,-1,D:\2020新\2020年2\食品轻纺\花生油.shp,市代码,-1,-1,D:\2020新\2020年2\食品轻纺\家居.shp,市代码,-1,-1,D:\2020新\2020年2\食品轻纺\家具.shp,市代码,-1,-1,D:\2020新\2020年2\食品轻纺\家俬.shp,市代码,-1,-1,D:\2020新\2020年2\食品轻纺\脚垫.shp,市代码,-1,-1,D:\2020新\2020年2\食品轻纺\教品.shp,市代码,-1,-1,D:\2020新\2020年2\食品轻纺\教学.shp,市代码,-1,-1,D:\2020新\2020年2\食品轻纺\酒.shp,市代码,-1,-1,D:\2020新\2020年2\食品轻纺\劳保.shp,市代码,-1,-1,D:\2020新\2020年2\食品轻纺\冷食.shp,市代码,-1,-1,D:\2020新\2020年2\食品轻纺\冷饮.shp,市代码,-1,-1,D:\2020新\2020年2\食品轻纺\礼服.shp,市代码,-1,-1,D:\2020新\2020年2\食品轻纺\礼品.shp,市代码,-1,-1,D:\2020新\2020年2\食品轻纺\粮食.shp,市代码,-1,-1,D:\2020新\2020年2\食品轻纺\粮油.shp,市代码,-1,-1,D:\2020新\2020年2\食品轻纺\纶.shp,市代码,-1,-1,D:\2020新\2020年2\食品轻纺\旅游品.shp,市代码,-1,-1,D:\2020新\2020年2\食品轻纺\马桶.shp,市代码,-1,-1,D:\2020新\2020年2\食品轻纺\麦粉.shp,市代码,-1,-1,D:\2020新\2020年2\食品轻纺\麦芽.shp,市代码,-1,-1,D:\2020新\2020年2\食品轻纺\毛.shp,市代码,-1,-1,D:\2020新\2020年2\食品轻纺\毛编.shp,市代码,-1,-1,D:\2020新\2020年2\食品轻纺\美术.shp,市代码,-1,-1,D:\2020新\2020年2\食品轻纺\面粉.shp,市代码,-1,-1,D:\2020新\2020年2\食品轻纺\面筋.shp,市代码,-1,-1,D:\2020新\2020年2\食品轻纺\奶.shp,市代码,-1,-1,D:\2020新\2020年2\食品轻纺\内饰.shp,市代码,-1,-1,D:\2020新\2020年2\食品轻纺\内衣.shp,市代码,-1,-1,D:\2020新\2020年2\食品轻纺\农产品加工.shp,市代码,-1,-1,D:\2020新\2020年2\食品轻纺\农副产品.shp,市代码,-1,-1,D:\2020新\2020年2\食品轻纺\汽车用品.shp,市代码,-1,-1,D:\2020新\2020年2\食品轻纺\膳坊.shp,市代码,-1,-1,D:\2020新\2020年2\食品轻纺\食品.shp,市代码,-1,-1,D:\2020新\2020年2\食品轻纺\水产加工.shp,市代码,-1,-1,D:\2020新\2020年2\食品轻纺\水产品加工.shp,市代码,-1,-1,D:\2020新\2020年2\食品轻纺\饲料.shp,市代码,-1,-1,D:\2020新\2020年2\食品轻纺\蒜加工.shp,市代码,-1,-1,D:\2020新\2020年2\食品轻纺\榻.shp,市代码,-1,-1,D:\2020新\2020年2\食品轻纺\糖.shp,市代码,-1,-1,D:\2020新\2020年2\食品轻纺\陶艺.shp,市代码,-1,-1,D:\2020新\2020年2\食品轻纺\童装.shp,市代码,-1,-1,D:\2020新\2020年2\食品轻纺\图文.shp,市代码,-1,-1,D:\2020新\2020年2\食品轻纺\土产.shp,市代码,-1,-1,D:\2020新\2020年2\食品轻纺\玩具.shp,市代码,-1,-1,D:\2020新\2020年2\食品轻纺\网纱.shp,市代码,-1,-1,D:\2020新\2020年2\食品轻纺\卫生.shp,市代码,-1,-1,D:\2020新\2020年2\食品轻纺\五粮液.shp,市代码,-1,-1,D:\2020新\2020年2\食品轻纺\香料.shp,市代码,-1,-1,D:\2020新\2020年2\食品轻纺\香油.shp,市代码,-1,-1,D:\2020新\2020年2\食品轻纺\校服.shp,市代码,-1,-1,D:\2020新\2020年2\食品轻纺\绣.shp,市代码,-1,-1,D:\2020新\2020年2\食品轻纺\牙齿.shp,市代码,-1,-1,D:\2020新\2020年2\食品轻纺\烟草.shp,市代码,-1,-1,D:\2020新\2020年2\食品轻纺\腌制.shp,市代码,-1,-1,D:\2020新\2020年2\食品轻纺\盐.shp,市代码,-1,-1,D:\2020新\2020年2\食品轻纺\盐厂.shp,市代码,-1,-1,D:\2020新\2020年2\食品轻纺\衣柜.shp,市代码,-1,-1,D:\2020新\2020年2\食品轻纺\艺术品.shp,市代码,-1,-1,D:\2020新\2020年2\食品轻纺\艺术品2.shp,市代码,-1,-1,D:\2020新\2020年2\食品轻纺\饮料.shp,市代码,-1,-1,D:\2020新\2020年2\食品轻纺\饮品.shp,市代码,-1,-1,D:\2020新\2020年2\食品轻纺\印.shp,市代码,-1,-1,D:\2020新\2020年2\食品轻纺\用品.shp,市代码,-1,-1,D:\2020新\2020年2\食品轻纺\油坊.shp,市代码,-1,-1,D:\2020新\2020年2\食品轻纺\玉器.shp,市代码,-1,-1,D:\2020新\2020年2\食品轻纺\针织.shp,市代码,-1,-1,D:\2020新\2020年2\食品轻纺\织造.shp,市代码,-1,-1,D:\2020新\2020年2\食品轻纺\植物油.shp,市代码,-1,-1,D:\2020新\2020年2\食品轻纺\纸.shp,市代码,-1,-1,D:\2020新\2020年2\食品轻纺\制衣.shp,市代码,-1,-1,D:\2020新\2020年2\食品轻纺\珠宝首饰.shp,市代码,-1,-1,D:\2020新\2020年2\食品轻纺\装饰.shp,市代码,-1,-1,D:\2020新\2020年2\食品轻纺\坐垫.shp,市代码,-1,-1;区县 "区县" true true false 254 Text 0 0 ,First,#,D:\2020新\2020年\食品轻纺\办公文具.shp,区县,-1,-1,D:\2020新\2020年\食品轻纺\布.shp,区县,-1,-1,D:\2020新\2020年\食品轻纺\炒货.shp,区县,-1,-1,D:\2020新\2020年\食品轻纺\灯.shp,区县,-1,-1,D:\2020新\2020年\食品轻纺\镀喷.shp,区县,-1,-1,D:\2020新\2020年\食品轻纺\纺织.shp,区县,-1,-1,D:\2020新\2020年\食品轻纺\纺织2.shp,区县,-1,-1,D:\2020新\2020年\食品轻纺\粉.shp,区县,-1,-1,D:\2020新\2020年\食品轻纺\粉丝粉条.shp,区县,-1,-1,D:\2020新\2020年\食品轻纺\缝.shp,区县,-1,-1,D:\2020新\2020年\食品轻纺\服.shp,区县,-1,-1,D:\2020新\2020年\食品轻纺\服装.shp,区县,-1,-1,D:\2020新\2020年\食品轻纺\服装2.shp,区县,-1,-1,D:\2020新\2020年\食品轻纺\果胶.shp,区县,-1,-1,D:\2020新\2020年\食品轻纺\花生.shp,区县,-1,-1,D:\2020新\2020年\食品轻纺\家居.shp,区县,-1,-1,D:\2020新\2020年\食品轻纺\家具.shp,区县,-1,-1,D:\2020新\2020年\食品轻纺\健身器材.shp,区县,-1,-1,D:\2020新\2020年\食品轻纺\烤漆.shp,区县,-1,-1,D:\2020新\2020年\食品轻纺\课桌.shp,区县,-1,-1,D:\2020新\2020年\食品轻纺\口罩.shp,区县,-1,-1,D:\2020新\2020年\食品轻纺\冷饮.shp,区县,-1,-1,D:\2020新\2020年\食品轻纺\粮.shp,区县,-1,-1,D:\2020新\2020年\食品轻纺\粮油.shp,区县,-1,-1,D:\2020新\2020年\食品轻纺\馒头.shp,区县,-1,-1,D:\2020新\2020年\食品轻纺\毛编.shp,区县,-1,-1,D:\2020新\2020年\食品轻纺\面.shp,区县,-1,-1,D:\2020新\2020年\食品轻纺\内衣.shp,区县,-1,-1,D:\2020新\2020年\食品轻纺\农副.shp,区县,-1,-1,D:\2020新\2020年\食品轻纺\扦花.shp,区县,-1,-1,D:\2020新\2020年\食品轻纺\肉.shp,区县,-1,-1,D:\2020新\2020年\食品轻纺\肉食.shp,区县,-1,-1,D:\2020新\2020年\食品轻纺\乳鸽.shp,区县,-1,-1,D:\2020新\2020年\食品轻纺\沙发.shp,区县,-1,-1,D:\2020新\2020年\食品轻纺\食品.shp,区县,-1,-1,D:\2020新\2020年\食品轻纺\食品加工1.shp,区县,-1,-1,D:\2020新\2020年\食品轻纺\食品加工2.shp,区县,-1,-1,D:\2020新\2020年\食品轻纺\食品加工3.shp,区县,-1,-1,D:\2020新\2020年\食品轻纺\饲料.shp,区县,-1,-1,D:\2020新\2020年\食品轻纺\榻榻米.shp,区县,-1,-1,D:\2020新\2020年\食品轻纺\童装.shp,区县,-1,-1,D:\2020新\2020年\食品轻纺\图.shp,区县,-1,-1,D:\2020新\2020年\食品轻纺\味精.shp,区县,-1,-1,D:\2020新\2020年\食品轻纺\香油.shp,区县,-1,-1,D:\2020新\2020年\食品轻纺\校服.shp,区县,-1,-1,D:\2020新\2020年\食品轻纺\腌制.shp,区县,-1,-1,D:\2020新\2020年\食品轻纺\盐.shp,区县,-1,-1,D:\2020新\2020年\食品轻纺\盐厂.shp,区县,-1,-1,D:\2020新\2020年\食品轻纺\衣柜.shp,区县,-1,-1,D:\2020新\2020年\食品轻纺\衣帽.shp,区县,-1,-1,D:\2020新\2020年\食品轻纺\饮料.shp,区县,-1,-1,D:\2020新\2020年\食品轻纺\饮品.shp,区县,-1,-1,D:\2020新\2020年\食品轻纺\印.shp,区县,-1,-1,D:\2020新\2020年\食品轻纺\印刷.shp,区县,-1,-1,D:\2020新\2020年\食品轻纺\油坊.shp,区县,-1,-1,D:\2020新\2020年\食品轻纺\油脂.shp,区县,-1,-1,D:\2020新\2020年\食品轻纺\织.shp,区县,-1,-1,D:\2020新\2020年\食品轻纺\纸.shp,区县,-1,-1,D:\2020新\2020年\食品轻纺\座椅.shp,区县,-1,-1,D:\2020新\2020年2\食品轻纺\办公.shp,区县,-1,-1,D:\2020新\2020年2\食品轻纺\拌面.shp,区县,-1,-1,D:\2020新\2020年2\食品轻纺\保健品.shp,区县,-1,-1,D:\2020新\2020年2\食品轻纺\标志服.shp,区县,-1,-1,D:\2020新\2020年2\食品轻纺\布.shp,区县,-1,-1,D:\2020新\2020年2\食品轻纺\参加工.shp,区县,-1,-1,D:\2020新\2020年2\食品轻纺\肠.shp,区县,-1,-1,D:\2020新\2020年2\食品轻纺\炒货.shp,区县,-1,-1,D:\2020新\2020年2\食品轻纺\车饰.shp,区县,-1,-1,D:\2020新\2020年2\食品轻纺\成品油.shp,区县,-1,-1,D:\2020新\2020年2\食品轻纺\出版.shp,区县,-1,-1,D:\2020新\2020年2\食品轻纺\厨具.shp,区县,-1,-1,D:\2020新\2020年2\食品轻纺\大米.shp,区县,-1,-1,D:\2020新\2020年2\食品轻纺\蛋糕.shp,区县,-1,-1,D:\2020新\2020年2\食品轻纺\灯.shp,区县,-1,-1,D:\2020新\2020年2\食品轻纺\电镀.shp,区县,-1,-1,D:\2020新\2020年2\食品轻纺\雕.shp,区县,-1,-1,D:\2020新\2020年2\食品轻纺\调味.shp,区县,-1,-1,D:\2020新\2020年2\食品轻纺\豆制品.shp,区县,-1,-1,D:\2020新\2020年2\食品轻纺\纺织.shp,区县,-1,-1,D:\2020新\2020年2\食品轻纺\肥城焊.shp,区县,-1,-1,D:\2020新\2020年2\食品轻纺\肥城食品.shp,区县,-1,-1,D:\2020新\2020年2\食品轻纺\肥城盐业.shp,区县,-1,-1,D:\2020新\2020年2\食品轻纺\粉条.shp,区县,-1,-1,D:\2020新\2020年2\食品轻纺\缝.shp,区县,-1,-1,D:\2020新\2020年2\食品轻纺\服饰.shp,区县,-1,-1,D:\2020新\2020年2\食品轻纺\革.shp,区县,-1,-1,D:\2020新\2020年2\食品轻纺\果品.shp,区县,-1,-1,D:\2020新\2020年2\食品轻纺\过滤.shp,区县,-1,-1,D:\2020新\2020年2\食品轻纺\海产品加工.shp,区县,-1,-1,D:\2020新\2020年2\食品轻纺\花生加工.shp,区县,-1,-1,D:\2020新\2020年2\食品轻纺\花生油.shp,区县,-1,-1,D:\2020新\2020年2\食品轻纺\家居.shp,区县,-1,-1,D:\2020新\2020年2\食品轻纺\家具.shp,区县,-1,-1,D:\2020新\2020年2\食品轻纺\家俬.shp,区县,-1,-1,D:\2020新\2020年2\食品轻纺\脚垫.shp,区县,-1,-1,D:\2020新\2020年2\食品轻纺\教品.shp,区县,-1,-1,D:\2020新\2020年2\食品轻纺\教学.shp,区县,-1,-1,D:\2020新\2020年2\食品轻纺\酒.shp,区县,-1,-1,D:\2020新\2020年2\食品轻纺\劳保.shp,区县,-1,-1,D:\2020新\2020年2\食品轻纺\冷食.shp,区县,-1,-1,D:\2020新\2020年2\食品轻纺\冷饮.shp,区县,-1,-1,D:\2020新\2020年2\食品轻纺\礼服.shp,区县,-1,-1,D:\2020新\2020年2\食品轻纺\礼品.shp,区县,-1,-1,D:\2020新\2020年2\食品轻纺\粮食.shp,区县,-1,-1,D:\2020新\2020年2\食品轻纺\粮油.shp,区县,-1,-1,D:\2020新\2020年2\食品轻纺\纶.shp,区县,-1,-1,D:\2020新\2020年2\食品轻纺\旅游品.shp,区县,-1,-1,D:\2020新\2020年2\食品轻纺\马桶.shp,区县,-1,-1,D:\2020新\2020年2\食品轻纺\麦粉.shp,区县,-1,-1,D:\2020新\2020年2\食品轻纺\麦芽.shp,区县,-1,-1,D:\2020新\2020年2\食品轻纺\毛.shp,区县,-1,-1,D:\2020新\2020年2\食品轻纺\毛编.shp,区县,-1,-1,D:\2020新\2020年2\食品轻纺\美术.shp,区县,-1,-1,D:\2020新\2020年2\食品轻纺\面粉.shp,区县,-1,-1,D:\2020新\2020年2\食品轻纺\面筋.shp,区县,-1,-1,D:\2020新\2020年2\食品轻纺\奶.shp,区县,-1,-1,D:\2020新\2020年2\食品轻纺\内饰.shp,区县,-1,-1,D:\2020新\2020年2\食品轻纺\内衣.shp,区县,-1,-1,D:\2020新\2020年2\食品轻纺\农产品加工.shp,区县,-1,-1,D:\2020新\2020年2\食品轻纺\农副产品.shp,区县,-1,-1,D:\2020新\2020年2\食品轻纺\汽车用品.shp,区县,-1,-1,D:\2020新\2020年2\食品轻纺\膳坊.shp,区县,-1,-1,D:\2020新\2020年2\食品轻纺\食品.shp,区县,-1,-1,D:\2020新\2020年2\食品轻纺\水产加工.shp,区县,-1,-1,D:\2020新\2020年2\食品轻纺\水产品加工.shp,区县,-1,-1,D:\2020新\2020年2\食品轻纺\饲料.shp,区县,-1,-1,D:\2020新\2020年2\食品轻纺\蒜加工.shp,区县,-1,-1,D:\2020新\2020年2\食品轻纺\榻.shp,区县,-1,-1,D:\2020新\2020年2\食品轻纺\糖.shp,区县,-1,-1,D:\2020新\2020年2\食品轻纺\陶艺.shp,区县,-1,-1,D:\2020新\2020年2\食品轻纺\童装.shp,区县,-1,-1,D:\2020新\2020年2\食品轻纺\图文.shp,区县,-1,-1,D:\2020新\2020年2\食品轻纺\土产.shp,区县,-1,-1,D:\2020新\2020年2\食品轻纺\玩具.shp,区县,-1,-1,D:\2020新\2020年2\食品轻纺\网纱.shp,区县,-1,-1,D:\2020新\2020年2\食品轻纺\卫生.shp,区县,-1,-1,D:\2020新\2020年2\食品轻纺\五粮液.shp,区县,-1,-1,D:\2020新\2020年2\食品轻纺\香料.shp,区县,-1,-1,D:\2020新\2020年2\食品轻纺\香油.shp,区县,-1,-1,D:\2020新\2020年2\食品轻纺\校服.shp,区县,-1,-1,D:\2020新\2020年2\食品轻纺\绣.shp,区县,-1,-1,D:\2020新\2020年2\食品轻纺\牙齿.shp,区县,-1,-1,D:\2020新\2020年2\食品轻纺\烟草.shp,区县,-1,-1,D:\2020新\2020年2\食品轻纺\腌制.shp,区县,-1,-1,D:\2020新\2020年2\食品轻纺\盐.shp,区县,-1,-1,D:\2020新\2020年2\食品轻纺\盐厂.shp,区县,-1,-1,D:\2020新\2020年2\食品轻纺\衣柜.shp,区县,-1,-1,D:\2020新\2020年2\食品轻纺\艺术品.shp,区县,-1,-1,D:\2020新\2020年2\食品轻纺\艺术品2.shp,区县,-1,-1,D:\2020新\2020年2\食品轻纺\饮料.shp,区县,-1,-1,D:\2020新\2020年2\食品轻纺\饮品.shp,区县,-1,-1,D:\2020新\2020年2\食品轻纺\印.shp,区县,-1,-1,D:\2020新\2020年2\食品轻纺\用品.shp,区县,-1,-1,D:\2020新\2020年2\食品轻纺\油坊.shp,区县,-1,-1,D:\2020新\2020年2\食品轻纺\玉器.shp,区县,-1,-1,D:\2020新\2020年2\食品轻纺\针织.shp,区县,-1,-1,D:\2020新\2020年2\食品轻纺\织造.shp,区县,-1,-1,D:\2020新\2020年2\食品轻纺\植物油.shp,区县,-1,-1,D:\2020新\2020年2\食品轻纺\纸.shp,区县,-1,-1,D:\2020新\2020年2\食品轻纺\制衣.shp,区县,-1,-1,D:\2020新\2020年2\食品轻纺\珠宝首饰.shp,区县,-1,-1,D:\2020新\2020年2\食品轻纺\装饰.shp,区县,-1,-1,D:\2020新\2020年2\食品轻纺\坐垫.shp,区县,-1,-1;区县代 "区县代" true true false 10 Long 0 10 ,First,#,D:\2020新\2020年\食品轻纺\办公文具.shp,区县代,-1,-1,D:\2020新\2020年\食品轻纺\布.shp,区县代,-1,-1,D:\2020新\2020年\食品轻纺\炒货.shp,区县代,-1,-1,D:\2020新\2020年\食品轻纺\灯.shp,区县代,-1,-1,D:\2020新\2020年\食品轻纺\镀喷.shp,区县代,-1,-1,D:\2020新\2020年\食品轻纺\纺织.shp,区县代,-1,-1,D:\2020新\2020年\食品轻纺\纺织2.shp,区县代,-1,-1,D:\2020新\2020年\食品轻纺\粉.shp,区县代,-1,-1,D:\2020新\2020年\食品轻纺\粉丝粉条.shp,区县代,-1,-1,D:\2020新\2020年\食品轻纺\缝.shp,区县代,-1,-1,D:\2020新\2020年\食品轻纺\服.shp,区县代,-1,-1,D:\2020新\2020年\食品轻纺\服装.shp,区县代,-1,-1,D:\2020新\2020年\食品轻纺\服装2.shp,区县代,-1,-1,D:\2020新\2020年\食品轻纺\果胶.shp,区县代,-1,-1,D:\2020新\2020年\食品轻纺\花生.shp,区县代,-1,-1,D:\2020新\2020年\食品轻纺\家居.shp,区县代,-1,-1,D:\2020新\2020年\食品轻纺\家具.shp,区县代,-1,-1,D:\2020新\2020年\食品轻纺\健身器材.shp,区县代,-1,-1,D:\2020新\2020年\食品轻纺\烤漆.shp,区县代,-1,-1,D:\2020新\2020年\食品轻纺\课桌.shp,区县代,-1,-1,D:\2020新\2020年\食品轻纺\口罩.shp,区县代,-1,-1,D:\2020新\2020年\食品轻纺\冷饮.shp,区县代,-1,-1,D:\2020新\2020年\食品轻纺\粮.shp,区县代,-1,-1,D:\2020新\2020年\食品轻纺\粮油.shp,区县代,-1,-1,D:\2020新\2020年\食品轻纺\馒头.shp,区县代,-1,-1,D:\2020新\2020年\食品轻纺\毛编.shp,区县代,-1,-1,D:\2020新\2020年\食品轻纺\面.shp,区县代,-1,-1,D:\2020新\2020年\食品轻纺\内衣.shp,区县代,-1,-1,D:\2020新\2020年\食品轻纺\农副.shp,区县代,-1,-1,D:\2020新\2020年\食品轻纺\扦花.shp,区县代,-1,-1,D:\2020新\2020年\食品轻纺\肉.shp,区县代,-1,-1,D:\2020新\2020年\食品轻纺\肉食.shp,区县代,-1,-1,D:\2020新\2020年\食品轻纺\乳鸽.shp,区县代,-1,-1,D:\2020新\2020年\食品轻纺\沙发.shp,区县代,-1,-1,D:\2020新\2020年\食品轻纺\食品.shp,区县代,-1,-1,D:\2020新\2020年\食品轻纺\食品加工1.shp,区县代,-1,-1,D:\2020新\2020年\食品轻纺\食品加工2.shp,区县代,-1,-1,D:\2020新\2020年\食品轻纺\食品加工3.shp,区县代,-1,-1,D:\2020新\2020年\食品轻纺\饲料.shp,区县代,-1,-1,D:\2020新\2020年\食品轻纺\榻榻米.shp,区县代,-1,-1,D:\2020新\2020年\食品轻纺\童装.shp,区县代,-1,-1,D:\2020新\2020年\食品轻纺\图.shp,区县代,-1,-1,D:\2020新\2020年\食品轻纺\味精.shp,区县代,-1,-1,D:\2020新\2020年\食品轻纺\香油.shp,区县代,-1,-1,D:\2020新\2020年\食品轻纺\校服.shp,区县代,-1,-1,D:\2020新\2020年\食品轻纺\腌制.shp,区县代,-1,-1,D:\2020新\2020年\食品轻纺\盐.shp,区县代,-1,-1,D:\2020新\2020年\食品轻纺\盐厂.shp,区县代,-1,-1,D:\2020新\2020年\食品轻纺\衣柜.shp,区县代,-1,-1,D:\2020新\2020年\食品轻纺\衣帽.shp,区县代,-1,-1,D:\2020新\2020年\食品轻纺\饮料.shp,区县代,-1,-1,D:\2020新\2020年\食品轻纺\饮品.shp,区县代,-1,-1,D:\2020新\2020年\食品轻纺\印.shp,区县代,-1,-1,D:\2020新\2020年\食品轻纺\印刷.shp,区县代,-1,-1,D:\2020新\2020年\食品轻纺\油坊.shp,区县代,-1,-1,D:\2020新\2020年\食品轻纺\油脂.shp,区县代,-1,-1,D:\2020新\2020年\食品轻纺\织.shp,区县代,-1,-1,D:\2020新\2020年\食品轻纺\纸.shp,区县代,-1,-1,D:\2020新\2020年\食品轻纺\座椅.shp,区县代,-1,-1,D:\2020新\2020年2\食品轻纺\办公.shp,区县代,-1,-1,D:\2020新\2020年2\食品轻纺\拌面.shp,区县代,-1,-1,D:\2020新\2020年2\食品轻纺\保健品.shp,区县代,-1,-1,D:\2020新\2020年2\食品轻纺\标志服.shp,区县代,-1,-1,D:\2020新\2020年2\食品轻纺\布.shp,区县代,-1,-1,D:\2020新\2020年2\食品轻纺\参加工.shp,区县代,-1,-1,D:\2020新\2020年2\食品轻纺\肠.shp,区县代,-1,-1,D:\2020新\2020年2\食品轻纺\炒货.shp,区县代,-1,-1,D:\2020新\2020年2\食品轻纺\车饰.shp,区县代,-1,-1,D:\2020新\2020年2\食品轻纺\成品油.shp,区县代,-1,-1,D:\2020新\2020年2\食品轻纺\出版.shp,区县代,-1,-1,D:\2020新\2020年2\食品轻纺\厨具.shp,区县代,-1,-1,D:\2020新\2020年2\食品轻纺\大米.shp,区县代,-1,-1,D:\2020新\2020年2\食品轻纺\蛋糕.shp,区县代,-1,-1,D:\2020新\2020年2\食品轻纺\灯.shp,区县代,-1,-1,D:\2020新\2020年2\食品轻纺\电镀.shp,区县代,-1,-1,D:\2020新\2020年2\食品轻纺\雕.shp,区县代,-1,-1,D:\2020新\2020年2\食品轻纺\调味.shp,区县代,-1,-1,D:\2020新\2020年2\食品轻纺\豆制品.shp,区县代,-1,-1,D:\2020新\2020年2\食品轻纺\纺织.shp,区县代,-1,-1,D:\2020新\2020年2\食品轻纺\肥城焊.shp,区县代,-1,-1,D:\2020新\2020年2\食品轻纺\肥城食品.shp,区县代,-1,-1,D:\2020新\2020年2\食品轻纺\肥城盐业.shp,区县代,-1,-1,D:\2020新\2020年2\食品轻纺\粉条.shp,区县代,-1,-1,D:\2020新\2020年2\食品轻纺\缝.shp,区县代,-1,-1,D:\2020新\2020年2\食品轻纺\服饰.shp,区县代,-1,-1,D:\2020新\2020年2\食品轻纺\革.shp,区县代,-1,-1,D:\2020新\2020年2\食品轻纺\果品.shp,区县代,-1,-1,D:\2020新\2020年2\食品轻纺\过滤.shp,区县代,-1,-1,D:\2020新\2020年2\食品轻纺\海产品加工.shp,区县代,-1,-1,D:\2020新\2020年2\食品轻纺\花生加工.shp,区县代,-1,-1,D:\2020新\2020年2\食品轻纺\花生油.shp,区县代,-1,-1,D:\2020新\2020年2\食品轻纺\家居.shp,区县代,-1,-1,D:\2020新\2020年2\食品轻纺\家具.shp,区县代,-1,-1,D:\2020新\2020年2\食品轻纺\家俬.shp,区县代,-1,-1,D:\2020新\2020年2\食品轻纺\脚垫.shp,区县代,-1,-1,D:\2020新\2020年2\食品轻纺\教品.shp,区县代,-1,-1,D:\2020新\2020年2\食品轻纺\教学.shp,区县代,-1,-1,D:\2020新\2020年2\食品轻纺\酒.shp,区县代,-1,-1,D:\2020新\2020年2\食品轻纺\劳保.shp,区县代,-1,-1,D:\2020新\2020年2\食品轻纺\冷食.shp,区县代,-1,-1,D:\2020新\2020年2\食品轻纺\冷饮.shp,区县代,-1,-1,D:\2020新\2020年2\食品轻纺\礼服.shp,区县代,-1,-1,D:\2020新\2020年2\食品轻纺\礼品.shp,区县代,-1,-1,D:\2020新\2020年2\食品轻纺\粮食.shp,区县代,-1,-1,D:\2020新\2020年2\食品轻纺\粮油.shp,区县代,-1,-1,D:\2020新\2020年2\食品轻纺\纶.shp,区县代,-1,-1,D:\2020新\2020年2\食品轻纺\旅游品.shp,区县代,-1,-1,D:\2020新\2020年2\食品轻纺\马桶.shp,区县代,-1,-1,D:\2020新\2020年2\食品轻纺\麦粉.shp,区县代,-1,-1,D:\2020新\2020年2\食品轻纺\麦芽.shp,区县代,-1,-1,D:\2020新\2020年2\食品轻纺\毛.shp,区县代,-1,-1,D:\2020新\2020年2\食品轻纺\毛编.shp,区县代,-1,-1,D:\2020新\2020年2\食品轻纺\美术.shp,区县代,-1,-1,D:\2020新\2020年2\食品轻纺\面粉.shp,区县代,-1,-1,D:\2020新\2020年2\食品轻纺\面筋.shp,区县代,-1,-1,D:\2020新\2020年2\食品轻纺\奶.shp,区县代,-1,-1,D:\2020新\2020年2\食品轻纺\内饰.shp,区县代,-1,-1,D:\2020新\2020年2\食品轻纺\内衣.shp,区县代,-1,-1,D:\2020新\2020年2\食品轻纺\农产品加工.shp,区县代,-1,-1,D:\2020新\2020年2\食品轻纺\农副产品.shp,区县代,-1,-1,D:\2020新\2020年2\食品轻纺\汽车用品.shp,区县代,-1,-1,D:\2020新\2020年2\食品轻纺\膳坊.shp,区县代,-1,-1,D:\2020新\2020年2\食品轻纺\食品.shp,区县代,-1,-1,D:\2020新\2020年2\食品轻纺\水产加工.shp,区县代,-1,-1,D:\2020新\2020年2\食品轻纺\水产品加工.shp,区县代,-1,-1,D:\2020新\2020年2\食品轻纺\饲料.shp,区县代,-1,-1,D:\2020新\2020年2\食品轻纺\蒜加工.shp,区县代,-1,-1,D:\2020新\2020年2\食品轻纺\榻.shp,区县代,-1,-1,D:\2020新\2020年2\食品轻纺\糖.shp,区县代,-1,-1,D:\2020新\2020年2\食品轻纺\陶艺.shp,区县代,-1,-1,D:\2020新\2020年2\食品轻纺\童装.shp,区县代,-1,-1,D:\2020新\2020年2\食品轻纺\图文.shp,区县代,-1,-1,D:\2020新\2020年2\食品轻纺\土产.shp,区县代,-1,-1,D:\2020新\2020年2\食品轻纺\玩具.shp,区县代,-1,-1,D:\2020新\2020年2\食品轻纺\网纱.shp,区县代,-1,-1,D:\2020新\2020年2\食品轻纺\卫生.shp,区县代,-1,-1,D:\2020新\2020年2\食品轻纺\五粮液.shp,区县代,-1,-1,D:\2020新\2020年2\食品轻纺\香料.shp,区县代,-1,-1,D:\2020新\2020年2\食品轻纺\香油.shp,区县代,-1,-1,D:\2020新\2020年2\食品轻纺\校服.shp,区县代,-1,-1,D:\2020新\2020年2\食品轻纺\绣.shp,区县代,-1,-1,D:\2020新\2020年2\食品轻纺\牙齿.shp,区县代,-1,-1,D:\2020新\2020年2\食品轻纺\烟草.shp,区县代,-1,-1,D:\2020新\2020年2\食品轻纺\腌制.shp,区县代,-1,-1,D:\2020新\2020年2\食品轻纺\盐.shp,区县代,-1,-1,D:\2020新\2020年2\食品轻纺\盐厂.shp,区县代,-1,-1,D:\2020新\2020年2\食品轻纺\衣柜.shp,区县代,-1,-1,D:\2020新\2020年2\食品轻纺\艺术品.shp,区县代,-1,-1,D:\2020新\2020年2\食品轻纺\艺术品2.shp,区县代,-1,-1,D:\2020新\2020年2\食品轻纺\饮料.shp,区县代,-1,-1,D:\2020新\2020年2\食品轻纺\饮品.shp,区县代,-1,-1,D:\2020新\2020年2\食品轻纺\印.shp,区县代,-1,-1,D:\2020新\2020年2\食品轻纺\用品.shp,区县代,-1,-1,D:\2020新\2020年2\食品轻纺\油坊.shp,区县代,-1,-1,D:\2020新\2020年2\食品轻纺\玉器.shp,区县代,-1,-1,D:\2020新\2020年2\食品轻纺\针织.shp,区县代,-1,-1,D:\2020新\2020年2\食品轻纺\织造.shp,区县代,-1,-1,D:\2020新\2020年2\食品轻纺\植物油.shp,区县代,-1,-1,D:\2020新\2020年2\食品轻纺\纸.shp,区县代,-1,-1,D:\2020新\2020年2\食品轻纺\制衣.shp,区县代,-1,-1,D:\2020新\2020年2\食品轻纺\珠宝首饰.shp,区县代,-1,-1,D:\2020新\2020年2\食品轻纺\装饰.shp,区县代,-1,-1,D:\2020新\2020年2\食品轻纺\坐垫.shp,区县代,-1,-1;乡镇 "乡镇" true true false 254 Text 0 0 ,First,#,D:\2020新\2020年\食品轻纺\办公文具.shp,乡镇,-1,-1,D:\2020新\2020年\食品轻纺\布.shp,乡镇,-1,-1,D:\2020新\2020年\食品轻纺\炒货.shp,乡镇,-1,-1,D:\2020新\2020年\食品轻纺\灯.shp,乡镇,-1,-1,D:\2020新\2020年\食品轻纺\镀喷.shp,乡镇,-1,-1,D:\2020新\2020年\食品轻纺\纺织.shp,乡镇,-1,-1,D:\2020新\2020年\食品轻纺\纺织2.shp,乡镇,-1,-1,D:\2020新\2020年\食品轻纺\粉.shp,乡镇,-1,-1,D:\2020新\2020年\食品轻纺\粉丝粉条.shp,乡镇,-1,-1,D:\2020新\2020年\食品轻纺\缝.shp,乡镇,-1,-1,D:\2020新\2020年\食品轻纺\服.shp,乡镇,-1,-1,D:\2020新\2020年\食品轻纺\服装.shp,乡镇,-1,-1,D:\2020新\2020年\食品轻纺\服装2.shp,乡镇,-1,-1,D:\2020新\2020年\食品轻纺\果胶.shp,乡镇,-1,-1,D:\2020新\2020年\食品轻纺\花生.shp,乡镇,-1,-1,D:\2020新\2020年\食品轻纺\家居.shp,乡镇,-1,-1,D:\2020新\2020年\食品轻纺\家具.shp,乡镇,-1,-1,D:\2020新\2020年\食品轻纺\健身器材.shp,乡镇,-1,-1,D:\2020新\2020年\食品轻纺\烤漆.shp,乡镇,-1,-1,D:\2020新\2020年\食品轻纺\课桌.shp,乡镇,-1,-1,D:\2020新\2020年\食品轻纺\口罩.shp,乡镇,-1,-1,D:\2020新\2020年\食品轻纺\冷饮.shp,乡镇,-1,-1,D:\2020新\2020年\食品轻纺\粮.shp,乡镇,-1,-1,D:\2020新\2020年\食品轻纺\粮油.shp,乡镇,-1,-1,D:\2020新\2020年\食品轻纺\馒头.shp,乡镇,-1,-1,D:\2020新\2020年\食品轻纺\毛编.shp,乡镇,-1,-1,D:\2020新\2020年\食品轻纺\面.shp,乡镇,-1,-1,D:\2020新\2020年\食品轻纺\内衣.shp,乡镇,-1,-1,D:\2020新\2020年\食品轻纺\农副.shp,乡镇,-1,-1,D:\2020新\2020年\食品轻纺\扦花.shp,乡镇,-1,-1,D:\2020新\2020年\食品轻纺\肉.shp,乡镇,-1,-1,D:\2020新\2020年\食品轻纺\肉食.shp,乡镇,-1,-1,D:\2020新\2020年\食品轻纺\乳鸽.shp,乡镇,-1,-1,D:\2020新\2020年\食品轻纺\沙发.shp,乡镇,-1,-1,D:\2020新\2020年\食品轻纺\食品.shp,乡镇,-1,-1,D:\2020新\2020年\食品轻纺\食品加工1.shp,乡镇,-1,-1,D:\2020新\2020年\食品轻纺\食品加工2.shp,乡镇,-1,-1,D:\2020新\2020年\食品轻纺\食品加工3.shp,乡镇,-1,-1,D:\2020新\2020年\食品轻纺\饲料.shp,乡镇,-1,-1,D:\2020新\2020年\食品轻纺\榻榻米.shp,乡镇,-1,-1,D:\2020新\2020年\食品轻纺\童装.shp,乡镇,-1,-1,D:\2020新\2020年\食品轻纺\图.shp,乡镇,-1,-1,D:\2020新\2020年\食品轻纺\味精.shp,乡镇,-1,-1,D:\2020新\2020年\食品轻纺\香油.shp,乡镇,-1,-1,D:\2020新\2020年\食品轻纺\校服.shp,乡镇,-1,-1,D:\2020新\2020年\食品轻纺\腌制.shp,乡镇,-1,-1,D:\2020新\2020年\食品轻纺\盐.shp,乡镇,-1,-1,D:\2020新\2020年\食品轻纺\盐厂.shp,乡镇,-1,-1,D:\2020新\2020年\食品轻纺\衣柜.shp,乡镇,-1,-1,D:\2020新\2020年\食品轻纺\衣帽.shp,乡镇,-1,-1,D:\2020新\2020年\食品轻纺\饮料.shp,乡镇,-1,-1,D:\2020新\2020年\食品轻纺\饮品.shp,乡镇,-1,-1,D:\2020新\2020年\食品轻纺\印.shp,乡镇,-1,-1,D:\2020新\2020年\食品轻纺\印刷.shp,乡镇,-1,-1,D:\2020新\2020年\食品轻纺\油坊.shp,乡镇,-1,-1,D:\2020新\2020年\食品轻纺\油脂.shp,乡镇,-1,-1,D:\2020新\2020年\食品轻纺\织.shp,乡镇,-1,-1,D:\2020新\2020年\食品轻纺\纸.shp,乡镇,-1,-1,D:\2020新\2020年\食品轻纺\座椅.shp,乡镇,-1,-1,D:\2020新\2020年2\食品轻纺\办公.shp,乡镇,-1,-1,D:\2020新\2020年2\食品轻纺\拌面.shp,乡镇,-1,-1,D:\2020新\2020年2\食品轻纺\保健品.shp,乡镇,-1,-1,D:\2020新\2020年2\食品轻纺\标志服.shp,乡镇,-1,-1,D:\2020新\2020年2\食品轻纺\布.shp,乡镇,-1,-1,D:\2020新\2020年2\食品轻纺\参加工.shp,乡镇,-1,-1,D:\2020新\2020年2\食品轻纺\肠.shp,乡镇,-1,-1,D:\2020新\2020年2\食品轻纺\炒货.shp,乡镇,-1,-1,D:\2020新\2020年2\食品轻纺\车饰.shp,乡镇,-1,-1,D:\2020新\2020年2\食品轻纺\成品油.shp,乡镇,-1,-1,D:\2020新\2020年2\食品轻纺\出版.shp,乡镇,-1,-1,D:\2020新\2020年2\食品轻纺\厨具.shp,乡镇,-1,-1,D:\2020新\2020年2\食品轻纺\大米.shp,乡镇,-1,-1,D:\2020新\2020年2\食品轻纺\蛋糕.shp,乡镇,-1,-1,D:\2020新\2020年2\食品轻纺\灯.shp,乡镇,-1,-1,D:\2020新\2020年2\食品轻纺\电镀.shp,乡镇,-1,-1,D:\2020新\2020年2\食品轻纺\雕.shp,乡镇,-1,-1,D:\2020新\2020年2\食品轻纺\调味.shp,乡镇,-1,-1,D:\2020新\2020年2\食品轻纺\豆制品.shp,乡镇,-1,-1,D:\2020新\2020年2\食品轻纺\纺织.shp,乡镇,-1,-1,D:\2020新\2020年2\食品轻纺\肥城焊.shp,乡镇,-1,-1,D:\2020新\2020年2\食品轻纺\肥城食品.shp,乡镇,-1,-1,D:\2020新\2020年2\食品轻纺\肥城盐业.shp,乡镇,-1,-1,D:\2020新\2020年2\食品轻纺\粉条.shp,乡镇,-1,-1,D:\2020新\2020年2\食品轻纺\缝.shp,乡镇,-1,-1,D:\2020新\2020年2\食品轻纺\服饰.shp,乡镇,-1,-1,D:\2020新\2020年2\食品轻纺\革.shp,乡镇,-1,-1,D:\2020新\2020年2\食品轻纺\果品.shp,乡镇,-1,-1,D:\2020新\2020年2\食品轻纺\过滤.shp,乡镇,-1,-1,D:\2020新\2020年2\食品轻纺\海产品加工.shp,乡镇,-1,-1,D:\2020新\2020年2\食品轻纺\花生加工.shp,乡镇,-1,-1,D:\2020新\2020年2\食品轻纺\花生油.shp,乡镇,-1,-1,D:\2020新\2020年2\食品轻纺\家居.shp,乡镇,-1,-1,D:\2020新\2020年2\食品轻纺\家具.shp,乡镇,-1,-1,D:\2020新\2020年2\食品轻纺\家俬.shp,乡镇,-1,-1,D:\2020新\2020年2\食品轻纺\脚垫.shp,乡镇,-1,-1,D:\2020新\2020年2\食品轻纺\教品.shp,乡镇,-1,-1,D:\2020新\2020年2\食品轻纺\教学.shp,乡镇,-1,-1,D:\2020新\2020年2\食品轻纺\酒.shp,乡镇,-1,-1,D:\2020新\2020年2\食品轻纺\劳保.shp,乡镇,-1,-1,D:\2020新\2020年2\食品轻纺\冷食.shp,乡镇,-1,-1,D:\2020新\2020年2\食品轻纺\冷饮.shp,乡镇,-1,-1,D:\2020新\2020年2\食品轻纺\礼服.shp,乡镇,-1,-1,D:\2020新\2020年2\食品轻纺\礼品.shp,乡镇,-1,-1,D:\2020新\2020年2\食品轻纺\粮食.shp,乡镇,-1,-1,D:\2020新\2020年2\食品轻纺\粮油.shp,乡镇,-1,-1,D:\2020新\2020年2\食品轻纺\纶.shp,乡镇,-1,-1,D:\2020新\2020年2\食品轻纺\旅游品.shp,乡镇,-1,-1,D:\2020新\2020年2\食品轻纺\马桶.shp,乡镇,-1,-1,D:\2020新\2020年2\食品轻纺\麦粉.shp,乡镇,-1,-1,D:\2020新\2020年2\食品轻纺\麦芽.shp,乡镇,-1,-1,D:\2020新\2020年2\食品轻纺\毛.shp,乡镇,-1,-1,D:\2020新\2020年2\食品轻纺\毛编.shp,乡镇,-1,-1,D:\2020新\2020年2\食品轻纺\美术.shp,乡镇,-1,-1,D:\2020新\2020年2\食品轻纺\面粉.shp,乡镇,-1,-1,D:\2020新\2020年2\食品轻纺\面筋.shp,乡镇,-1,-1,D:\2020新\2020年2\食品轻纺\奶.shp,乡镇,-1,-1,D:\2020新\2020年2\食品轻纺\内饰.shp,乡镇,-1,-1,D:\2020新\2020年2\食品轻纺\内衣.shp,乡镇,-1,-1,D:\2020新\2020年2\食品轻纺\农产品加工.shp,乡镇,-1,-1,D:\2020新\2020年2\食品轻纺\农副产品.shp,乡镇,-1,-1,D:\2020新\2020年2\食品轻纺\汽车用品.shp,乡镇,-1,-1,D:\2020新\2020年2\食品轻纺\膳坊.shp,乡镇,-1,-1,D:\2020新\2020年2\食品轻纺\食品.shp,乡镇,-1,-1,D:\2020新\2020年2\食品轻纺\水产加工.shp,乡镇,-1,-1,D:\2020新\2020年2\食品轻纺\水产品加工.shp,乡镇,-1,-1,D:\2020新\2020年2\食品轻纺\饲料.shp,乡镇,-1,-1,D:\2020新\2020年2\食品轻纺\蒜加工.shp,乡镇,-1,-1,D:\2020新\2020年2\食品轻纺\榻.shp,乡镇,-1,-1,D:\2020新\2020年2\食品轻纺\糖.shp,乡镇,-1,-1,D:\2020新\2020年2\食品轻纺\陶艺.shp,乡镇,-1,-1,D:\2020新\2020年2\食品轻纺\童装.shp,乡镇,-1,-1,D:\2020新\2020年2\食品轻纺\图文.shp,乡镇,-1,-1,D:\2020新\2020年2\食品轻纺\土产.shp,乡镇,-1,-1,D:\2020新\2020年2\食品轻纺\玩具.shp,乡镇,-1,-1,D:\2020新\2020年2\食品轻纺\网纱.shp,乡镇,-1,-1,D:\2020新\2020年2\食品轻纺\卫生.shp,乡镇,-1,-1,D:\2020新\2020年2\食品轻纺\五粮液.shp,乡镇,-1,-1,D:\2020新\2020年2\食品轻纺\香料.shp,乡镇,-1,-1,D:\2020新\2020年2\食品轻纺\香油.shp,乡镇,-1,-1,D:\2020新\2020年2\食品轻纺\校服.shp,乡镇,-1,-1,D:\2020新\2020年2\食品轻纺\绣.shp,乡镇,-1,-1,D:\2020新\2020年2\食品轻纺\牙齿.shp,乡镇,-1,-1,D:\2020新\2020年2\食品轻纺\烟草.shp,乡镇,-1,-1,D:\2020新\2020年2\食品轻纺\腌制.shp,乡镇,-1,-1,D:\2020新\2020年2\食品轻纺\盐.shp,乡镇,-1,-1,D:\2020新\2020年2\食品轻纺\盐厂.shp,乡镇,-1,-1,D:\2020新\2020年2\食品轻纺\衣柜.shp,乡镇,-1,-1,D:\2020新\2020年2\食品轻纺\艺术品.shp,乡镇,-1,-1,D:\2020新\2020年2\食品轻纺\艺术品2.shp,乡镇,-1,-1,D:\2020新\2020年2\食品轻纺\饮料.shp,乡镇,-1,-1,D:\2020新\2020年2\食品轻纺\饮品.shp,乡镇,-1,-1,D:\2020新\2020年2\食品轻纺\印.shp,乡镇,-1,-1,D:\2020新\2020年2\食品轻纺\用品.shp,乡镇,-1,-1,D:\2020新\2020年2\食品轻纺\油坊.shp,乡镇,-1,-1,D:\2020新\2020年2\食品轻纺\玉器.shp,乡镇,-1,-1,D:\2020新\2020年2\食品轻纺\针织.shp,乡镇,-1,-1,D:\2020新\2020年2\食品轻纺\织造.shp,乡镇,-1,-1,D:\2020新\2020年2\食品轻纺\植物油.shp,乡镇,-1,-1,D:\2020新\2020年2\食品轻纺\纸.shp,乡镇,-1,-1,D:\2020新\2020年2\食品轻纺\制衣.shp,乡镇,-1,-1,D:\2020新\2020年2\食品轻纺\珠宝首饰.shp,乡镇,-1,-1,D:\2020新\2020年2\食品轻纺\装饰.shp,乡镇,-1,-1,D:\2020新\2020年2\食品轻纺\坐垫.shp,乡镇,-1,-1;乡镇代 "乡镇代" true true false 19 Double 0 0 ,First,#,D:\2020新\2020年\食品轻纺\办公文具.shp,乡镇代,-1,-1,D:\2020新\2020年\食品轻纺\布.shp,乡镇代,-1,-1,D:\2020新\2020年\食品轻纺\炒货.shp,乡镇代,-1,-1,D:\2020新\2020年\食品轻纺\灯.shp,乡镇代,-1,-1,D:\2020新\2020年\食品轻纺\镀喷.shp,乡镇代,-1,-1,D:\2020新\2020年\食品轻纺\纺织.shp,乡镇代,-1,-1,D:\2020新\2020年\食品轻纺\纺织2.shp,乡镇代,-1,-1,D:\2020新\2020年\食品轻纺\粉.shp,乡镇代,-1,-1,D:\2020新\2020年\食品轻纺\粉丝粉条.shp,乡镇代,-1,-1,D:\2020新\2020年\食品轻纺\缝.shp,乡镇代,-1,-1,D:\2020新\2020年\食品轻纺\服.shp,乡镇代,-1,-1,D:\2020新\2020年\食品轻纺\服装.shp,乡镇代,-1,-1,D:\2020新\2020年\食品轻纺\服装2.shp,乡镇代,-1,-1,D:\2020新\2020年\食品轻纺\果胶.shp,乡镇代,-1,-1,D:\2020新\2020年\食品轻纺\花生.shp,乡镇代,-1,-1,D:\2020新\2020年\食品轻纺\家居.shp,乡镇代,-1,-1,D:\2020新\2020年\食品轻纺\家具.shp,乡镇代,-1,-1,D:\2020新\2020年\食品轻纺\健身器材.shp,乡镇代,-1,-1,D:\2020新\2020年\食品轻纺\烤漆.shp,乡镇代,-1,-1,D:\2020新\2020年\食品轻纺\课桌.shp,乡镇代,-1,-1,D:\2020新\2020年\食品轻纺\口罩.shp,乡镇代,-1,-1,D:\2020新\2020年\食品轻纺\冷饮.shp,乡镇代,-1,-1,D:\2020新\2020年\食品轻纺\粮.shp,乡镇代,-1,-1,D:\2020新\2020年\食品轻纺\粮油.shp,乡镇代,-1,-1,D:\2020新\2020年\食品轻纺\馒头.shp,乡镇代,-1,-1,D:\2020新\2020年\食品轻纺\毛编.shp,乡镇代,-1,-1,D:\2020新\2020年\食品轻纺\面.shp,乡镇代,-1,-1,D:\2020新\2020年\食品轻纺\内衣.shp,乡镇代,-1,-1,D:\2020新\2020年\食品轻纺\农副.shp,乡镇代,-1,-1,D:\2020新\2020年\食品轻纺\扦花.shp,乡镇代,-1,-1,D:\2020新\2020年\食品轻纺\肉.shp,乡镇代,-1,-1,D:\2020新\2020年\食品轻纺\肉食.shp,乡镇代,-1,-1,D:\2020新\2020年\食品轻纺\乳鸽.shp,乡镇代,-1,-1,D:\2020新\2020年\食品轻纺\沙发.shp,乡镇代,-1,-1,D:\2020新\2020年\食品轻纺\食品.shp,乡镇代,-1,-1,D:\2020新\2020年\食品轻纺\食品加工1.shp,乡镇代,-1,-1,D:\2020新\2020年\食品轻纺\食品加工2.shp,乡镇代,-1,-1,D:\2020新\2020年\食品轻纺\食品加工3.shp,乡镇代,-1,-1,D:\2020新\2020年\食品轻纺\饲料.shp,乡镇代,-1,-1,D:\2020新\2020年\食品轻纺\榻榻米.shp,乡镇代,-1,-1,D:\2020新\2020年\食品轻纺\童装.shp,乡镇代,-1,-1,D:\2020新\2020年\食品轻纺\图.shp,乡镇代,-1,-1,D:\2020新\2020年\食品轻纺\味精.shp,乡镇代,-1,-1,D:\2020新\2020年\食品轻纺\香油.shp,乡镇代,-1,-1,D:\2020新\2020年\食品轻纺\校服.shp,乡镇代,-1,-1,D:\2020新\2020年\食品轻纺\腌制.shp,乡镇代,-1,-1,D:\2020新\2020年\食品轻纺\盐.shp,乡镇代,-1,-1,D:\2020新\2020年\食品轻纺\盐厂.shp,乡镇代,-1,-1,D:\2020新\2020年\食品轻纺\衣柜.shp,乡镇代,-1,-1,D:\2020新\2020年\食品轻纺\衣帽.shp,乡镇代,-1,-1,D:\2020新\2020年\食品轻纺\饮料.shp,乡镇代,-1,-1,D:\2020新\2020年\食品轻纺\饮品.shp,乡镇代,-1,-1,D:\2020新\2020年\食品轻纺\印.shp,乡镇代,-1,-1,D:\2020新\2020年\食品轻纺\印刷.shp,乡镇代,-1,-1,D:\2020新\2020年\食品轻纺\油坊.shp,乡镇代,-1,-1,D:\2020新\2020年\食品轻纺\油脂.shp,乡镇代,-1,-1,D:\2020新\2020年\食品轻纺\织.shp,乡镇代,-1,-1,D:\2020新\2020年\食品轻纺\纸.shp,乡镇代,-1,-1,D:\2020新\2020年\食品轻纺\座椅.shp,乡镇代,-1,-1,D:\2020新\2020年2\食品轻纺\办公.shp,乡镇代,-1,-1,D:\2020新\2020年2\食品轻纺\拌面.shp,乡镇代,-1,-1,D:\2020新\2020年2\食品轻纺\保健品.shp,乡镇代,-1,-1,D:\2020新\2020年2\食品轻纺\标志服.shp,乡镇代,-1,-1,D:\2020新\2020年2\食品轻纺\布.shp,乡镇代,-1,-1,D:\2020新\2020年2\食品轻纺\参加工.shp,乡镇代,-1,-1,D:\2020新\2020年2\食品轻纺\肠.shp,乡镇代,-1,-1,D:\2020新\2020年2\食品轻纺\炒货.shp,乡镇代,-1,-1,D:\2020新\2020年2\食品轻纺\车饰.shp,乡镇代,-1,-1,D:\2020新\2020年2\食品轻纺\成品油.shp,乡镇代,-1,-1,D:\2020新\2020年2\食品轻纺\出版.shp,乡镇代,-1,-1,D:\2020新\2020年2\食品轻纺\厨具.shp,乡镇代,-1,-1,D:\2020新\2020年2\食品轻纺\大米.shp,乡镇代,-1,-1,D:\2020新\2020年2\食品轻纺\蛋糕.shp,乡镇代,-1,-1,D:\2020新\2020年2\食品轻纺\灯.shp,乡镇代,-1,-1,D:\2020新\2020年2\食品轻纺\电镀.shp,乡镇代,-1,-1,D:\2020新\2020年2\食品轻纺\雕.shp,乡镇代,-1,-1,D:\2020新\2020年2\食品轻纺\调味.shp,乡镇代,-1,-1,D:\2020新\2020年2\食品轻纺\豆制品.shp,乡镇代,-1,-1,D:\2020新\2020年2\食品轻纺\纺织.shp,乡镇代,-1,-1,D:\2020新\2020年2\食品轻纺\肥城焊.shp,乡镇代,-1,-1,D:\2020新\2020年2\食品轻纺\肥城食品.shp,乡镇代,-1,-1,D:\2020新\2020年2\食品轻纺\肥城盐业.shp,乡镇代,-1,-1,D:\2020新\2020年2\食品轻纺\粉条.shp,乡镇代,-1,-1,D:\2020新\2020年2\食品轻纺\缝.shp,乡镇代,-1,-1,D:\2020新\2020年2\食品轻纺\服饰.shp,乡镇代,-1,-1,D:\2020新\2020年2\食品轻纺\革.shp,乡镇代,-1,-1,D:\2020新\2020年2\食品轻纺\果品.shp,乡镇代,-1,-1,D:\2020新\2020年2\食品轻纺\过滤.shp,乡镇代,-1,-1,D:\2020新\2020年2\食品轻纺\海产品加工.shp,乡镇代,-1,-1,D:\2020新\2020年2\食品轻纺\花生加工.shp,乡镇代,-1,-1,D:\2020新\2020年2\食品轻纺\花生油.shp,乡镇代,-1,-1,D:\2020新\2020年2\食品轻纺\家居.shp,乡镇代,-1,-1,D:\2020新\2020年2\食品轻纺\家具.shp,乡镇代,-1,-1,D:\2020新\2020年2\食品轻纺\家俬.shp,乡镇代,-1,-1,D:\2020新\2020年2\食品轻纺\脚垫.shp,乡镇代,-1,-1,D:\2020新\2020年2\食品轻纺\教品.shp,乡镇代,-1,-1,D:\2020新\2020年2\食品轻纺\教学.shp,乡镇代,-1,-1,D:\2020新\2020年2\食品轻纺\酒.shp,乡镇代,-1,-1,D:\2020新\2020年2\食品轻纺\劳保.shp,乡镇代,-1,-1,D:\2020新\2020年2\食品轻纺\冷食.shp,乡镇代,-1,-1,D:\2020新\2020年2\食品轻纺\冷饮.shp,乡镇代,-1,-1,D:\2020新\2020年2\食品轻纺\礼服.shp,乡镇代,-1,-1,D:\2020新\2020年2\食品轻纺\礼品.shp,乡镇代,-1,-1,D:\2020新\2020年2\食品轻纺\粮食.shp,乡镇代,-1,-1,D:\2020新\2020年2\食品轻纺\粮油.shp,乡镇代,-1,-1,D:\2020新\2020年2\食品轻纺\纶.shp,乡镇代,-1,-1,D:\2020新\2020年2\食品轻纺\旅游品.shp,乡镇代,-1,-1,D:\2020新\2020年2\食品轻纺\马桶.shp,乡镇代,-1,-1,D:\2020新\2020年2\食品轻纺\麦粉.shp,乡镇代,-1,-1,D:\2020新\2020年2\食品轻纺\麦芽.shp,乡镇代,-1,-1,D:\2020新\2020年2\食品轻纺\毛.shp,乡镇代,-1,-1,D:\2020新\2020年2\食品轻纺\毛编.shp,乡镇代,-1,-1,D:\2020新\2020年2\食品轻纺\美术.shp,乡镇代,-1,-1,D:\2020新\2020年2\食品轻纺\面粉.shp,乡镇代,-1,-1,D:\2020新\2020年2\食品轻纺\面筋.shp,乡镇代,-1,-1,D:\2020新\2020年2\食品轻纺\奶.shp,乡镇代,-1,-1,D:\2020新\2020年2\食品轻纺\内饰.shp,乡镇代,-1,-1,D:\2020新\2020年2\食品轻纺\内衣.shp,乡镇代,-1,-1,D:\2020新\2020年2\食品轻纺\农产品加工.shp,乡镇代,-1,-1,D:\2020新\2020年2\食品轻纺\农副产品.shp,乡镇代,-1,-1,D:\2020新\2020年2\食品轻纺\汽车用品.shp,乡镇代,-1,-1,D:\2020新\2020年2\食品轻纺\膳坊.shp,乡镇代,-1,-1,D:\2020新\2020年2\食品轻纺\食品.shp,乡镇代,-1,-1,D:\2020新\2020年2\食品轻纺\水产加工.shp,乡镇代,-1,-1,D:\2020新\2020年2\食品轻纺\水产品加工.shp,乡镇代,-1,-1,D:\2020新\2020年2\食品轻纺\饲料.shp,乡镇代,-1,-1,D:\2020新\2020年2\食品轻纺\蒜加工.shp,乡镇代,-1,-1,D:\2020新\2020年2\食品轻纺\榻.shp,乡镇代,-1,-1,D:\2020新\2020年2\食品轻纺\糖.shp,乡镇代,-1,-1,D:\2020新\2020年2\食品轻纺\陶艺.shp,乡镇代,-1,-1,D:\2020新\2020年2\食品轻纺\童装.shp,乡镇代,-1,-1,D:\2020新\2020年2\食品轻纺\图文.shp,乡镇代,-1,-1,D:\2020新\2020年2\食品轻纺\土产.shp,乡镇代,-1,-1,D:\2020新\2020年2\食品轻纺\玩具.shp,乡镇代,-1,-1,D:\2020新\2020年2\食品轻纺\网纱.shp,乡镇代,-1,-1,D:\2020新\2020年2\食品轻纺\卫生.shp,乡镇代,-1,-1,D:\2020新\2020年2\食品轻纺\五粮液.shp,乡镇代,-1,-1,D:\2020新\2020年2\食品轻纺\香料.shp,乡镇代,-1,-1,D:\2020新\2020年2\食品轻纺\香油.shp,乡镇代,-1,-1,D:\2020新\2020年2\食品轻纺\校服.shp,乡镇代,-1,-1,D:\2020新\2020年2\食品轻纺\绣.shp,乡镇代,-1,-1,D:\2020新\2020年2\食品轻纺\牙齿.shp,乡镇代,-1,-1,D:\2020新\2020年2\食品轻纺\烟草.shp,乡镇代,-1,-1,D:\2020新\2020年2\食品轻纺\腌制.shp,乡镇代,-1,-1,D:\2020新\2020年2\食品轻纺\盐.shp,乡镇代,-1,-1,D:\2020新\2020年2\食品轻纺\盐厂.shp,乡镇代,-1,-1,D:\2020新\2020年2\食品轻纺\衣柜.shp,乡镇代,-1,-1,D:\2020新\2020年2\食品轻纺\艺术品.shp,乡镇代,-1,-1,D:\2020新\2020年2\食品轻纺\艺术品2.shp,乡镇代,-1,-1,D:\2020新\2020年2\食品轻纺\饮料.shp,乡镇代,-1,-1,D:\2020新\2020年2\食品轻纺\饮品.shp,乡镇代,-1,-1,D:\2020新\2020年2\食品轻纺\印.shp,乡镇代,-1,-1,D:\2020新\2020年2\食品轻纺\用品.shp,乡镇代,-1,-1,D:\2020新\2020年2\食品轻纺\油坊.shp,乡镇代,-1,-1,D:\2020新\2020年2\食品轻纺\玉器.shp,乡镇代,-1,-1,D:\2020新\2020年2\食品轻纺\针织.shp,乡镇代,-1,-1,D:\2020新\2020年2\食品轻纺\织造.shp,乡镇代,-1,-1,D:\2020新\2020年2\食品轻纺\植物油.shp,乡镇代,-1,-1,D:\2020新\2020年2\食品轻纺\纸.shp,乡镇代,-1,-1,D:\2020新\2020年2\食品轻纺\制衣.shp,乡镇代,-1,-1,D:\2020新\2020年2\食品轻纺\珠宝首饰.shp,乡镇代,-1,-1,D:\2020新\2020年2\食品轻纺\装饰.shp,乡镇代,-1,-1,D:\2020新\2020年2\食品轻纺\坐垫.shp,乡镇代,-1,-1"</Process><Process ToolSource="c:\program files (x86)\arcgis\desktop10.6\ArcToolbox\Toolboxes\Data Management Tools.tbx\DeleteField" Date="20230630" Time="222127">DeleteField FLT 地址;电话;类型;类型代;类型1;类型2;类型3;火星X;火星Y;省;省代码;市;市代码;区县;区县代;乡镇;乡镇代</Process></lineage><itemProps><itemName Sync="TRUE">食品轻纺</itemName><imsContentType Sync="TRUE">002</imsContentType><itemSize Sync="TRUE">0.000</itemSize><itemLocation><linkage Sync="TRUE">file://\\DESKTOP-90BDDR4\D$\2020合并后\食品轻纺.shp</linkage><protocol Sync="TRUE">Local Area Network</protocol></itemLocation></itemProps><coordRef><type Sync="TRUE">Projected</type><geogcsn Sync="TRUE">GCS_WGS_1984</geogcsn><csUnits Sync="TRUE">Linear Unit: Meter (1.000000)</csUnits><projcsn Sync="TRUE">WGS_1984_UTM_Zone_50N</projcsn><peXml Sync="TRUE">&lt;ProjectedCoordinateSystem xsi:type='typens:ProjectedCoordinateSystem' xmlns:xsi='http://www.w3.org/2001/XMLSchema-instance' xmlns:xs='http://www.w3.org/2001/XMLSchema' xmlns:typens='http://www.esri.com/schemas/ArcGIS/10.6'&gt;&lt;WKT&gt;PROJCS[&amp;quot;WGS_1984_UTM_Zone_50N&amp;quot;,GEOGCS[&amp;quot;GCS_WGS_1984&amp;quot;,DATUM[&amp;quot;D_WGS_1984&amp;quot;,SPHEROID[&amp;quot;WGS_1984&amp;quot;,6378137.0,298.257223563]],PRIMEM[&amp;quot;Greenwich&amp;quot;,0.0],UNIT[&amp;quot;Degree&amp;quot;,0.0174532925199433]],PROJECTION[&amp;quot;Transverse_Mercator&amp;quot;],PARAMETER[&amp;quot;False_Easting&amp;quot;,500000.0],PARAMETER[&amp;quot;False_Northing&amp;quot;,0.0],PARAMETER[&amp;quot;Central_Meridian&amp;quot;,117.0],PARAMETER[&amp;quot;Scale_Factor&amp;quot;,0.9996],PARAMETER[&amp;quot;Latitude_Of_Origin&amp;quot;,0.0],UNIT[&amp;quot;Meter&amp;quot;,1.0],AUTHORITY[&amp;quot;EPSG&amp;quot;,32650]]&lt;/WKT&gt;&lt;XOrigin&gt;-5120900&lt;/XOrigin&gt;&lt;YOrigin&gt;-9998100&lt;/YOrigin&gt;&lt;XYScale&gt;450445547.3910538&lt;/XYScale&gt;&lt;ZOrigin&gt;-100000&lt;/ZOrigin&gt;&lt;ZScale&gt;10000&lt;/ZScale&gt;&lt;MOrigin&gt;-100000&lt;/MOrigin&gt;&lt;MScale&gt;10000&lt;/MScale&gt;&lt;XYTolerance&gt;0.001&lt;/XYTolerance&gt;&lt;ZTolerance&gt;0.001&lt;/ZTolerance&gt;&lt;MTolerance&gt;0.001&lt;/MTolerance&gt;&lt;HighPrecision&gt;true&lt;/HighPrecision&gt;&lt;WKID&gt;32650&lt;/WKID&gt;&lt;LatestWKID&gt;32650&lt;/LatestWKID&gt;&lt;/ProjectedCoordinateSystem&gt;</peXml></coordRef></DataProperties><SyncDate>20220116</SyncDate><SyncTime>14073500</SyncTime><ModDate>20220116</ModDate><ModTime>14073500</ModTime></Esri><dataIdInfo><envirDesc Sync="TRUE"> Version 6.2 (Build 9200) ; Esri ArcGIS 10.6.0.8321</envirDesc><dataLang><languageCode value="zho" Sync="TRUE"></languageCode><countryCode value="CHN" Sync="TRUE"></countryCode></dataLang><idCitation><resTitle Sync="TRUE">食品轻纺</resTitle><presForm><PresFormCd value="005" Sync="TRUE"></PresFormCd></presForm></idCitation><spatRpType><SpatRepTypCd value="001" Sync="TRUE"></SpatRepTypCd></spatRpType></dataIdInfo><mdLang><languageCode value="zho" Sync="TRUE"></languageCode><countryCode value="CHN" Sync="TRUE"></countryCode></mdLang><mdChar><CharSetCd value="004" Sync="TRUE"></CharSetCd></mdChar><distInfo><distFormat><formatName Sync="TRUE">Shapefile</formatName></distFormat><distTranOps><transSize Sync="TRUE">0.000</transSize></distTranOps></distInfo><mdHrLv><ScopeCd value="005" Sync="TRUE"></ScopeCd></mdHrLv><mdHrLvName Sync="TRUE">dataset</mdHrLvName><refSysInfo><RefSystem><refSysID><identCode code="32650" Sync="TRUE"></identCode><idCodeSpace Sync="TRUE">EPSG</idCodeSpace><idVersion Sync="TRUE">6.11.1(3.0.1)</idVersion></refSysID></RefSystem></refSysInfo><spatRepInfo><VectSpatRep><geometObjs Name="食品轻纺"><geoObjTyp><GeoObjTypCd value="004" Sync="TRUE"></GeoObjTypCd></geoObjTyp><geoObjCnt Sync="TRUE">0</geoObjCnt></geometObjs><topLvl><TopoLevCd value="001" Sync="TRUE"></TopoLevCd></topLvl></VectSpatRep></spatRepInfo><spdoinfo><ptvctinf><esriterm Name="食品轻纺"><efeatyp Sync="TRUE">Simple</efeatyp><efeageom code="1" Sync="TRUE"></efeageom><esritopo Sync="TRUE">FALSE</esritopo><efeacnt Sync="TRUE">0</efeacnt><spindex Sync="TRUE">FALSE</spindex><linrefer Sync="TRUE">FALSE</linrefer></esriterm></ptvctinf></spdoinfo><eainfo><detailed Name="食品轻纺"><enttyp><enttypl Sync="TRUE">食品轻纺</enttypl><enttypt Sync="TRUE">Feature Class</enttypt><enttypc Sync="TRUE">0</enttypc></enttyp><attr><attrlabl Sync="TRUE">FID</attrlabl><attalias Sync="TRUE">FID</attalias><attrtype Sync="TRUE">OID</attrtype><attwidth Sync="TRUE">4</attwidth><atprecis Sync="TRUE">0</atprecis><attscale Sync="TRUE">0</attscale><attrdef Sync="TRUE">Internal feature number.</attrdef><attrdefs Sync="TRUE">Esri</attrdefs><attrdomv><udom Sync="TRUE">Sequential unique whole numbers that are automatically generated.</udom></attrdomv></attr><attr><attrlabl Sync="TRUE">Shape</attrlabl><attalias Sync="TRUE">Shape</attalias><attrtype Sync="TRUE">Geometry</attrtype><attwidth Sync="TRUE">0</attwidth><atprecis Sync="TRUE">0</atprecis><attscale Sync="TRUE">0</attscale><attrdef Sync="TRUE">Feature geometry.</attrdef><attrdefs Sync="TRUE">Esri</attrdefs><attrdomv><udom Sync="TRUE">Coordinates defining the features.</udom></attrdomv></attr><attr><attrlabl Sync="TRUE">名称</attrlabl><attalias Sync="TRUE">名称</attalias><attrtype Sync="TRUE">String</attrtype><attwidth Sync="TRUE">254</attwidth><atprecis Sync="TRUE">0</atprecis><attscale Sync="TRUE">0</attscale></attr><attr><attrlabl Sync="TRUE">地址</attrlabl><attalias Sync="TRUE">地址</attalias><attrtype Sync="TRUE">String</attrtype><attwidth Sync="TRUE">254</attwidth><atprecis Sync="TRUE">0</atprecis><attscale Sync="TRUE">0</attscale></attr><attr><attrlabl Sync="TRUE">电话</attrlabl><attalias Sync="TRUE">电话</attalias><attrtype Sync="TRUE">String</attrtype><attwidth Sync="TRUE">254</attwidth><atprecis Sync="TRUE">0</atprecis><attscale Sync="TRUE">0</attscale></attr><attr><attrlabl Sync="TRUE">类型</attrlabl><attalias Sync="TRUE">类型</attalias><attrtype Sync="TRUE">String</attrtype><attwidth Sync="TRUE">254</attwidth><atprecis Sync="TRUE">0</atprecis><attscale Sync="TRUE">0</attscale></attr><attr><attrlabl Sync="TRUE">类型代</attrlabl><attalias Sync="TRUE">类型代</attalias><attrtype Sync="TRUE">String</attrtype><attwidth Sync="TRUE">254</attwidth><atprecis Sync="TRUE">0</atprecis><attscale Sync="TRUE">0</attscale></attr><attr><attrlabl Sync="TRUE">类型1</attrlabl><attalias Sync="TRUE">类型1</attalias><attrtype Sync="TRUE">String</attrtype><attwidth Sync="TRUE">254</attwidth><atprecis Sync="TRUE">0</atprecis><attscale Sync="TRUE">0</attscale></attr><attr><attrlabl Sync="TRUE">类型2</attrlabl><attalias Sync="TRUE">类型2</attalias><attrtype Sync="TRUE">String</attrtype><attwidth Sync="TRUE">254</attwidth><atprecis Sync="TRUE">0</atprecis><attscale Sync="TRUE">0</attscale></attr><attr><attrlabl Sync="TRUE">类型3</attrlabl><attalias Sync="TRUE">类型3</attalias><attrtype Sync="TRUE">String</attrtype><attwidth Sync="TRUE">254</attwidth><atprecis Sync="TRUE">0</atprecis><attscale Sync="TRUE">0</attscale></attr><attr><attrlabl Sync="TRUE">火星X</attrlabl><attalias Sync="TRUE">火星X</attalias><attrtype Sync="TRUE">Double</attrtype><attwidth Sync="TRUE">19</attwidth><atprecis Sync="TRUE">0</atprecis><attscale Sync="TRUE">0</attscale></attr><attr><attrlabl Sync="TRUE">火星Y</attrlabl><attalias Sync="TRUE">火星Y</attalias><attrtype Sync="TRUE">Double</attrtype><attwidth Sync="TRUE">19</attwidth><atprecis Sync="TRUE">0</atprecis><attscale Sync="TRUE">0</attscale></attr><attr><attrlabl Sync="TRUE">大地X</attrlabl><attalias Sync="TRUE">大地X</attalias><attrtype Sync="TRUE">Double</attrtype><attwidth Sync="TRUE">19</attwidth><atprecis Sync="TRUE">0</atprecis><attscale Sync="TRUE">0</attscale></attr><attr><attrlabl Sync="TRUE">大地Y</attrlabl><attalias Sync="TRUE">大地Y</attalias><attrtype Sync="TRUE">Double</attrtype><attwidth Sync="TRUE">19</attwidth><atprecis Sync="TRUE">0</atprecis><attscale Sync="TRUE">0</attscale></attr><attr><attrlabl Sync="TRUE">省</attrlabl><attalias Sync="TRUE">省</attalias><attrtype Sync="TRUE">String</attrtype><attwidth Sync="TRUE">254</attwidth><atprecis Sync="TRUE">0</atprecis><attscale Sync="TRUE">0</attscale></attr><attr><attrlabl Sync="TRUE">省代码</attrlabl><attalias Sync="TRUE">省代码</attalias><attrtype Sync="TRUE">Integer</attrtype><attwidth Sync="TRUE">10</attwidth><atprecis Sync="TRUE">10</atprecis><attscale Sync="TRUE">0</attscale></attr><attr><attrlabl Sync="TRUE">市</attrlabl><attalias Sync="TRUE">市</attalias><attrtype Sync="TRUE">String</attrtype><attwidth Sync="TRUE">254</attwidth><atprecis Sync="TRUE">0</atprecis><attscale Sync="TRUE">0</attscale></attr><attr><attrlabl Sync="TRUE">市代码</attrlabl><attalias Sync="TRUE">市代码</attalias><attrtype Sync="TRUE">Integer</attrtype><attwidth Sync="TRUE">10</attwidth><atprecis Sync="TRUE">10</atprecis><attscale Sync="TRUE">0</attscale></attr><attr><attrlabl Sync="TRUE">区县</attrlabl><attalias Sync="TRUE">区县</attalias><attrtype Sync="TRUE">String</attrtype><attwidth Sync="TRUE">254</attwidth><atprecis Sync="TRUE">0</atprecis><attscale Sync="TRUE">0</attscale></attr><attr><attrlabl Sync="TRUE">区县代</attrlabl><attalias Sync="TRUE">区县代</attalias><attrtype Sync="TRUE">Integer</attrtype><attwidth Sync="TRUE">10</attwidth><atprecis Sync="TRUE">10</atprecis><attscale Sync="TRUE">0</attscale></attr><attr><attrlabl Sync="TRUE">乡镇</attrlabl><attalias Sync="TRUE">乡镇</attalias><attrtype Sync="TRUE">String</attrtype><attwidth Sync="TRUE">254</attwidth><atprecis Sync="TRUE">0</atprecis><attscale Sync="TRUE">0</attscale></attr><attr><attrlabl Sync="TRUE">乡镇代</attrlabl><attalias Sync="TRUE">乡镇代</attalias><attrtype Sync="TRUE">Double</attrtype><attwidth Sync="TRUE">19</attwidth><atprecis Sync="TRUE">0</atprecis><attscale Sync="TRUE">0</attscale></attr></detailed></eainfo><mdDateSt Sync="TRUE">20220116</mdDateSt></metadata>
