# Supplementary material for: Spatial distribution characteristics and analysis of influencing factors on different manufacturing types in Shandong Province
Source: PLoS One. 2023 Sep 20;18(9):e0291691. doi: 10.1371/journal.pone.0291691 (PMC10511096; doi:10.1371/journal.pone.0291691)
Supplement: S1 File — (ZIP) [file pone.0291691.s001.zip › Supporting Information files/HT.dbf.xml]

<?xml version="1.0" encoding="UTF-8"?>
<metadata xml:lang="zh"><Esri><CreaDate>20230630</CreaDate><CreaTime>21570900</CreaTime><ArcGISFormat>1.0</ArcGISFormat><SyncOnce>FALSE</SyncOnce><DataProperties><lineage><Process ToolSource="d:\arcgis\desktop10.6\ArcToolbox\Toolboxes\Data Management Tools.tbx\Project" Date="20220108" Time="021231">Project 2020公司企业 D:\2020年\2020公司企业投影后.shp PROJCS['WGS_1984_UTM_Zone_50N',GEOGCS['GCS_WGS_1984',DATUM['D_WGS_1984',SPHEROID['WGS_1984',6378137.0,298.257223563]],PRIMEM['Greenwich',0.0],UNIT['Degree',0.0174532925199433]],PROJECTION['Transverse_Mercator'],PARAMETER['False_Easting',500000.0],PARAMETER['False_Northing',0.0],PARAMETER['Central_Meridian',117.0],PARAMETER['Scale_Factor',0.9996],PARAMETER['Latitude_Of_Origin',0.0],UNIT['Meter',1.0]] # GEOGCS['GCS_WGS_1984',DATUM['D_WGS_1984',SPHEROID['WGS_1984',6378137.0,298.257223563]],PRIMEM['Greenwich',0.0],UNIT['Degree',0.0174532925199433]] NO_PRESERVE_SHAPE # NO_VERTICAL</Process><Process ToolSource="d:\arcgis\desktop10.6\ArcToolbox\Toolboxes\Data Management Tools.tbx\Merge" Date="20220116" Time="142636">Merge D:\2020新\2020年2\高新科技\变压器.shp;D:\2020新\2020年2\高新科技\变压器2.shp;D:\2020新\2020年2\高新科技\表.shp;D:\2020新\2020年2\高新科技\传感器.shp;D:\2020新\2020年2\高新科技\电池.shp;D:\2020新\2020年2\高新科技\电脑科技.shp;D:\2020新\2020年2\高新科技\电子.shp;D:\2020新\2020年2\高新科技\高技术.shp;D:\2020新\2020年2\高新科技\光电.shp;D:\2020新\2020年2\高新科技\机器人.shp;D:\2020新\2020年2\高新科技\机械科技.shp;D:\2020新\2020年2\高新科技\计算机.shp;D:\2020新\2020年2\高新科技\精密科技.shp;D:\2020新\2020年2\高新科技\精密器械.shp;D:\2020新\2020年2\高新科技\颗粒.shp;D:\2020新\2020年2\高新科技\纳米.shp;D:\2020新\2020年2\高新科技\能源技术.shp;D:\2020新\2020年2\高新科技\能源科技.shp;D:\2020新\2020年2\高新科技\设备科技.shp;D:\2020新\2020年2\高新科技\生化科技.shp;D:\2020新\2020年2\高新科技\生物硅.shp;D:\2020新\2020年2\高新科技\生物科技.shp;D:\2020新\2020年2\高新科技\生物燃料.shp;D:\2020新\2020年2\高新科技\数码科技.shp;D:\2020新\2020年2\高新科技\太阳能.shp;D:\2020新\2020年2\高新科技\通讯设备.shp;D:\2020新\2020年2\高新科技\无人机.shp;D:\2020新\2020年2\高新科技\无线.shp;D:\2020新\2020年2\高新科技\稀土技术.shp;D:\2020新\2020年2\高新科技\新材料研发.shp;D:\2020新\2020年2\高新科技\新能源.shp;D:\2020新\2020年2\高新科技\新能源装备.shp;D:\2020新\2020年2\高新科技\氧舱.shp;D:\2020新\2020年2\高新科技\药.shp;D:\2020新\2020年2\高新科技\液晶.shp;D:\2020新\2020年2\高新科技\医.shp;D:\2020新\2020年2\高新科技\医疗.shp;D:\2020新\2020年2\高新科技\医学.shp;D:\2020新\2020年2\高新科技\医药.shp;D:\2020新\2020年2\高新科技\仪表.shp;D:\2020新\2020年2\高新科技\仪表2.shp;D:\2020新\2020年2\高新科技\印机.shp;D:\2020新\2020年2\高新科技\印器.shp;D:\2020新\2020年2\高新科技\影音.shp;D:\2020新\2020年2\高新科技\元件.shp;D:\2020新\2020年2\高新科技\智能生物.shp;D:\2020新\2020年2\高新科技\智能装备.shp;D:\2020新\2020年2\高新科技\智造.shp;D:\2020新\2020年2\高新科技\装备科技.shp;D:\2020新\2020年\高新技术\保健品.shp;D:\2020新\2020年\高新技术\表.shp;D:\2020新\2020年\高新技术\电子.shp;D:\2020新\2020年\高新技术\复印件.shp;D:\2020新\2020年\高新技术\高铁.shp;D:\2020新\2020年\高新技术\光电.shp;D:\2020新\2020年\高新技术\光缆.shp;D:\2020新\2020年\高新技术\教学.shp;D:\2020新\2020年\高新技术\科技.shp;D:\2020新\2020年\高新技术\科技机械.shp;D:\2020新\2020年\高新技术\科技设备.shp;D:\2020新\2020年\高新技术\颗粒.shp;D:\2020新\2020年\高新技术\能源.shp;D:\2020新\2020年\高新技术\农业科技.shp;D:\2020新\2020年\高新技术\生物.shp;D:\2020新\2020年\高新技术\太阳能.shp;D:\2020新\2020年\高新技术\新材料.shp;D:\2020新\2020年\高新技术\药1.shp;D:\2020新\2020年\高新技术\药2.shp;D:\2020新\2020年\高新技术\医.shp;D:\2020新\2020年\高新技术\仪.shp;D:\2020新\2020年\高新技术\元件.shp;D:\2020新\2020年\高新技术\智造.shp D:\2020合并后\高新技术.shp "名称 "名称" true true false 254 Text 0 0 ,First,#,D:\2020新\2020年2\高新科技\变压器.shp,名称,-1,-1,D:\2020新\2020年2\高新科技\变压器2.shp,名称,-1,-1,D:\2020新\2020年2\高新科技\表.shp,名称,-1,-1,D:\2020新\2020年2\高新科技\传感器.shp,名称,-1,-1,D:\2020新\2020年2\高新科技\电池.shp,名称,-1,-1,D:\2020新\2020年2\高新科技\电脑科技.shp,名称,-1,-1,D:\2020新\2020年2\高新科技\电子.shp,名称,-1,-1,D:\2020新\2020年2\高新科技\高技术.shp,名称,-1,-1,D:\2020新\2020年2\高新科技\光电.shp,名称,-1,-1,D:\2020新\2020年2\高新科技\机器人.shp,名称,-1,-1,D:\2020新\2020年2\高新科技\机械科技.shp,名称,-1,-1,D:\2020新\2020年2\高新科技\计算机.shp,名称,-1,-1,D:\2020新\2020年2\高新科技\精密科技.shp,名称,-1,-1,D:\2020新\2020年2\高新科技\精密器械.shp,名称,-1,-1,D:\2020新\2020年2\高新科技\颗粒.shp,名称,-1,-1,D:\2020新\2020年2\高新科技\纳米.shp,名称,-1,-1,D:\2020新\2020年2\高新科技\能源技术.shp,名称,-1,-1,D:\2020新\2020年2\高新科技\能源科技.shp,名称,-1,-1,D:\2020新\2020年2\高新科技\设备科技.shp,名称,-1,-1,D:\2020新\2020年2\高新科技\生化科技.shp,名称,-1,-1,D:\2020新\2020年2\高新科技\生物硅.shp,名称,-1,-1,D:\2020新\2020年2\高新科技\生物科技.shp,名称,-1,-1,D:\2020新\2020年2\高新科技\生物燃料.shp,名称,-1,-1,D:\2020新\2020年2\高新科技\数码科技.shp,名称,-1,-1,D:\2020新\2020年2\高新科技\太阳能.shp,名称,-1,-1,D:\2020新\2020年2\高新科技\通讯设备.shp,名称,-1,-1,D:\2020新\2020年2\高新科技\无人机.shp,名称,-1,-1,D:\2020新\2020年2\高新科技\无线.shp,名称,-1,-1,D:\2020新\2020年2\高新科技\稀土技术.shp,名称,-1,-1,D:\2020新\2020年2\高新科技\新材料研发.shp,名称,-1,-1,D:\2020新\2020年2\高新科技\新能源.shp,名称,-1,-1,D:\2020新\2020年2\高新科技\新能源装备.shp,名称,-1,-1,D:\2020新\2020年2\高新科技\氧舱.shp,名称,-1,-1,D:\2020新\2020年2\高新科技\药.shp,名称,-1,-1,D:\2020新\2020年2\高新科技\液晶.shp,名称,-1,-1,D:\2020新\2020年2\高新科技\医.shp,名称,-1,-1,D:\2020新\2020年2\高新科技\医疗.shp,名称,-1,-1,D:\2020新\2020年2\高新科技\医学.shp,名称,-1,-1,D:\2020新\2020年2\高新科技\医药.shp,名称,-1,-1,D:\2020新\2020年2\高新科技\仪表.shp,名称,-1,-1,D:\2020新\2020年2\高新科技\仪表2.shp,名称,-1,-1,D:\2020新\2020年2\高新科技\印机.shp,名称,-1,-1,D:\2020新\2020年2\高新科技\印器.shp,名称,-1,-1,D:\2020新\2020年2\高新科技\影音.shp,名称,-1,-1,D:\2020新\2020年2\高新科技\元件.shp,名称,-1,-1,D:\2020新\2020年2\高新科技\智能生物.shp,名称,-1,-1,D:\2020新\2020年2\高新科技\智能装备.shp,名称,-1,-1,D:\2020新\2020年2\高新科技\智造.shp,名称,-1,-1,D:\2020新\2020年2\高新科技\装备科技.shp,名称,-1,-1,D:\2020新\2020年\高新技术\保健品.shp,名称,-1,-1,D:\2020新\2020年\高新技术\表.shp,名称,-1,-1,D:\2020新\2020年\高新技术\电子.shp,名称,-1,-1,D:\2020新\2020年\高新技术\复印件.shp,名称,-1,-1,D:\2020新\2020年\高新技术\高铁.shp,名称,-1,-1,D:\2020新\2020年\高新技术\光电.shp,名称,-1,-1,D:\2020新\2020年\高新技术\光缆.shp,名称,-1,-1,D:\2020新\2020年\高新技术\教学.shp,名称,-1,-1,D:\2020新\2020年\高新技术\科技.shp,名称,-1,-1,D:\2020新\2020年\高新技术\科技机械.shp,名称,-1,-1,D:\2020新\2020年\高新技术\科技设备.shp,名称,-1,-1,D:\2020新\2020年\高新技术\颗粒.shp,名称,-1,-1,D:\2020新\2020年\高新技术\能源.shp,名称,-1,-1,D:\2020新\2020年\高新技术\农业科技.shp,名称,-1,-1,D:\2020新\2020年\高新技术\生物.shp,名称,-1,-1,D:\2020新\2020年\高新技术\太阳能.shp,名称,-1,-1,D:\2020新\2020年\高新技术\新材料.shp,名称,-1,-1,D:\2020新\2020年\高新技术\药1.shp,名称,-1,-1,D:\2020新\2020年\高新技术\药2.shp,名称,-1,-1,D:\2020新\2020年\高新技术\医.shp,名称,-1,-1,D:\2020新\2020年\高新技术\仪.shp,名称,-1,-1,D:\2020新\2020年\高新技术\元件.shp,名称,-1,-1,D:\2020新\2020年\高新技术\智造.shp,名称,-1,-1;地址 "地址" true true false 254 Text 0 0 ,First,#,D:\2020新\2020年2\高新科技\变压器.shp,地址,-1,-1,D:\2020新\2020年2\高新科技\变压器2.shp,地址,-1,-1,D:\2020新\2020年2\高新科技\表.shp,地址,-1,-1,D:\2020新\2020年2\高新科技\传感器.shp,地址,-1,-1,D:\2020新\2020年2\高新科技\电池.shp,地址,-1,-1,D:\2020新\2020年2\高新科技\电脑科技.shp,地址,-1,-1,D:\2020新\2020年2\高新科技\电子.shp,地址,-1,-1,D:\2020新\2020年2\高新科技\高技术.shp,地址,-1,-1,D:\2020新\2020年2\高新科技\光电.shp,地址,-1,-1,D:\2020新\2020年2\高新科技\机器人.shp,地址,-1,-1,D:\2020新\2020年2\高新科技\机械科技.shp,地址,-1,-1,D:\2020新\2020年2\高新科技\计算机.shp,地址,-1,-1,D:\2020新\2020年2\高新科技\精密科技.shp,地址,-1,-1,D:\2020新\2020年2\高新科技\精密器械.shp,地址,-1,-1,D:\2020新\2020年2\高新科技\颗粒.shp,地址,-1,-1,D:\2020新\2020年2\高新科技\纳米.shp,地址,-1,-1,D:\2020新\2020年2\高新科技\能源技术.shp,地址,-1,-1,D:\2020新\2020年2\高新科技\能源科技.shp,地址,-1,-1,D:\2020新\2020年2\高新科技\设备科技.shp,地址,-1,-1,D:\2020新\2020年2\高新科技\生化科技.shp,地址,-1,-1,D:\2020新\2020年2\高新科技\生物硅.shp,地址,-1,-1,D:\2020新\2020年2\高新科技\生物科技.shp,地址,-1,-1,D:\2020新\2020年2\高新科技\生物燃料.shp,地址,-1,-1,D:\2020新\2020年2\高新科技\数码科技.shp,地址,-1,-1,D:\2020新\2020年2\高新科技\太阳能.shp,地址,-1,-1,D:\2020新\2020年2\高新科技\通讯设备.shp,地址,-1,-1,D:\2020新\2020年2\高新科技\无人机.shp,地址,-1,-1,D:\2020新\2020年2\高新科技\无线.shp,地址,-1,-1,D:\2020新\2020年2\高新科技\稀土技术.shp,地址,-1,-1,D:\2020新\2020年2\高新科技\新材料研发.shp,地址,-1,-1,D:\2020新\2020年2\高新科技\新能源.shp,地址,-1,-1,D:\2020新\2020年2\高新科技\新能源装备.shp,地址,-1,-1,D:\2020新\2020年2\高新科技\氧舱.shp,地址,-1,-1,D:\2020新\2020年2\高新科技\药.shp,地址,-1,-1,D:\2020新\2020年2\高新科技\液晶.shp,地址,-1,-1,D:\2020新\2020年2\高新科技\医.shp,地址,-1,-1,D:\2020新\2020年2\高新科技\医疗.shp,地址,-1,-1,D:\2020新\2020年2\高新科技\医学.shp,地址,-1,-1,D:\2020新\2020年2\高新科技\医药.shp,地址,-1,-1,D:\2020新\2020年2\高新科技\仪表.shp,地址,-1,-1,D:\2020新\2020年2\高新科技\仪表2.shp,地址,-1,-1,D:\2020新\2020年2\高新科技\印机.shp,地址,-1,-1,D:\2020新\2020年2\高新科技\印器.shp,地址,-1,-1,D:\2020新\2020年2\高新科技\影音.shp,地址,-1,-1,D:\2020新\2020年2\高新科技\元件.shp,地址,-1,-1,D:\2020新\2020年2\高新科技\智能生物.shp,地址,-1,-1,D:\2020新\2020年2\高新科技\智能装备.shp,地址,-1,-1,D:\2020新\2020年2\高新科技\智造.shp,地址,-1,-1,D:\2020新\2020年2\高新科技\装备科技.shp,地址,-1,-1,D:\2020新\2020年\高新技术\保健品.shp,地址,-1,-1,D:\2020新\2020年\高新技术\表.shp,地址,-1,-1,D:\2020新\2020年\高新技术\电子.shp,地址,-1,-1,D:\2020新\2020年\高新技术\复印件.shp,地址,-1,-1,D:\2020新\2020年\高新技术\高铁.shp,地址,-1,-1,D:\2020新\2020年\高新技术\光电.shp,地址,-1,-1,D:\2020新\2020年\高新技术\光缆.shp,地址,-1,-1,D:\2020新\2020年\高新技术\教学.shp,地址,-1,-1,D:\2020新\2020年\高新技术\科技.shp,地址,-1,-1,D:\2020新\2020年\高新技术\科技机械.shp,地址,-1,-1,D:\2020新\2020年\高新技术\科技设备.shp,地址,-1,-1,D:\2020新\2020年\高新技术\颗粒.shp,地址,-1,-1,D:\2020新\2020年\高新技术\能源.shp,地址,-1,-1,D:\2020新\2020年\高新技术\农业科技.shp,地址,-1,-1,D:\2020新\2020年\高新技术\生物.shp,地址,-1,-1,D:\2020新\2020年\高新技术\太阳能.shp,地址,-1,-1,D:\2020新\2020年\高新技术\新材料.shp,地址,-1,-1,D:\2020新\2020年\高新技术\药1.shp,地址,-1,-1,D:\2020新\2020年\高新技术\药2.shp,地址,-1,-1,D:\2020新\2020年\高新技术\医.shp,地址,-1,-1,D:\2020新\2020年\高新技术\仪.shp,地址,-1,-1,D:\2020新\2020年\高新技术\元件.shp,地址,-1,-1,D:\2020新\2020年\高新技术\智造.shp,地址,-1,-1;电话 "电话" true true false 254 Text 0 0 ,First,#,D:\2020新\2020年2\高新科技\变压器.shp,电话,-1,-1,D:\2020新\2020年2\高新科技\变压器2.shp,电话,-1,-1,D:\2020新\2020年2\高新科技\表.shp,电话,-1,-1,D:\2020新\2020年2\高新科技\传感器.shp,电话,-1,-1,D:\2020新\2020年2\高新科技\电池.shp,电话,-1,-1,D:\2020新\2020年2\高新科技\电脑科技.shp,电话,-1,-1,D:\2020新\2020年2\高新科技\电子.shp,电话,-1,-1,D:\2020新\2020年2\高新科技\高技术.shp,电话,-1,-1,D:\2020新\2020年2\高新科技\光电.shp,电话,-1,-1,D:\2020新\2020年2\高新科技\机器人.shp,电话,-1,-1,D:\2020新\2020年2\高新科技\机械科技.shp,电话,-1,-1,D:\2020新\2020年2\高新科技\计算机.shp,电话,-1,-1,D:\2020新\2020年2\高新科技\精密科技.shp,电话,-1,-1,D:\2020新\2020年2\高新科技\精密器械.shp,电话,-1,-1,D:\2020新\2020年2\高新科技\颗粒.shp,电话,-1,-1,D:\2020新\2020年2\高新科技\纳米.shp,电话,-1,-1,D:\2020新\2020年2\高新科技\能源技术.shp,电话,-1,-1,D:\2020新\2020年2\高新科技\能源科技.shp,电话,-1,-1,D:\2020新\2020年2\高新科技\设备科技.shp,电话,-1,-1,D:\2020新\2020年2\高新科技\生化科技.shp,电话,-1,-1,D:\2020新\2020年2\高新科技\生物硅.shp,电话,-1,-1,D:\2020新\2020年2\高新科技\生物科技.shp,电话,-1,-1,D:\2020新\2020年2\高新科技\生物燃料.shp,电话,-1,-1,D:\2020新\2020年2\高新科技\数码科技.shp,电话,-1,-1,D:\2020新\2020年2\高新科技\太阳能.shp,电话,-1,-1,D:\2020新\2020年2\高新科技\通讯设备.shp,电话,-1,-1,D:\2020新\2020年2\高新科技\无人机.shp,电话,-1,-1,D:\2020新\2020年2\高新科技\无线.shp,电话,-1,-1,D:\2020新\2020年2\高新科技\稀土技术.shp,电话,-1,-1,D:\2020新\2020年2\高新科技\新材料研发.shp,电话,-1,-1,D:\2020新\2020年2\高新科技\新能源.shp,电话,-1,-1,D:\2020新\2020年2\高新科技\新能源装备.shp,电话,-1,-1,D:\2020新\2020年2\高新科技\氧舱.shp,电话,-1,-1,D:\2020新\2020年2\高新科技\药.shp,电话,-1,-1,D:\2020新\2020年2\高新科技\液晶.shp,电话,-1,-1,D:\2020新\2020年2\高新科技\医.shp,电话,-1,-1,D:\2020新\2020年2\高新科技\医疗.shp,电话,-1,-1,D:\2020新\2020年2\高新科技\医学.shp,电话,-1,-1,D:\2020新\2020年2\高新科技\医药.shp,电话,-1,-1,D:\2020新\2020年2\高新科技\仪表.shp,电话,-1,-1,D:\2020新\2020年2\高新科技\仪表2.shp,电话,-1,-1,D:\2020新\2020年2\高新科技\印机.shp,电话,-1,-1,D:\2020新\2020年2\高新科技\印器.shp,电话,-1,-1,D:\2020新\2020年2\高新科技\影音.shp,电话,-1,-1,D:\2020新\2020年2\高新科技\元件.shp,电话,-1,-1,D:\2020新\2020年2\高新科技\智能生物.shp,电话,-1,-1,D:\2020新\2020年2\高新科技\智能装备.shp,电话,-1,-1,D:\2020新\2020年2\高新科技\智造.shp,电话,-1,-1,D:\2020新\2020年2\高新科技\装备科技.shp,电话,-1,-1,D:\2020新\2020年\高新技术\保健品.shp,电话,-1,-1,D:\2020新\2020年\高新技术\表.shp,电话,-1,-1,D:\2020新\2020年\高新技术\电子.shp,电话,-1,-1,D:\2020新\2020年\高新技术\复印件.shp,电话,-1,-1,D:\2020新\2020年\高新技术\高铁.shp,电话,-1,-1,D:\2020新\2020年\高新技术\光电.shp,电话,-1,-1,D:\2020新\2020年\高新技术\光缆.shp,电话,-1,-1,D:\2020新\2020年\高新技术\教学.shp,电话,-1,-1,D:\2020新\2020年\高新技术\科技.shp,电话,-1,-1,D:\2020新\2020年\高新技术\科技机械.shp,电话,-1,-1,D:\2020新\2020年\高新技术\科技设备.shp,电话,-1,-1,D:\2020新\2020年\高新技术\颗粒.shp,电话,-1,-1,D:\2020新\2020年\高新技术\能源.shp,电话,-1,-1,D:\2020新\2020年\高新技术\农业科技.shp,电话,-1,-1,D:\2020新\2020年\高新技术\生物.shp,电话,-1,-1,D:\2020新\2020年\高新技术\太阳能.shp,电话,-1,-1,D:\2020新\2020年\高新技术\新材料.shp,电话,-1,-1,D:\2020新\2020年\高新技术\药1.shp,电话,-1,-1,D:\2020新\2020年\高新技术\药2.shp,电话,-1,-1,D:\2020新\2020年\高新技术\医.shp,电话,-1,-1,D:\2020新\2020年\高新技术\仪.shp,电话,-1,-1,D:\2020新\2020年\高新技术\元件.shp,电话,-1,-1,D:\2020新\2020年\高新技术\智造.shp,电话,-1,-1;类型 "类型" true true false 254 Text 0 0 ,First,#,D:\2020新\2020年2\高新科技\变压器.shp,类型,-1,-1,D:\2020新\2020年2\高新科技\变压器2.shp,类型,-1,-1,D:\2020新\2020年2\高新科技\表.shp,类型,-1,-1,D:\2020新\2020年2\高新科技\传感器.shp,类型,-1,-1,D:\2020新\2020年2\高新科技\电池.shp,类型,-1,-1,D:\2020新\2020年2\高新科技\电脑科技.shp,类型,-1,-1,D:\2020新\2020年2\高新科技\电子.shp,类型,-1,-1,D:\2020新\2020年2\高新科技\高技术.shp,类型,-1,-1,D:\2020新\2020年2\高新科技\光电.shp,类型,-1,-1,D:\2020新\2020年2\高新科技\机器人.shp,类型,-1,-1,D:\2020新\2020年2\高新科技\机械科技.shp,类型,-1,-1,D:\2020新\2020年2\高新科技\计算机.shp,类型,-1,-1,D:\2020新\2020年2\高新科技\精密科技.shp,类型,-1,-1,D:\2020新\2020年2\高新科技\精密器械.shp,类型,-1,-1,D:\2020新\2020年2\高新科技\颗粒.shp,类型,-1,-1,D:\2020新\2020年2\高新科技\纳米.shp,类型,-1,-1,D:\2020新\2020年2\高新科技\能源技术.shp,类型,-1,-1,D:\2020新\2020年2\高新科技\能源科技.shp,类型,-1,-1,D:\2020新\2020年2\高新科技\设备科技.shp,类型,-1,-1,D:\2020新\2020年2\高新科技\生化科技.shp,类型,-1,-1,D:\2020新\2020年2\高新科技\生物硅.shp,类型,-1,-1,D:\2020新\2020年2\高新科技\生物科技.shp,类型,-1,-1,D:\2020新\2020年2\高新科技\生物燃料.shp,类型,-1,-1,D:\2020新\2020年2\高新科技\数码科技.shp,类型,-1,-1,D:\2020新\2020年2\高新科技\太阳能.shp,类型,-1,-1,D:\2020新\2020年2\高新科技\通讯设备.shp,类型,-1,-1,D:\2020新\2020年2\高新科技\无人机.shp,类型,-1,-1,D:\2020新\2020年2\高新科技\无线.shp,类型,-1,-1,D:\2020新\2020年2\高新科技\稀土技术.shp,类型,-1,-1,D:\2020新\2020年2\高新科技\新材料研发.shp,类型,-1,-1,D:\2020新\2020年2\高新科技\新能源.shp,类型,-1,-1,D:\2020新\2020年2\高新科技\新能源装备.shp,类型,-1,-1,D:\2020新\2020年2\高新科技\氧舱.shp,类型,-1,-1,D:\2020新\2020年2\高新科技\药.shp,类型,-1,-1,D:\2020新\2020年2\高新科技\液晶.shp,类型,-1,-1,D:\2020新\2020年2\高新科技\医.shp,类型,-1,-1,D:\2020新\2020年2\高新科技\医疗.shp,类型,-1,-1,D:\2020新\2020年2\高新科技\医学.shp,类型,-1,-1,D:\2020新\2020年2\高新科技\医药.shp,类型,-1,-1,D:\2020新\2020年2\高新科技\仪表.shp,类型,-1,-1,D:\2020新\2020年2\高新科技\仪表2.shp,类型,-1,-1,D:\2020新\2020年2\高新科技\印机.shp,类型,-1,-1,D:\2020新\2020年2\高新科技\印器.shp,类型,-1,-1,D:\2020新\2020年2\高新科技\影音.shp,类型,-1,-1,D:\2020新\2020年2\高新科技\元件.shp,类型,-1,-1,D:\2020新\2020年2\高新科技\智能生物.shp,类型,-1,-1,D:\2020新\2020年2\高新科技\智能装备.shp,类型,-1,-1,D:\2020新\2020年2\高新科技\智造.shp,类型,-1,-1,D:\2020新\2020年2\高新科技\装备科技.shp,类型,-1,-1,D:\2020新\2020年\高新技术\保健品.shp,类型,-1,-1,D:\2020新\2020年\高新技术\表.shp,类型,-1,-1,D:\2020新\2020年\高新技术\电子.shp,类型,-1,-1,D:\2020新\2020年\高新技术\复印件.shp,类型,-1,-1,D:\2020新\2020年\高新技术\高铁.shp,类型,-1,-1,D:\2020新\2020年\高新技术\光电.shp,类型,-1,-1,D:\2020新\2020年\高新技术\光缆.shp,类型,-1,-1,D:\2020新\2020年\高新技术\教学.shp,类型,-1,-1,D:\2020新\2020年\高新技术\科技.shp,类型,-1,-1,D:\2020新\2020年\高新技术\科技机械.shp,类型,-1,-1,D:\2020新\2020年\高新技术\科技设备.shp,类型,-1,-1,D:\2020新\2020年\高新技术\颗粒.shp,类型,-1,-1,D:\2020新\2020年\高新技术\能源.shp,类型,-1,-1,D:\2020新\2020年\高新技术\农业科技.shp,类型,-1,-1,D:\2020新\2020年\高新技术\生物.shp,类型,-1,-1,D:\2020新\2020年\高新技术\太阳能.shp,类型,-1,-1,D:\2020新\2020年\高新技术\新材料.shp,类型,-1,-1,D:\2020新\2020年\高新技术\药1.shp,类型,-1,-1,D:\2020新\2020年\高新技术\药2.shp,类型,-1,-1,D:\2020新\2020年\高新技术\医.shp,类型,-1,-1,D:\2020新\2020年\高新技术\仪.shp,类型,-1,-1,D:\2020新\2020年\高新技术\元件.shp,类型,-1,-1,D:\2020新\2020年\高新技术\智造.shp,类型,-1,-1;类型代 "类型代" true true false 254 Text 0 0 ,First,#,D:\2020新\2020年2\高新科技\变压器.shp,类型代,-1,-1,D:\2020新\2020年2\高新科技\变压器2.shp,类型代,-1,-1,D:\2020新\2020年2\高新科技\表.shp,类型代,-1,-1,D:\2020新\2020年2\高新科技\传感器.shp,类型代,-1,-1,D:\2020新\2020年2\高新科技\电池.shp,类型代,-1,-1,D:\2020新\2020年2\高新科技\电脑科技.shp,类型代,-1,-1,D:\2020新\2020年2\高新科技\电子.shp,类型代,-1,-1,D:\2020新\2020年2\高新科技\高技术.shp,类型代,-1,-1,D:\2020新\2020年2\高新科技\光电.shp,类型代,-1,-1,D:\2020新\2020年2\高新科技\机器人.shp,类型代,-1,-1,D:\2020新\2020年2\高新科技\机械科技.shp,类型代,-1,-1,D:\2020新\2020年2\高新科技\计算机.shp,类型代,-1,-1,D:\2020新\2020年2\高新科技\精密科技.shp,类型代,-1,-1,D:\2020新\2020年2\高新科技\精密器械.shp,类型代,-1,-1,D:\2020新\2020年2\高新科技\颗粒.shp,类型代,-1,-1,D:\2020新\2020年2\高新科技\纳米.shp,类型代,-1,-1,D:\2020新\2020年2\高新科技\能源技术.shp,类型代,-1,-1,D:\2020新\2020年2\高新科技\能源科技.shp,类型代,-1,-1,D:\2020新\2020年2\高新科技\设备科技.shp,类型代,-1,-1,D:\2020新\2020年2\高新科技\生化科技.shp,类型代,-1,-1,D:\2020新\2020年2\高新科技\生物硅.shp,类型代,-1,-1,D:\2020新\2020年2\高新科技\生物科技.shp,类型代,-1,-1,D:\2020新\2020年2\高新科技\生物燃料.shp,类型代,-1,-1,D:\2020新\2020年2\高新科技\数码科技.shp,类型代,-1,-1,D:\2020新\2020年2\高新科技\太阳能.shp,类型代,-1,-1,D:\2020新\2020年2\高新科技\通讯设备.shp,类型代,-1,-1,D:\2020新\2020年2\高新科技\无人机.shp,类型代,-1,-1,D:\2020新\2020年2\高新科技\无线.shp,类型代,-1,-1,D:\2020新\2020年2\高新科技\稀土技术.shp,类型代,-1,-1,D:\2020新\2020年2\高新科技\新材料研发.shp,类型代,-1,-1,D:\2020新\2020年2\高新科技\新能源.shp,类型代,-1,-1,D:\2020新\2020年2\高新科技\新能源装备.shp,类型代,-1,-1,D:\2020新\2020年2\高新科技\氧舱.shp,类型代,-1,-1,D:\2020新\2020年2\高新科技\药.shp,类型代,-1,-1,D:\2020新\2020年2\高新科技\液晶.shp,类型代,-1,-1,D:\2020新\2020年2\高新科技\医.shp,类型代,-1,-1,D:\2020新\2020年2\高新科技\医疗.shp,类型代,-1,-1,D:\2020新\2020年2\高新科技\医学.shp,类型代,-1,-1,D:\2020新\2020年2\高新科技\医药.shp,类型代,-1,-1,D:\2020新\2020年2\高新科技\仪表.shp,类型代,-1,-1,D:\2020新\2020年2\高新科技\仪表2.shp,类型代,-1,-1,D:\2020新\2020年2\高新科技\印机.shp,类型代,-1,-1,D:\2020新\2020年2\高新科技\印器.shp,类型代,-1,-1,D:\2020新\2020年2\高新科技\影音.shp,类型代,-1,-1,D:\2020新\2020年2\高新科技\元件.shp,类型代,-1,-1,D:\2020新\2020年2\高新科技\智能生物.shp,类型代,-1,-1,D:\2020新\2020年2\高新科技\智能装备.shp,类型代,-1,-1,D:\2020新\2020年2\高新科技\智造.shp,类型代,-1,-1,D:\2020新\2020年2\高新科技\装备科技.shp,类型代,-1,-1,D:\2020新\2020年\高新技术\保健品.shp,类型代,-1,-1,D:\2020新\2020年\高新技术\表.shp,类型代,-1,-1,D:\2020新\2020年\高新技术\电子.shp,类型代,-1,-1,D:\2020新\2020年\高新技术\复印件.shp,类型代,-1,-1,D:\2020新\2020年\高新技术\高铁.shp,类型代,-1,-1,D:\2020新\2020年\高新技术\光电.shp,类型代,-1,-1,D:\2020新\2020年\高新技术\光缆.shp,类型代,-1,-1,D:\2020新\2020年\高新技术\教学.shp,类型代,-1,-1,D:\2020新\2020年\高新技术\科技.shp,类型代,-1,-1,D:\2020新\2020年\高新技术\科技机械.shp,类型代,-1,-1,D:\2020新\2020年\高新技术\科技设备.shp,类型代,-1,-1,D:\2020新\2020年\高新技术\颗粒.shp,类型代,-1,-1,D:\2020新\2020年\高新技术\能源.shp,类型代,-1,-1,D:\2020新\2020年\高新技术\农业科技.shp,类型代,-1,-1,D:\2020新\2020年\高新技术\生物.shp,类型代,-1,-1,D:\2020新\2020年\高新技术\太阳能.shp,类型代,-1,-1,D:\2020新\2020年\高新技术\新材料.shp,类型代,-1,-1,D:\2020新\2020年\高新技术\药1.shp,类型代,-1,-1,D:\2020新\2020年\高新技术\药2.shp,类型代,-1,-1,D:\2020新\2020年\高新技术\医.shp,类型代,-1,-1,D:\2020新\2020年\高新技术\仪.shp,类型代,-1,-1,D:\2020新\2020年\高新技术\元件.shp,类型代,-1,-1,D:\2020新\2020年\高新技术\智造.shp,类型代,-1,-1;类型1 "类型1" true true false 254 Text 0 0 ,First,#,D:\2020新\2020年2\高新科技\变压器.shp,类型1,-1,-1,D:\2020新\2020年2\高新科技\变压器2.shp,类型1,-1,-1,D:\2020新\2020年2\高新科技\表.shp,类型1,-1,-1,D:\2020新\2020年2\高新科技\传感器.shp,类型1,-1,-1,D:\2020新\2020年2\高新科技\电池.shp,类型1,-1,-1,D:\2020新\2020年2\高新科技\电脑科技.shp,类型1,-1,-1,D:\2020新\2020年2\高新科技\电子.shp,类型1,-1,-1,D:\2020新\2020年2\高新科技\高技术.shp,类型1,-1,-1,D:\2020新\2020年2\高新科技\光电.shp,类型1,-1,-1,D:\2020新\2020年2\高新科技\机器人.shp,类型1,-1,-1,D:\2020新\2020年2\高新科技\机械科技.shp,类型1,-1,-1,D:\2020新\2020年2\高新科技\计算机.shp,类型1,-1,-1,D:\2020新\2020年2\高新科技\精密科技.shp,类型1,-1,-1,D:\2020新\2020年2\高新科技\精密器械.shp,类型1,-1,-1,D:\2020新\2020年2\高新科技\颗粒.shp,类型1,-1,-1,D:\2020新\2020年2\高新科技\纳米.shp,类型1,-1,-1,D:\2020新\2020年2\高新科技\能源技术.shp,类型1,-1,-1,D:\2020新\2020年2\高新科技\能源科技.shp,类型1,-1,-1,D:\2020新\2020年2\高新科技\设备科技.shp,类型1,-1,-1,D:\2020新\2020年2\高新科技\生化科技.shp,类型1,-1,-1,D:\2020新\2020年2\高新科技\生物硅.shp,类型1,-1,-1,D:\2020新\2020年2\高新科技\生物科技.shp,类型1,-1,-1,D:\2020新\2020年2\高新科技\生物燃料.shp,类型1,-1,-1,D:\2020新\2020年2\高新科技\数码科技.shp,类型1,-1,-1,D:\2020新\2020年2\高新科技\太阳能.shp,类型1,-1,-1,D:\2020新\2020年2\高新科技\通讯设备.shp,类型1,-1,-1,D:\2020新\2020年2\高新科技\无人机.shp,类型1,-1,-1,D:\2020新\2020年2\高新科技\无线.shp,类型1,-1,-1,D:\2020新\2020年2\高新科技\稀土技术.shp,类型1,-1,-1,D:\2020新\2020年2\高新科技\新材料研发.shp,类型1,-1,-1,D:\2020新\2020年2\高新科技\新能源.shp,类型1,-1,-1,D:\2020新\2020年2\高新科技\新能源装备.shp,类型1,-1,-1,D:\2020新\2020年2\高新科技\氧舱.shp,类型1,-1,-1,D:\2020新\2020年2\高新科技\药.shp,类型1,-1,-1,D:\2020新\2020年2\高新科技\液晶.shp,类型1,-1,-1,D:\2020新\2020年2\高新科技\医.shp,类型1,-1,-1,D:\2020新\2020年2\高新科技\医疗.shp,类型1,-1,-1,D:\2020新\2020年2\高新科技\医学.shp,类型1,-1,-1,D:\2020新\2020年2\高新科技\医药.shp,类型1,-1,-1,D:\2020新\2020年2\高新科技\仪表.shp,类型1,-1,-1,D:\2020新\2020年2\高新科技\仪表2.shp,类型1,-1,-1,D:\2020新\2020年2\高新科技\印机.shp,类型1,-1,-1,D:\2020新\2020年2\高新科技\印器.shp,类型1,-1,-1,D:\2020新\2020年2\高新科技\影音.shp,类型1,-1,-1,D:\2020新\2020年2\高新科技\元件.shp,类型1,-1,-1,D:\2020新\2020年2\高新科技\智能生物.shp,类型1,-1,-1,D:\2020新\2020年2\高新科技\智能装备.shp,类型1,-1,-1,D:\2020新\2020年2\高新科技\智造.shp,类型1,-1,-1,D:\2020新\2020年2\高新科技\装备科技.shp,类型1,-1,-1,D:\2020新\2020年\高新技术\保健品.shp,类型1,-1,-1,D:\2020新\2020年\高新技术\表.shp,类型1,-1,-1,D:\2020新\2020年\高新技术\电子.shp,类型1,-1,-1,D:\2020新\2020年\高新技术\复印件.shp,类型1,-1,-1,D:\2020新\2020年\高新技术\高铁.shp,类型1,-1,-1,D:\2020新\2020年\高新技术\光电.shp,类型1,-1,-1,D:\2020新\2020年\高新技术\光缆.shp,类型1,-1,-1,D:\2020新\2020年\高新技术\教学.shp,类型1,-1,-1,D:\2020新\2020年\高新技术\科技.shp,类型1,-1,-1,D:\2020新\2020年\高新技术\科技机械.shp,类型1,-1,-1,D:\2020新\2020年\高新技术\科技设备.shp,类型1,-1,-1,D:\2020新\2020年\高新技术\颗粒.shp,类型1,-1,-1,D:\2020新\2020年\高新技术\能源.shp,类型1,-1,-1,D:\2020新\2020年\高新技术\农业科技.shp,类型1,-1,-1,D:\2020新\2020年\高新技术\生物.shp,类型1,-1,-1,D:\2020新\2020年\高新技术\太阳能.shp,类型1,-1,-1,D:\2020新\2020年\高新技术\新材料.shp,类型1,-1,-1,D:\2020新\2020年\高新技术\药1.shp,类型1,-1,-1,D:\2020新\2020年\高新技术\药2.shp,类型1,-1,-1,D:\2020新\2020年\高新技术\医.shp,类型1,-1,-1,D:\2020新\2020年\高新技术\仪.shp,类型1,-1,-1,D:\2020新\2020年\高新技术\元件.shp,类型1,-1,-1,D:\2020新\2020年\高新技术\智造.shp,类型1,-1,-1;类型2 "类型2" true true false 254 Text 0 0 ,First,#,D:\2020新\2020年2\高新科技\变压器.shp,类型2,-1,-1,D:\2020新\2020年2\高新科技\变压器2.shp,类型2,-1,-1,D:\2020新\2020年2\高新科技\表.shp,类型2,-1,-1,D:\2020新\2020年2\高新科技\传感器.shp,类型2,-1,-1,D:\2020新\2020年2\高新科技\电池.shp,类型2,-1,-1,D:\2020新\2020年2\高新科技\电脑科技.shp,类型2,-1,-1,D:\2020新\2020年2\高新科技\电子.shp,类型2,-1,-1,D:\2020新\2020年2\高新科技\高技术.shp,类型2,-1,-1,D:\2020新\2020年2\高新科技\光电.shp,类型2,-1,-1,D:\2020新\2020年2\高新科技\机器人.shp,类型2,-1,-1,D:\2020新\2020年2\高新科技\机械科技.shp,类型2,-1,-1,D:\2020新\2020年2\高新科技\计算机.shp,类型2,-1,-1,D:\2020新\2020年2\高新科技\精密科技.shp,类型2,-1,-1,D:\2020新\2020年2\高新科技\精密器械.shp,类型2,-1,-1,D:\2020新\2020年2\高新科技\颗粒.shp,类型2,-1,-1,D:\2020新\2020年2\高新科技\纳米.shp,类型2,-1,-1,D:\2020新\2020年2\高新科技\能源技术.shp,类型2,-1,-1,D:\2020新\2020年2\高新科技\能源科技.shp,类型2,-1,-1,D:\2020新\2020年2\高新科技\设备科技.shp,类型2,-1,-1,D:\2020新\2020年2\高新科技\生化科技.shp,类型2,-1,-1,D:\2020新\2020年2\高新科技\生物硅.shp,类型2,-1,-1,D:\2020新\2020年2\高新科技\生物科技.shp,类型2,-1,-1,D:\2020新\2020年2\高新科技\生物燃料.shp,类型2,-1,-1,D:\2020新\2020年2\高新科技\数码科技.shp,类型2,-1,-1,D:\2020新\2020年2\高新科技\太阳能.shp,类型2,-1,-1,D:\2020新\2020年2\高新科技\通讯设备.shp,类型2,-1,-1,D:\2020新\2020年2\高新科技\无人机.shp,类型2,-1,-1,D:\2020新\2020年2\高新科技\无线.shp,类型2,-1,-1,D:\2020新\2020年2\高新科技\稀土技术.shp,类型2,-1,-1,D:\2020新\2020年2\高新科技\新材料研发.shp,类型2,-1,-1,D:\2020新\2020年2\高新科技\新能源.shp,类型2,-1,-1,D:\2020新\2020年2\高新科技\新能源装备.shp,类型2,-1,-1,D:\2020新\2020年2\高新科技\氧舱.shp,类型2,-1,-1,D:\2020新\2020年2\高新科技\药.shp,类型2,-1,-1,D:\2020新\2020年2\高新科技\液晶.shp,类型2,-1,-1,D:\2020新\2020年2\高新科技\医.shp,类型2,-1,-1,D:\2020新\2020年2\高新科技\医疗.shp,类型2,-1,-1,D:\2020新\2020年2\高新科技\医学.shp,类型2,-1,-1,D:\2020新\2020年2\高新科技\医药.shp,类型2,-1,-1,D:\2020新\2020年2\高新科技\仪表.shp,类型2,-1,-1,D:\2020新\2020年2\高新科技\仪表2.shp,类型2,-1,-1,D:\2020新\2020年2\高新科技\印机.shp,类型2,-1,-1,D:\2020新\2020年2\高新科技\印器.shp,类型2,-1,-1,D:\2020新\2020年2\高新科技\影音.shp,类型2,-1,-1,D:\2020新\2020年2\高新科技\元件.shp,类型2,-1,-1,D:\2020新\2020年2\高新科技\智能生物.shp,类型2,-1,-1,D:\2020新\2020年2\高新科技\智能装备.shp,类型2,-1,-1,D:\2020新\2020年2\高新科技\智造.shp,类型2,-1,-1,D:\2020新\2020年2\高新科技\装备科技.shp,类型2,-1,-1,D:\2020新\2020年\高新技术\保健品.shp,类型2,-1,-1,D:\2020新\2020年\高新技术\表.shp,类型2,-1,-1,D:\2020新\2020年\高新技术\电子.shp,类型2,-1,-1,D:\2020新\2020年\高新技术\复印件.shp,类型2,-1,-1,D:\2020新\2020年\高新技术\高铁.shp,类型2,-1,-1,D:\2020新\2020年\高新技术\光电.shp,类型2,-1,-1,D:\2020新\2020年\高新技术\光缆.shp,类型2,-1,-1,D:\2020新\2020年\高新技术\教学.shp,类型2,-1,-1,D:\2020新\2020年\高新技术\科技.shp,类型2,-1,-1,D:\2020新\2020年\高新技术\科技机械.shp,类型2,-1,-1,D:\2020新\2020年\高新技术\科技设备.shp,类型2,-1,-1,D:\2020新\2020年\高新技术\颗粒.shp,类型2,-1,-1,D:\2020新\2020年\高新技术\能源.shp,类型2,-1,-1,D:\2020新\2020年\高新技术\农业科技.shp,类型2,-1,-1,D:\2020新\2020年\高新技术\生物.shp,类型2,-1,-1,D:\2020新\2020年\高新技术\太阳能.shp,类型2,-1,-1,D:\2020新\2020年\高新技术\新材料.shp,类型2,-1,-1,D:\2020新\2020年\高新技术\药1.shp,类型2,-1,-1,D:\2020新\2020年\高新技术\药2.shp,类型2,-1,-1,D:\2020新\2020年\高新技术\医.shp,类型2,-1,-1,D:\2020新\2020年\高新技术\仪.shp,类型2,-1,-1,D:\2020新\2020年\高新技术\元件.shp,类型2,-1,-1,D:\2020新\2020年\高新技术\智造.shp,类型2,-1,-1;类型3 "类型3" true true false 254 Text 0 0 ,First,#,D:\2020新\2020年2\高新科技\变压器.shp,类型3,-1,-1,D:\2020新\2020年2\高新科技\变压器2.shp,类型3,-1,-1,D:\2020新\2020年2\高新科技\表.shp,类型3,-1,-1,D:\2020新\2020年2\高新科技\传感器.shp,类型3,-1,-1,D:\2020新\2020年2\高新科技\电池.shp,类型3,-1,-1,D:\2020新\2020年2\高新科技\电脑科技.shp,类型3,-1,-1,D:\2020新\2020年2\高新科技\电子.shp,类型3,-1,-1,D:\2020新\2020年2\高新科技\高技术.shp,类型3,-1,-1,D:\2020新\2020年2\高新科技\光电.shp,类型3,-1,-1,D:\2020新\2020年2\高新科技\机器人.shp,类型3,-1,-1,D:\2020新\2020年2\高新科技\机械科技.shp,类型3,-1,-1,D:\2020新\2020年2\高新科技\计算机.shp,类型3,-1,-1,D:\2020新\2020年2\高新科技\精密科技.shp,类型3,-1,-1,D:\2020新\2020年2\高新科技\精密器械.shp,类型3,-1,-1,D:\2020新\2020年2\高新科技\颗粒.shp,类型3,-1,-1,D:\2020新\2020年2\高新科技\纳米.shp,类型3,-1,-1,D:\2020新\2020年2\高新科技\能源技术.shp,类型3,-1,-1,D:\2020新\2020年2\高新科技\能源科技.shp,类型3,-1,-1,D:\2020新\2020年2\高新科技\设备科技.shp,类型3,-1,-1,D:\2020新\2020年2\高新科技\生化科技.shp,类型3,-1,-1,D:\2020新\2020年2\高新科技\生物硅.shp,类型3,-1,-1,D:\2020新\2020年2\高新科技\生物科技.shp,类型3,-1,-1,D:\2020新\2020年2\高新科技\生物燃料.shp,类型3,-1,-1,D:\2020新\2020年2\高新科技\数码科技.shp,类型3,-1,-1,D:\2020新\2020年2\高新科技\太阳能.shp,类型3,-1,-1,D:\2020新\2020年2\高新科技\通讯设备.shp,类型3,-1,-1,D:\2020新\2020年2\高新科技\无人机.shp,类型3,-1,-1,D:\2020新\2020年2\高新科技\无线.shp,类型3,-1,-1,D:\2020新\2020年2\高新科技\稀土技术.shp,类型3,-1,-1,D:\2020新\2020年2\高新科技\新材料研发.shp,类型3,-1,-1,D:\2020新\2020年2\高新科技\新能源.shp,类型3,-1,-1,D:\2020新\2020年2\高新科技\新能源装备.shp,类型3,-1,-1,D:\2020新\2020年2\高新科技\氧舱.shp,类型3,-1,-1,D:\2020新\2020年2\高新科技\药.shp,类型3,-1,-1,D:\2020新\2020年2\高新科技\液晶.shp,类型3,-1,-1,D:\2020新\2020年2\高新科技\医.shp,类型3,-1,-1,D:\2020新\2020年2\高新科技\医疗.shp,类型3,-1,-1,D:\2020新\2020年2\高新科技\医学.shp,类型3,-1,-1,D:\2020新\2020年2\高新科技\医药.shp,类型3,-1,-1,D:\2020新\2020年2\高新科技\仪表.shp,类型3,-1,-1,D:\2020新\2020年2\高新科技\仪表2.shp,类型3,-1,-1,D:\2020新\2020年2\高新科技\印机.shp,类型3,-1,-1,D:\2020新\2020年2\高新科技\印器.shp,类型3,-1,-1,D:\2020新\2020年2\高新科技\影音.shp,类型3,-1,-1,D:\2020新\2020年2\高新科技\元件.shp,类型3,-1,-1,D:\2020新\2020年2\高新科技\智能生物.shp,类型3,-1,-1,D:\2020新\2020年2\高新科技\智能装备.shp,类型3,-1,-1,D:\2020新\2020年2\高新科技\智造.shp,类型3,-1,-1,D:\2020新\2020年2\高新科技\装备科技.shp,类型3,-1,-1,D:\2020新\2020年\高新技术\保健品.shp,类型3,-1,-1,D:\2020新\2020年\高新技术\表.shp,类型3,-1,-1,D:\2020新\2020年\高新技术\电子.shp,类型3,-1,-1,D:\2020新\2020年\高新技术\复印件.shp,类型3,-1,-1,D:\2020新\2020年\高新技术\高铁.shp,类型3,-1,-1,D:\2020新\2020年\高新技术\光电.shp,类型3,-1,-1,D:\2020新\2020年\高新技术\光缆.shp,类型3,-1,-1,D:\2020新\2020年\高新技术\教学.shp,类型3,-1,-1,D:\2020新\2020年\高新技术\科技.shp,类型3,-1,-1,D:\2020新\2020年\高新技术\科技机械.shp,类型3,-1,-1,D:\2020新\2020年\高新技术\科技设备.shp,类型3,-1,-1,D:\2020新\2020年\高新技术\颗粒.shp,类型3,-1,-1,D:\2020新\2020年\高新技术\能源.shp,类型3,-1,-1,D:\2020新\2020年\高新技术\农业科技.shp,类型3,-1,-1,D:\2020新\2020年\高新技术\生物.shp,类型3,-1,-1,D:\2020新\2020年\高新技术\太阳能.shp,类型3,-1,-1,D:\2020新\2020年\高新技术\新材料.shp,类型3,-1,-1,D:\2020新\2020年\高新技术\药1.shp,类型3,-1,-1,D:\2020新\2020年\高新技术\药2.shp,类型3,-1,-1,D:\2020新\2020年\高新技术\医.shp,类型3,-1,-1,D:\2020新\2020年\高新技术\仪.shp,类型3,-1,-1,D:\2020新\2020年\高新技术\元件.shp,类型3,-1,-1,D:\2020新\2020年\高新技术\智造.shp,类型3,-1,-1;火星X "火星X" true true false 19 Double 0 0 ,First,#,D:\2020新\2020年2\高新科技\变压器.shp,火星X,-1,-1,D:\2020新\2020年2\高新科技\变压器2.shp,火星X,-1,-1,D:\2020新\2020年2\高新科技\表.shp,火星X,-1,-1,D:\2020新\2020年2\高新科技\传感器.shp,火星X,-1,-1,D:\2020新\2020年2\高新科技\电池.shp,火星X,-1,-1,D:\2020新\2020年2\高新科技\电脑科技.shp,火星X,-1,-1,D:\2020新\2020年2\高新科技\电子.shp,火星X,-1,-1,D:\2020新\2020年2\高新科技\高技术.shp,火星X,-1,-1,D:\2020新\2020年2\高新科技\光电.shp,火星X,-1,-1,D:\2020新\2020年2\高新科技\机器人.shp,火星X,-1,-1,D:\2020新\2020年2\高新科技\机械科技.shp,火星X,-1,-1,D:\2020新\2020年2\高新科技\计算机.shp,火星X,-1,-1,D:\2020新\2020年2\高新科技\精密科技.shp,火星X,-1,-1,D:\2020新\2020年2\高新科技\精密器械.shp,火星X,-1,-1,D:\2020新\2020年2\高新科技\颗粒.shp,火星X,-1,-1,D:\2020新\2020年2\高新科技\纳米.shp,火星X,-1,-1,D:\2020新\2020年2\高新科技\能源技术.shp,火星X,-1,-1,D:\2020新\2020年2\高新科技\能源科技.shp,火星X,-1,-1,D:\2020新\2020年2\高新科技\设备科技.shp,火星X,-1,-1,D:\2020新\2020年2\高新科技\生化科技.shp,火星X,-1,-1,D:\2020新\2020年2\高新科技\生物硅.shp,火星X,-1,-1,D:\2020新\2020年2\高新科技\生物科技.shp,火星X,-1,-1,D:\2020新\2020年2\高新科技\生物燃料.shp,火星X,-1,-1,D:\2020新\2020年2\高新科技\数码科技.shp,火星X,-1,-1,D:\2020新\2020年2\高新科技\太阳能.shp,火星X,-1,-1,D:\2020新\2020年2\高新科技\通讯设备.shp,火星X,-1,-1,D:\2020新\2020年2\高新科技\无人机.shp,火星X,-1,-1,D:\2020新\2020年2\高新科技\无线.shp,火星X,-1,-1,D:\2020新\2020年2\高新科技\稀土技术.shp,火星X,-1,-1,D:\2020新\2020年2\高新科技\新材料研发.shp,火星X,-1,-1,D:\2020新\2020年2\高新科技\新能源.shp,火星X,-1,-1,D:\2020新\2020年2\高新科技\新能源装备.shp,火星X,-1,-1,D:\2020新\2020年2\高新科技\氧舱.shp,火星X,-1,-1,D:\2020新\2020年2\高新科技\药.shp,火星X,-1,-1,D:\2020新\2020年2\高新科技\液晶.shp,火星X,-1,-1,D:\2020新\2020年2\高新科技\医.shp,火星X,-1,-1,D:\2020新\2020年2\高新科技\医疗.shp,火星X,-1,-1,D:\2020新\2020年2\高新科技\医学.shp,火星X,-1,-1,D:\2020新\2020年2\高新科技\医药.shp,火星X,-1,-1,D:\2020新\2020年2\高新科技\仪表.shp,火星X,-1,-1,D:\2020新\2020年2\高新科技\仪表2.shp,火星X,-1,-1,D:\2020新\2020年2\高新科技\印机.shp,火星X,-1,-1,D:\2020新\2020年2\高新科技\印器.shp,火星X,-1,-1,D:\2020新\2020年2\高新科技\影音.shp,火星X,-1,-1,D:\2020新\2020年2\高新科技\元件.shp,火星X,-1,-1,D:\2020新\2020年2\高新科技\智能生物.shp,火星X,-1,-1,D:\2020新\2020年2\高新科技\智能装备.shp,火星X,-1,-1,D:\2020新\2020年2\高新科技\智造.shp,火星X,-1,-1,D:\2020新\2020年2\高新科技\装备科技.shp,火星X,-1,-1,D:\2020新\2020年\高新技术\保健品.shp,火星X,-1,-1,D:\2020新\2020年\高新技术\表.shp,火星X,-1,-1,D:\2020新\2020年\高新技术\电子.shp,火星X,-1,-1,D:\2020新\2020年\高新技术\复印件.shp,火星X,-1,-1,D:\2020新\2020年\高新技术\高铁.shp,火星X,-1,-1,D:\2020新\2020年\高新技术\光电.shp,火星X,-1,-1,D:\2020新\2020年\高新技术\光缆.shp,火星X,-1,-1,D:\2020新\2020年\高新技术\教学.shp,火星X,-1,-1,D:\2020新\2020年\高新技术\科技.shp,火星X,-1,-1,D:\2020新\2020年\高新技术\科技机械.shp,火星X,-1,-1,D:\2020新\2020年\高新技术\科技设备.shp,火星X,-1,-1,D:\2020新\2020年\高新技术\颗粒.shp,火星X,-1,-1,D:\2020新\2020年\高新技术\能源.shp,火星X,-1,-1,D:\2020新\2020年\高新技术\农业科技.shp,火星X,-1,-1,D:\2020新\2020年\高新技术\生物.shp,火星X,-1,-1,D:\2020新\2020年\高新技术\太阳能.shp,火星X,-1,-1,D:\2020新\2020年\高新技术\新材料.shp,火星X,-1,-1,D:\2020新\2020年\高新技术\药1.shp,火星X,-1,-1,D:\2020新\2020年\高新技术\药2.shp,火星X,-1,-1,D:\2020新\2020年\高新技术\医.shp,火星X,-1,-1,D:\2020新\2020年\高新技术\仪.shp,火星X,-1,-1,D:\2020新\2020年\高新技术\元件.shp,火星X,-1,-1,D:\2020新\2020年\高新技术\智造.shp,火星X,-1,-1;火星Y "火星Y" true true false 19 Double 0 0 ,First,#,D:\2020新\2020年2\高新科技\变压器.shp,火星Y,-1,-1,D:\2020新\2020年2\高新科技\变压器2.shp,火星Y,-1,-1,D:\2020新\2020年2\高新科技\表.shp,火星Y,-1,-1,D:\2020新\2020年2\高新科技\传感器.shp,火星Y,-1,-1,D:\2020新\2020年2\高新科技\电池.shp,火星Y,-1,-1,D:\2020新\2020年2\高新科技\电脑科技.shp,火星Y,-1,-1,D:\2020新\2020年2\高新科技\电子.shp,火星Y,-1,-1,D:\2020新\2020年2\高新科技\高技术.shp,火星Y,-1,-1,D:\2020新\2020年2\高新科技\光电.shp,火星Y,-1,-1,D:\2020新\2020年2\高新科技\机器人.shp,火星Y,-1,-1,D:\2020新\2020年2\高新科技\机械科技.shp,火星Y,-1,-1,D:\2020新\2020年2\高新科技\计算机.shp,火星Y,-1,-1,D:\2020新\2020年2\高新科技\精密科技.shp,火星Y,-1,-1,D:\2020新\2020年2\高新科技\精密器械.shp,火星Y,-1,-1,D:\2020新\2020年2\高新科技\颗粒.shp,火星Y,-1,-1,D:\2020新\2020年2\高新科技\纳米.shp,火星Y,-1,-1,D:\2020新\2020年2\高新科技\能源技术.shp,火星Y,-1,-1,D:\2020新\2020年2\高新科技\能源科技.shp,火星Y,-1,-1,D:\2020新\2020年2\高新科技\设备科技.shp,火星Y,-1,-1,D:\2020新\2020年2\高新科技\生化科技.shp,火星Y,-1,-1,D:\2020新\2020年2\高新科技\生物硅.shp,火星Y,-1,-1,D:\2020新\2020年2\高新科技\生物科技.shp,火星Y,-1,-1,D:\2020新\2020年2\高新科技\生物燃料.shp,火星Y,-1,-1,D:\2020新\2020年2\高新科技\数码科技.shp,火星Y,-1,-1,D:\2020新\2020年2\高新科技\太阳能.shp,火星Y,-1,-1,D:\2020新\2020年2\高新科技\通讯设备.shp,火星Y,-1,-1,D:\2020新\2020年2\高新科技\无人机.shp,火星Y,-1,-1,D:\2020新\2020年2\高新科技\无线.shp,火星Y,-1,-1,D:\2020新\2020年2\高新科技\稀土技术.shp,火星Y,-1,-1,D:\2020新\2020年2\高新科技\新材料研发.shp,火星Y,-1,-1,D:\2020新\2020年2\高新科技\新能源.shp,火星Y,-1,-1,D:\2020新\2020年2\高新科技\新能源装备.shp,火星Y,-1,-1,D:\2020新\2020年2\高新科技\氧舱.shp,火星Y,-1,-1,D:\2020新\2020年2\高新科技\药.shp,火星Y,-1,-1,D:\2020新\2020年2\高新科技\液晶.shp,火星Y,-1,-1,D:\2020新\2020年2\高新科技\医.shp,火星Y,-1,-1,D:\2020新\2020年2\高新科技\医疗.shp,火星Y,-1,-1,D:\2020新\2020年2\高新科技\医学.shp,火星Y,-1,-1,D:\2020新\2020年2\高新科技\医药.shp,火星Y,-1,-1,D:\2020新\2020年2\高新科技\仪表.shp,火星Y,-1,-1,D:\2020新\2020年2\高新科技\仪表2.shp,火星Y,-1,-1,D:\2020新\2020年2\高新科技\印机.shp,火星Y,-1,-1,D:\2020新\2020年2\高新科技\印器.shp,火星Y,-1,-1,D:\2020新\2020年2\高新科技\影音.shp,火星Y,-1,-1,D:\2020新\2020年2\高新科技\元件.shp,火星Y,-1,-1,D:\2020新\2020年2\高新科技\智能生物.shp,火星Y,-1,-1,D:\2020新\2020年2\高新科技\智能装备.shp,火星Y,-1,-1,D:\2020新\2020年2\高新科技\智造.shp,火星Y,-1,-1,D:\2020新\2020年2\高新科技\装备科技.shp,火星Y,-1,-1,D:\2020新\2020年\高新技术\保健品.shp,火星Y,-1,-1,D:\2020新\2020年\高新技术\表.shp,火星Y,-1,-1,D:\2020新\2020年\高新技术\电子.shp,火星Y,-1,-1,D:\2020新\2020年\高新技术\复印件.shp,火星Y,-1,-1,D:\2020新\2020年\高新技术\高铁.shp,火星Y,-1,-1,D:\2020新\2020年\高新技术\光电.shp,火星Y,-1,-1,D:\2020新\2020年\高新技术\光缆.shp,火星Y,-1,-1,D:\2020新\2020年\高新技术\教学.shp,火星Y,-1,-1,D:\2020新\2020年\高新技术\科技.shp,火星Y,-1,-1,D:\2020新\2020年\高新技术\科技机械.shp,火星Y,-1,-1,D:\2020新\2020年\高新技术\科技设备.shp,火星Y,-1,-1,D:\2020新\2020年\高新技术\颗粒.shp,火星Y,-1,-1,D:\2020新\2020年\高新技术\能源.shp,火星Y,-1,-1,D:\2020新\2020年\高新技术\农业科技.shp,火星Y,-1,-1,D:\2020新\2020年\高新技术\生物.shp,火星Y,-1,-1,D:\2020新\2020年\高新技术\太阳能.shp,火星Y,-1,-1,D:\2020新\2020年\高新技术\新材料.shp,火星Y,-1,-1,D:\2020新\2020年\高新技术\药1.shp,火星Y,-1,-1,D:\2020新\2020年\高新技术\药2.shp,火星Y,-1,-1,D:\2020新\2020年\高新技术\医.shp,火星Y,-1,-1,D:\2020新\2020年\高新技术\仪.shp,火星Y,-1,-1,D:\2020新\2020年\高新技术\元件.shp,火星Y,-1,-1,D:\2020新\2020年\高新技术\智造.shp,火星Y,-1,-1;大地X "大地X" true true false 19 Double 0 0 ,First,#,D:\2020新\2020年2\高新科技\变压器.shp,大地X,-1,-1,D:\2020新\2020年2\高新科技\变压器2.shp,大地X,-1,-1,D:\2020新\2020年2\高新科技\表.shp,大地X,-1,-1,D:\2020新\2020年2\高新科技\传感器.shp,大地X,-1,-1,D:\2020新\2020年2\高新科技\电池.shp,大地X,-1,-1,D:\2020新\2020年2\高新科技\电脑科技.shp,大地X,-1,-1,D:\2020新\2020年2\高新科技\电子.shp,大地X,-1,-1,D:\2020新\2020年2\高新科技\高技术.shp,大地X,-1,-1,D:\2020新\2020年2\高新科技\光电.shp,大地X,-1,-1,D:\2020新\2020年2\高新科技\机器人.shp,大地X,-1,-1,D:\2020新\2020年2\高新科技\机械科技.shp,大地X,-1,-1,D:\2020新\2020年2\高新科技\计算机.shp,大地X,-1,-1,D:\2020新\2020年2\高新科技\精密科技.shp,大地X,-1,-1,D:\2020新\2020年2\高新科技\精密器械.shp,大地X,-1,-1,D:\2020新\2020年2\高新科技\颗粒.shp,大地X,-1,-1,D:\2020新\2020年2\高新科技\纳米.shp,大地X,-1,-1,D:\2020新\2020年2\高新科技\能源技术.shp,大地X,-1,-1,D:\2020新\2020年2\高新科技\能源科技.shp,大地X,-1,-1,D:\2020新\2020年2\高新科技\设备科技.shp,大地X,-1,-1,D:\2020新\2020年2\高新科技\生化科技.shp,大地X,-1,-1,D:\2020新\2020年2\高新科技\生物硅.shp,大地X,-1,-1,D:\2020新\2020年2\高新科技\生物科技.shp,大地X,-1,-1,D:\2020新\2020年2\高新科技\生物燃料.shp,大地X,-1,-1,D:\2020新\2020年2\高新科技\数码科技.shp,大地X,-1,-1,D:\2020新\2020年2\高新科技\太阳能.shp,大地X,-1,-1,D:\2020新\2020年2\高新科技\通讯设备.shp,大地X,-1,-1,D:\2020新\2020年2\高新科技\无人机.shp,大地X,-1,-1,D:\2020新\2020年2\高新科技\无线.shp,大地X,-1,-1,D:\2020新\2020年2\高新科技\稀土技术.shp,大地X,-1,-1,D:\2020新\2020年2\高新科技\新材料研发.shp,大地X,-1,-1,D:\2020新\2020年2\高新科技\新能源.shp,大地X,-1,-1,D:\2020新\2020年2\高新科技\新能源装备.shp,大地X,-1,-1,D:\2020新\2020年2\高新科技\氧舱.shp,大地X,-1,-1,D:\2020新\2020年2\高新科技\药.shp,大地X,-1,-1,D:\2020新\2020年2\高新科技\液晶.shp,大地X,-1,-1,D:\2020新\2020年2\高新科技\医.shp,大地X,-1,-1,D:\2020新\2020年2\高新科技\医疗.shp,大地X,-1,-1,D:\2020新\2020年2\高新科技\医学.shp,大地X,-1,-1,D:\2020新\2020年2\高新科技\医药.shp,大地X,-1,-1,D:\2020新\2020年2\高新科技\仪表.shp,大地X,-1,-1,D:\2020新\2020年2\高新科技\仪表2.shp,大地X,-1,-1,D:\2020新\2020年2\高新科技\印机.shp,大地X,-1,-1,D:\2020新\2020年2\高新科技\印器.shp,大地X,-1,-1,D:\2020新\2020年2\高新科技\影音.shp,大地X,-1,-1,D:\2020新\2020年2\高新科技\元件.shp,大地X,-1,-1,D:\2020新\2020年2\高新科技\智能生物.shp,大地X,-1,-1,D:\2020新\2020年2\高新科技\智能装备.shp,大地X,-1,-1,D:\2020新\2020年2\高新科技\智造.shp,大地X,-1,-1,D:\2020新\2020年2\高新科技\装备科技.shp,大地X,-1,-1,D:\2020新\2020年\高新技术\保健品.shp,大地X,-1,-1,D:\2020新\2020年\高新技术\表.shp,大地X,-1,-1,D:\2020新\2020年\高新技术\电子.shp,大地X,-1,-1,D:\2020新\2020年\高新技术\复印件.shp,大地X,-1,-1,D:\2020新\2020年\高新技术\高铁.shp,大地X,-1,-1,D:\2020新\2020年\高新技术\光电.shp,大地X,-1,-1,D:\2020新\2020年\高新技术\光缆.shp,大地X,-1,-1,D:\2020新\2020年\高新技术\教学.shp,大地X,-1,-1,D:\2020新\2020年\高新技术\科技.shp,大地X,-1,-1,D:\2020新\2020年\高新技术\科技机械.shp,大地X,-1,-1,D:\2020新\2020年\高新技术\科技设备.shp,大地X,-1,-1,D:\2020新\2020年\高新技术\颗粒.shp,大地X,-1,-1,D:\2020新\2020年\高新技术\能源.shp,大地X,-1,-1,D:\2020新\2020年\高新技术\农业科技.shp,大地X,-1,-1,D:\2020新\2020年\高新技术\生物.shp,大地X,-1,-1,D:\2020新\2020年\高新技术\太阳能.shp,大地X,-1,-1,D:\2020新\2020年\高新技术\新材料.shp,大地X,-1,-1,D:\2020新\2020年\高新技术\药1.shp,大地X,-1,-1,D:\2020新\2020年\高新技术\药2.shp,大地X,-1,-1,D:\2020新\2020年\高新技术\医.shp,大地X,-1,-1,D:\2020新\2020年\高新技术\仪.shp,大地X,-1,-1,D:\2020新\2020年\高新技术\元件.shp,大地X,-1,-1,D:\2020新\2020年\高新技术\智造.shp,大地X,-1,-1;大地Y "大地Y" true true false 19 Double 0 0 ,First,#,D:\2020新\2020年2\高新科技\变压器.shp,大地Y,-1,-1,D:\2020新\2020年2\高新科技\变压器2.shp,大地Y,-1,-1,D:\2020新\2020年2\高新科技\表.shp,大地Y,-1,-1,D:\2020新\2020年2\高新科技\传感器.shp,大地Y,-1,-1,D:\2020新\2020年2\高新科技\电池.shp,大地Y,-1,-1,D:\2020新\2020年2\高新科技\电脑科技.shp,大地Y,-1,-1,D:\2020新\2020年2\高新科技\电子.shp,大地Y,-1,-1,D:\2020新\2020年2\高新科技\高技术.shp,大地Y,-1,-1,D:\2020新\2020年2\高新科技\光电.shp,大地Y,-1,-1,D:\2020新\2020年2\高新科技\机器人.shp,大地Y,-1,-1,D:\2020新\2020年2\高新科技\机械科技.shp,大地Y,-1,-1,D:\2020新\2020年2\高新科技\计算机.shp,大地Y,-1,-1,D:\2020新\2020年2\高新科技\精密科技.shp,大地Y,-1,-1,D:\2020新\2020年2\高新科技\精密器械.shp,大地Y,-1,-1,D:\2020新\2020年2\高新科技\颗粒.shp,大地Y,-1,-1,D:\2020新\2020年2\高新科技\纳米.shp,大地Y,-1,-1,D:\2020新\2020年2\高新科技\能源技术.shp,大地Y,-1,-1,D:\2020新\2020年2\高新科技\能源科技.shp,大地Y,-1,-1,D:\2020新\2020年2\高新科技\设备科技.shp,大地Y,-1,-1,D:\2020新\2020年2\高新科技\生化科技.shp,大地Y,-1,-1,D:\2020新\2020年2\高新科技\生物硅.shp,大地Y,-1,-1,D:\2020新\2020年2\高新科技\生物科技.shp,大地Y,-1,-1,D:\2020新\2020年2\高新科技\生物燃料.shp,大地Y,-1,-1,D:\2020新\2020年2\高新科技\数码科技.shp,大地Y,-1,-1,D:\2020新\2020年2\高新科技\太阳能.shp,大地Y,-1,-1,D:\2020新\2020年2\高新科技\通讯设备.shp,大地Y,-1,-1,D:\2020新\2020年2\高新科技\无人机.shp,大地Y,-1,-1,D:\2020新\2020年2\高新科技\无线.shp,大地Y,-1,-1,D:\2020新\2020年2\高新科技\稀土技术.shp,大地Y,-1,-1,D:\2020新\2020年2\高新科技\新材料研发.shp,大地Y,-1,-1,D:\2020新\2020年2\高新科技\新能源.shp,大地Y,-1,-1,D:\2020新\2020年2\高新科技\新能源装备.shp,大地Y,-1,-1,D:\2020新\2020年2\高新科技\氧舱.shp,大地Y,-1,-1,D:\2020新\2020年2\高新科技\药.shp,大地Y,-1,-1,D:\2020新\2020年2\高新科技\液晶.shp,大地Y,-1,-1,D:\2020新\2020年2\高新科技\医.shp,大地Y,-1,-1,D:\2020新\2020年2\高新科技\医疗.shp,大地Y,-1,-1,D:\2020新\2020年2\高新科技\医学.shp,大地Y,-1,-1,D:\2020新\2020年2\高新科技\医药.shp,大地Y,-1,-1,D:\2020新\2020年2\高新科技\仪表.shp,大地Y,-1,-1,D:\2020新\2020年2\高新科技\仪表2.shp,大地Y,-1,-1,D:\2020新\2020年2\高新科技\印机.shp,大地Y,-1,-1,D:\2020新\2020年2\高新科技\印器.shp,大地Y,-1,-1,D:\2020新\2020年2\高新科技\影音.shp,大地Y,-1,-1,D:\2020新\2020年2\高新科技\元件.shp,大地Y,-1,-1,D:\2020新\2020年2\高新科技\智能生物.shp,大地Y,-1,-1,D:\2020新\2020年2\高新科技\智能装备.shp,大地Y,-1,-1,D:\2020新\2020年2\高新科技\智造.shp,大地Y,-1,-1,D:\2020新\2020年2\高新科技\装备科技.shp,大地Y,-1,-1,D:\2020新\2020年\高新技术\保健品.shp,大地Y,-1,-1,D:\2020新\2020年\高新技术\表.shp,大地Y,-1,-1,D:\2020新\2020年\高新技术\电子.shp,大地Y,-1,-1,D:\2020新\2020年\高新技术\复印件.shp,大地Y,-1,-1,D:\2020新\2020年\高新技术\高铁.shp,大地Y,-1,-1,D:\2020新\2020年\高新技术\光电.shp,大地Y,-1,-1,D:\2020新\2020年\高新技术\光缆.shp,大地Y,-1,-1,D:\2020新\2020年\高新技术\教学.shp,大地Y,-1,-1,D:\2020新\2020年\高新技术\科技.shp,大地Y,-1,-1,D:\2020新\2020年\高新技术\科技机械.shp,大地Y,-1,-1,D:\2020新\2020年\高新技术\科技设备.shp,大地Y,-1,-1,D:\2020新\2020年\高新技术\颗粒.shp,大地Y,-1,-1,D:\2020新\2020年\高新技术\能源.shp,大地Y,-1,-1,D:\2020新\2020年\高新技术\农业科技.shp,大地Y,-1,-1,D:\2020新\2020年\高新技术\生物.shp,大地Y,-1,-1,D:\2020新\2020年\高新技术\太阳能.shp,大地Y,-1,-1,D:\2020新\2020年\高新技术\新材料.shp,大地Y,-1,-1,D:\2020新\2020年\高新技术\药1.shp,大地Y,-1,-1,D:\2020新\2020年\高新技术\药2.shp,大地Y,-1,-1,D:\2020新\2020年\高新技术\医.shp,大地Y,-1,-1,D:\2020新\2020年\高新技术\仪.shp,大地Y,-1,-1,D:\2020新\2020年\高新技术\元件.shp,大地Y,-1,-1,D:\2020新\2020年\高新技术\智造.shp,大地Y,-1,-1;省 "省" true true false 254 Text 0 0 ,First,#,D:\2020新\2020年2\高新科技\变压器.shp,省,-1,-1,D:\2020新\2020年2\高新科技\变压器2.shp,省,-1,-1,D:\2020新\2020年2\高新科技\表.shp,省,-1,-1,D:\2020新\2020年2\高新科技\传感器.shp,省,-1,-1,D:\2020新\2020年2\高新科技\电池.shp,省,-1,-1,D:\2020新\2020年2\高新科技\电脑科技.shp,省,-1,-1,D:\2020新\2020年2\高新科技\电子.shp,省,-1,-1,D:\2020新\2020年2\高新科技\高技术.shp,省,-1,-1,D:\2020新\2020年2\高新科技\光电.shp,省,-1,-1,D:\2020新\2020年2\高新科技\机器人.shp,省,-1,-1,D:\2020新\2020年2\高新科技\机械科技.shp,省,-1,-1,D:\2020新\2020年2\高新科技\计算机.shp,省,-1,-1,D:\2020新\2020年2\高新科技\精密科技.shp,省,-1,-1,D:\2020新\2020年2\高新科技\精密器械.shp,省,-1,-1,D:\2020新\2020年2\高新科技\颗粒.shp,省,-1,-1,D:\2020新\2020年2\高新科技\纳米.shp,省,-1,-1,D:\2020新\2020年2\高新科技\能源技术.shp,省,-1,-1,D:\2020新\2020年2\高新科技\能源科技.shp,省,-1,-1,D:\2020新\2020年2\高新科技\设备科技.shp,省,-1,-1,D:\2020新\2020年2\高新科技\生化科技.shp,省,-1,-1,D:\2020新\2020年2\高新科技\生物硅.shp,省,-1,-1,D:\2020新\2020年2\高新科技\生物科技.shp,省,-1,-1,D:\2020新\2020年2\高新科技\生物燃料.shp,省,-1,-1,D:\2020新\2020年2\高新科技\数码科技.shp,省,-1,-1,D:\2020新\2020年2\高新科技\太阳能.shp,省,-1,-1,D:\2020新\2020年2\高新科技\通讯设备.shp,省,-1,-1,D:\2020新\2020年2\高新科技\无人机.shp,省,-1,-1,D:\2020新\2020年2\高新科技\无线.shp,省,-1,-1,D:\2020新\2020年2\高新科技\稀土技术.shp,省,-1,-1,D:\2020新\2020年2\高新科技\新材料研发.shp,省,-1,-1,D:\2020新\2020年2\高新科技\新能源.shp,省,-1,-1,D:\2020新\2020年2\高新科技\新能源装备.shp,省,-1,-1,D:\2020新\2020年2\高新科技\氧舱.shp,省,-1,-1,D:\2020新\2020年2\高新科技\药.shp,省,-1,-1,D:\2020新\2020年2\高新科技\液晶.shp,省,-1,-1,D:\2020新\2020年2\高新科技\医.shp,省,-1,-1,D:\2020新\2020年2\高新科技\医疗.shp,省,-1,-1,D:\2020新\2020年2\高新科技\医学.shp,省,-1,-1,D:\2020新\2020年2\高新科技\医药.shp,省,-1,-1,D:\2020新\2020年2\高新科技\仪表.shp,省,-1,-1,D:\2020新\2020年2\高新科技\仪表2.shp,省,-1,-1,D:\2020新\2020年2\高新科技\印机.shp,省,-1,-1,D:\2020新\2020年2\高新科技\印器.shp,省,-1,-1,D:\2020新\2020年2\高新科技\影音.shp,省,-1,-1,D:\2020新\2020年2\高新科技\元件.shp,省,-1,-1,D:\2020新\2020年2\高新科技\智能生物.shp,省,-1,-1,D:\2020新\2020年2\高新科技\智能装备.shp,省,-1,-1,D:\2020新\2020年2\高新科技\智造.shp,省,-1,-1,D:\2020新\2020年2\高新科技\装备科技.shp,省,-1,-1,D:\2020新\2020年\高新技术\保健品.shp,省,-1,-1,D:\2020新\2020年\高新技术\表.shp,省,-1,-1,D:\2020新\2020年\高新技术\电子.shp,省,-1,-1,D:\2020新\2020年\高新技术\复印件.shp,省,-1,-1,D:\2020新\2020年\高新技术\高铁.shp,省,-1,-1,D:\2020新\2020年\高新技术\光电.shp,省,-1,-1,D:\2020新\2020年\高新技术\光缆.shp,省,-1,-1,D:\2020新\2020年\高新技术\教学.shp,省,-1,-1,D:\2020新\2020年\高新技术\科技.shp,省,-1,-1,D:\2020新\2020年\高新技术\科技机械.shp,省,-1,-1,D:\2020新\2020年\高新技术\科技设备.shp,省,-1,-1,D:\2020新\2020年\高新技术\颗粒.shp,省,-1,-1,D:\2020新\2020年\高新技术\能源.shp,省,-1,-1,D:\2020新\2020年\高新技术\农业科技.shp,省,-1,-1,D:\2020新\2020年\高新技术\生物.shp,省,-1,-1,D:\2020新\2020年\高新技术\太阳能.shp,省,-1,-1,D:\2020新\2020年\高新技术\新材料.shp,省,-1,-1,D:\2020新\2020年\高新技术\药1.shp,省,-1,-1,D:\2020新\2020年\高新技术\药2.shp,省,-1,-1,D:\2020新\2020年\高新技术\医.shp,省,-1,-1,D:\2020新\2020年\高新技术\仪.shp,省,-1,-1,D:\2020新\2020年\高新技术\元件.shp,省,-1,-1,D:\2020新\2020年\高新技术\智造.shp,省,-1,-1;省代码 "省代码" true true false 10 Long 0 10 ,First,#,D:\2020新\2020年2\高新科技\变压器.shp,省代码,-1,-1,D:\2020新\2020年2\高新科技\变压器2.shp,省代码,-1,-1,D:\2020新\2020年2\高新科技\表.shp,省代码,-1,-1,D:\2020新\2020年2\高新科技\传感器.shp,省代码,-1,-1,D:\2020新\2020年2\高新科技\电池.shp,省代码,-1,-1,D:\2020新\2020年2\高新科技\电脑科技.shp,省代码,-1,-1,D:\2020新\2020年2\高新科技\电子.shp,省代码,-1,-1,D:\2020新\2020年2\高新科技\高技术.shp,省代码,-1,-1,D:\2020新\2020年2\高新科技\光电.shp,省代码,-1,-1,D:\2020新\2020年2\高新科技\机器人.shp,省代码,-1,-1,D:\2020新\2020年2\高新科技\机械科技.shp,省代码,-1,-1,D:\2020新\2020年2\高新科技\计算机.shp,省代码,-1,-1,D:\2020新\2020年2\高新科技\精密科技.shp,省代码,-1,-1,D:\2020新\2020年2\高新科技\精密器械.shp,省代码,-1,-1,D:\2020新\2020年2\高新科技\颗粒.shp,省代码,-1,-1,D:\2020新\2020年2\高新科技\纳米.shp,省代码,-1,-1,D:\2020新\2020年2\高新科技\能源技术.shp,省代码,-1,-1,D:\2020新\2020年2\高新科技\能源科技.shp,省代码,-1,-1,D:\2020新\2020年2\高新科技\设备科技.shp,省代码,-1,-1,D:\2020新\2020年2\高新科技\生化科技.shp,省代码,-1,-1,D:\2020新\2020年2\高新科技\生物硅.shp,省代码,-1,-1,D:\2020新\2020年2\高新科技\生物科技.shp,省代码,-1,-1,D:\2020新\2020年2\高新科技\生物燃料.shp,省代码,-1,-1,D:\2020新\2020年2\高新科技\数码科技.shp,省代码,-1,-1,D:\2020新\2020年2\高新科技\太阳能.shp,省代码,-1,-1,D:\2020新\2020年2\高新科技\通讯设备.shp,省代码,-1,-1,D:\2020新\2020年2\高新科技\无人机.shp,省代码,-1,-1,D:\2020新\2020年2\高新科技\无线.shp,省代码,-1,-1,D:\2020新\2020年2\高新科技\稀土技术.shp,省代码,-1,-1,D:\2020新\2020年2\高新科技\新材料研发.shp,省代码,-1,-1,D:\2020新\2020年2\高新科技\新能源.shp,省代码,-1,-1,D:\2020新\2020年2\高新科技\新能源装备.shp,省代码,-1,-1,D:\2020新\2020年2\高新科技\氧舱.shp,省代码,-1,-1,D:\2020新\2020年2\高新科技\药.shp,省代码,-1,-1,D:\2020新\2020年2\高新科技\液晶.shp,省代码,-1,-1,D:\2020新\2020年2\高新科技\医.shp,省代码,-1,-1,D:\2020新\2020年2\高新科技\医疗.shp,省代码,-1,-1,D:\2020新\2020年2\高新科技\医学.shp,省代码,-1,-1,D:\2020新\2020年2\高新科技\医药.shp,省代码,-1,-1,D:\2020新\2020年2\高新科技\仪表.shp,省代码,-1,-1,D:\2020新\2020年2\高新科技\仪表2.shp,省代码,-1,-1,D:\2020新\2020年2\高新科技\印机.shp,省代码,-1,-1,D:\2020新\2020年2\高新科技\印器.shp,省代码,-1,-1,D:\2020新\2020年2\高新科技\影音.shp,省代码,-1,-1,D:\2020新\2020年2\高新科技\元件.shp,省代码,-1,-1,D:\2020新\2020年2\高新科技\智能生物.shp,省代码,-1,-1,D:\2020新\2020年2\高新科技\智能装备.shp,省代码,-1,-1,D:\2020新\2020年2\高新科技\智造.shp,省代码,-1,-1,D:\2020新\2020年2\高新科技\装备科技.shp,省代码,-1,-1,D:\2020新\2020年\高新技术\保健品.shp,省代码,-1,-1,D:\2020新\2020年\高新技术\表.shp,省代码,-1,-1,D:\2020新\2020年\高新技术\电子.shp,省代码,-1,-1,D:\2020新\2020年\高新技术\复印件.shp,省代码,-1,-1,D:\2020新\2020年\高新技术\高铁.shp,省代码,-1,-1,D:\2020新\2020年\高新技术\光电.shp,省代码,-1,-1,D:\2020新\2020年\高新技术\光缆.shp,省代码,-1,-1,D:\2020新\2020年\高新技术\教学.shp,省代码,-1,-1,D:\2020新\2020年\高新技术\科技.shp,省代码,-1,-1,D:\2020新\2020年\高新技术\科技机械.shp,省代码,-1,-1,D:\2020新\2020年\高新技术\科技设备.shp,省代码,-1,-1,D:\2020新\2020年\高新技术\颗粒.shp,省代码,-1,-1,D:\2020新\2020年\高新技术\能源.shp,省代码,-1,-1,D:\2020新\2020年\高新技术\农业科技.shp,省代码,-1,-1,D:\2020新\2020年\高新技术\生物.shp,省代码,-1,-1,D:\2020新\2020年\高新技术\太阳能.shp,省代码,-1,-1,D:\2020新\2020年\高新技术\新材料.shp,省代码,-1,-1,D:\2020新\2020年\高新技术\药1.shp,省代码,-1,-1,D:\2020新\2020年\高新技术\药2.shp,省代码,-1,-1,D:\2020新\2020年\高新技术\医.shp,省代码,-1,-1,D:\2020新\2020年\高新技术\仪.shp,省代码,-1,-1,D:\2020新\2020年\高新技术\元件.shp,省代码,-1,-1,D:\2020新\2020年\高新技术\智造.shp,省代码,-1,-1;市 "市" true true false 254 Text 0 0 ,First,#,D:\2020新\2020年2\高新科技\变压器.shp,市,-1,-1,D:\2020新\2020年2\高新科技\变压器2.shp,市,-1,-1,D:\2020新\2020年2\高新科技\表.shp,市,-1,-1,D:\2020新\2020年2\高新科技\传感器.shp,市,-1,-1,D:\2020新\2020年2\高新科技\电池.shp,市,-1,-1,D:\2020新\2020年2\高新科技\电脑科技.shp,市,-1,-1,D:\2020新\2020年2\高新科技\电子.shp,市,-1,-1,D:\2020新\2020年2\高新科技\高技术.shp,市,-1,-1,D:\2020新\2020年2\高新科技\光电.shp,市,-1,-1,D:\2020新\2020年2\高新科技\机器人.shp,市,-1,-1,D:\2020新\2020年2\高新科技\机械科技.shp,市,-1,-1,D:\2020新\2020年2\高新科技\计算机.shp,市,-1,-1,D:\2020新\2020年2\高新科技\精密科技.shp,市,-1,-1,D:\2020新\2020年2\高新科技\精密器械.shp,市,-1,-1,D:\2020新\2020年2\高新科技\颗粒.shp,市,-1,-1,D:\2020新\2020年2\高新科技\纳米.shp,市,-1,-1,D:\2020新\2020年2\高新科技\能源技术.shp,市,-1,-1,D:\2020新\2020年2\高新科技\能源科技.shp,市,-1,-1,D:\2020新\2020年2\高新科技\设备科技.shp,市,-1,-1,D:\2020新\2020年2\高新科技\生化科技.shp,市,-1,-1,D:\2020新\2020年2\高新科技\生物硅.shp,市,-1,-1,D:\2020新\2020年2\高新科技\生物科技.shp,市,-1,-1,D:\2020新\2020年2\高新科技\生物燃料.shp,市,-1,-1,D:\2020新\2020年2\高新科技\数码科技.shp,市,-1,-1,D:\2020新\2020年2\高新科技\太阳能.shp,市,-1,-1,D:\2020新\2020年2\高新科技\通讯设备.shp,市,-1,-1,D:\2020新\2020年2\高新科技\无人机.shp,市,-1,-1,D:\2020新\2020年2\高新科技\无线.shp,市,-1,-1,D:\2020新\2020年2\高新科技\稀土技术.shp,市,-1,-1,D:\2020新\2020年2\高新科技\新材料研发.shp,市,-1,-1,D:\2020新\2020年2\高新科技\新能源.shp,市,-1,-1,D:\2020新\2020年2\高新科技\新能源装备.shp,市,-1,-1,D:\2020新\2020年2\高新科技\氧舱.shp,市,-1,-1,D:\2020新\2020年2\高新科技\药.shp,市,-1,-1,D:\2020新\2020年2\高新科技\液晶.shp,市,-1,-1,D:\2020新\2020年2\高新科技\医.shp,市,-1,-1,D:\2020新\2020年2\高新科技\医疗.shp,市,-1,-1,D:\2020新\2020年2\高新科技\医学.shp,市,-1,-1,D:\2020新\2020年2\高新科技\医药.shp,市,-1,-1,D:\2020新\2020年2\高新科技\仪表.shp,市,-1,-1,D:\2020新\2020年2\高新科技\仪表2.shp,市,-1,-1,D:\2020新\2020年2\高新科技\印机.shp,市,-1,-1,D:\2020新\2020年2\高新科技\印器.shp,市,-1,-1,D:\2020新\2020年2\高新科技\影音.shp,市,-1,-1,D:\2020新\2020年2\高新科技\元件.shp,市,-1,-1,D:\2020新\2020年2\高新科技\智能生物.shp,市,-1,-1,D:\2020新\2020年2\高新科技\智能装备.shp,市,-1,-1,D:\2020新\2020年2\高新科技\智造.shp,市,-1,-1,D:\2020新\2020年2\高新科技\装备科技.shp,市,-1,-1,D:\2020新\2020年\高新技术\保健品.shp,市,-1,-1,D:\2020新\2020年\高新技术\表.shp,市,-1,-1,D:\2020新\2020年\高新技术\电子.shp,市,-1,-1,D:\2020新\2020年\高新技术\复印件.shp,市,-1,-1,D:\2020新\2020年\高新技术\高铁.shp,市,-1,-1,D:\2020新\2020年\高新技术\光电.shp,市,-1,-1,D:\2020新\2020年\高新技术\光缆.shp,市,-1,-1,D:\2020新\2020年\高新技术\教学.shp,市,-1,-1,D:\2020新\2020年\高新技术\科技.shp,市,-1,-1,D:\2020新\2020年\高新技术\科技机械.shp,市,-1,-1,D:\2020新\2020年\高新技术\科技设备.shp,市,-1,-1,D:\2020新\2020年\高新技术\颗粒.shp,市,-1,-1,D:\2020新\2020年\高新技术\能源.shp,市,-1,-1,D:\2020新\2020年\高新技术\农业科技.shp,市,-1,-1,D:\2020新\2020年\高新技术\生物.shp,市,-1,-1,D:\2020新\2020年\高新技术\太阳能.shp,市,-1,-1,D:\2020新\2020年\高新技术\新材料.shp,市,-1,-1,D:\2020新\2020年\高新技术\药1.shp,市,-1,-1,D:\2020新\2020年\高新技术\药2.shp,市,-1,-1,D:\2020新\2020年\高新技术\医.shp,市,-1,-1,D:\2020新\2020年\高新技术\仪.shp,市,-1,-1,D:\2020新\2020年\高新技术\元件.shp,市,-1,-1,D:\2020新\2020年\高新技术\智造.shp,市,-1,-1;市代码 "市代码" true true false 10 Long 0 10 ,First,#,D:\2020新\2020年2\高新科技\变压器.shp,市代码,-1,-1,D:\2020新\2020年2\高新科技\变压器2.shp,市代码,-1,-1,D:\2020新\2020年2\高新科技\表.shp,市代码,-1,-1,D:\2020新\2020年2\高新科技\传感器.shp,市代码,-1,-1,D:\2020新\2020年2\高新科技\电池.shp,市代码,-1,-1,D:\2020新\2020年2\高新科技\电脑科技.shp,市代码,-1,-1,D:\2020新\2020年2\高新科技\电子.shp,市代码,-1,-1,D:\2020新\2020年2\高新科技\高技术.shp,市代码,-1,-1,D:\2020新\2020年2\高新科技\光电.shp,市代码,-1,-1,D:\2020新\2020年2\高新科技\机器人.shp,市代码,-1,-1,D:\2020新\2020年2\高新科技\机械科技.shp,市代码,-1,-1,D:\2020新\2020年2\高新科技\计算机.shp,市代码,-1,-1,D:\2020新\2020年2\高新科技\精密科技.shp,市代码,-1,-1,D:\2020新\2020年2\高新科技\精密器械.shp,市代码,-1,-1,D:\2020新\2020年2\高新科技\颗粒.shp,市代码,-1,-1,D:\2020新\2020年2\高新科技\纳米.shp,市代码,-1,-1,D:\2020新\2020年2\高新科技\能源技术.shp,市代码,-1,-1,D:\2020新\2020年2\高新科技\能源科技.shp,市代码,-1,-1,D:\2020新\2020年2\高新科技\设备科技.shp,市代码,-1,-1,D:\2020新\2020年2\高新科技\生化科技.shp,市代码,-1,-1,D:\2020新\2020年2\高新科技\生物硅.shp,市代码,-1,-1,D:\2020新\2020年2\高新科技\生物科技.shp,市代码,-1,-1,D:\2020新\2020年2\高新科技\生物燃料.shp,市代码,-1,-1,D:\2020新\2020年2\高新科技\数码科技.shp,市代码,-1,-1,D:\2020新\2020年2\高新科技\太阳能.shp,市代码,-1,-1,D:\2020新\2020年2\高新科技\通讯设备.shp,市代码,-1,-1,D:\2020新\2020年2\高新科技\无人机.shp,市代码,-1,-1,D:\2020新\2020年2\高新科技\无线.shp,市代码,-1,-1,D:\2020新\2020年2\高新科技\稀土技术.shp,市代码,-1,-1,D:\2020新\2020年2\高新科技\新材料研发.shp,市代码,-1,-1,D:\2020新\2020年2\高新科技\新能源.shp,市代码,-1,-1,D:\2020新\2020年2\高新科技\新能源装备.shp,市代码,-1,-1,D:\2020新\2020年2\高新科技\氧舱.shp,市代码,-1,-1,D:\2020新\2020年2\高新科技\药.shp,市代码,-1,-1,D:\2020新\2020年2\高新科技\液晶.shp,市代码,-1,-1,D:\2020新\2020年2\高新科技\医.shp,市代码,-1,-1,D:\2020新\2020年2\高新科技\医疗.shp,市代码,-1,-1,D:\2020新\2020年2\高新科技\医学.shp,市代码,-1,-1,D:\2020新\2020年2\高新科技\医药.shp,市代码,-1,-1,D:\2020新\2020年2\高新科技\仪表.shp,市代码,-1,-1,D:\2020新\2020年2\高新科技\仪表2.shp,市代码,-1,-1,D:\2020新\2020年2\高新科技\印机.shp,市代码,-1,-1,D:\2020新\2020年2\高新科技\印器.shp,市代码,-1,-1,D:\2020新\2020年2\高新科技\影音.shp,市代码,-1,-1,D:\2020新\2020年2\高新科技\元件.shp,市代码,-1,-1,D:\2020新\2020年2\高新科技\智能生物.shp,市代码,-1,-1,D:\2020新\2020年2\高新科技\智能装备.shp,市代码,-1,-1,D:\2020新\2020年2\高新科技\智造.shp,市代码,-1,-1,D:\2020新\2020年2\高新科技\装备科技.shp,市代码,-1,-1,D:\2020新\2020年\高新技术\保健品.shp,市代码,-1,-1,D:\2020新\2020年\高新技术\表.shp,市代码,-1,-1,D:\2020新\2020年\高新技术\电子.shp,市代码,-1,-1,D:\2020新\2020年\高新技术\复印件.shp,市代码,-1,-1,D:\2020新\2020年\高新技术\高铁.shp,市代码,-1,-1,D:\2020新\2020年\高新技术\光电.shp,市代码,-1,-1,D:\2020新\2020年\高新技术\光缆.shp,市代码,-1,-1,D:\2020新\2020年\高新技术\教学.shp,市代码,-1,-1,D:\2020新\2020年\高新技术\科技.shp,市代码,-1,-1,D:\2020新\2020年\高新技术\科技机械.shp,市代码,-1,-1,D:\2020新\2020年\高新技术\科技设备.shp,市代码,-1,-1,D:\2020新\2020年\高新技术\颗粒.shp,市代码,-1,-1,D:\2020新\2020年\高新技术\能源.shp,市代码,-1,-1,D:\2020新\2020年\高新技术\农业科技.shp,市代码,-1,-1,D:\2020新\2020年\高新技术\生物.shp,市代码,-1,-1,D:\2020新\2020年\高新技术\太阳能.shp,市代码,-1,-1,D:\2020新\2020年\高新技术\新材料.shp,市代码,-1,-1,D:\2020新\2020年\高新技术\药1.shp,市代码,-1,-1,D:\2020新\2020年\高新技术\药2.shp,市代码,-1,-1,D:\2020新\2020年\高新技术\医.shp,市代码,-1,-1,D:\2020新\2020年\高新技术\仪.shp,市代码,-1,-1,D:\2020新\2020年\高新技术\元件.shp,市代码,-1,-1,D:\2020新\2020年\高新技术\智造.shp,市代码,-1,-1;区县 "区县" true true false 254 Text 0 0 ,First,#,D:\2020新\2020年2\高新科技\变压器.shp,区县,-1,-1,D:\2020新\2020年2\高新科技\变压器2.shp,区县,-1,-1,D:\2020新\2020年2\高新科技\表.shp,区县,-1,-1,D:\2020新\2020年2\高新科技\传感器.shp,区县,-1,-1,D:\2020新\2020年2\高新科技\电池.shp,区县,-1,-1,D:\2020新\2020年2\高新科技\电脑科技.shp,区县,-1,-1,D:\2020新\2020年2\高新科技\电子.shp,区县,-1,-1,D:\2020新\2020年2\高新科技\高技术.shp,区县,-1,-1,D:\2020新\2020年2\高新科技\光电.shp,区县,-1,-1,D:\2020新\2020年2\高新科技\机器人.shp,区县,-1,-1,D:\2020新\2020年2\高新科技\机械科技.shp,区县,-1,-1,D:\2020新\2020年2\高新科技\计算机.shp,区县,-1,-1,D:\2020新\2020年2\高新科技\精密科技.shp,区县,-1,-1,D:\2020新\2020年2\高新科技\精密器械.shp,区县,-1,-1,D:\2020新\2020年2\高新科技\颗粒.shp,区县,-1,-1,D:\2020新\2020年2\高新科技\纳米.shp,区县,-1,-1,D:\2020新\2020年2\高新科技\能源技术.shp,区县,-1,-1,D:\2020新\2020年2\高新科技\能源科技.shp,区县,-1,-1,D:\2020新\2020年2\高新科技\设备科技.shp,区县,-1,-1,D:\2020新\2020年2\高新科技\生化科技.shp,区县,-1,-1,D:\2020新\2020年2\高新科技\生物硅.shp,区县,-1,-1,D:\2020新\2020年2\高新科技\生物科技.shp,区县,-1,-1,D:\2020新\2020年2\高新科技\生物燃料.shp,区县,-1,-1,D:\2020新\2020年2\高新科技\数码科技.shp,区县,-1,-1,D:\2020新\2020年2\高新科技\太阳能.shp,区县,-1,-1,D:\2020新\2020年2\高新科技\通讯设备.shp,区县,-1,-1,D:\2020新\2020年2\高新科技\无人机.shp,区县,-1,-1,D:\2020新\2020年2\高新科技\无线.shp,区县,-1,-1,D:\2020新\2020年2\高新科技\稀土技术.shp,区县,-1,-1,D:\2020新\2020年2\高新科技\新材料研发.shp,区县,-1,-1,D:\2020新\2020年2\高新科技\新能源.shp,区县,-1,-1,D:\2020新\2020年2\高新科技\新能源装备.shp,区县,-1,-1,D:\2020新\2020年2\高新科技\氧舱.shp,区县,-1,-1,D:\2020新\2020年2\高新科技\药.shp,区县,-1,-1,D:\2020新\2020年2\高新科技\液晶.shp,区县,-1,-1,D:\2020新\2020年2\高新科技\医.shp,区县,-1,-1,D:\2020新\2020年2\高新科技\医疗.shp,区县,-1,-1,D:\2020新\2020年2\高新科技\医学.shp,区县,-1,-1,D:\2020新\2020年2\高新科技\医药.shp,区县,-1,-1,D:\2020新\2020年2\高新科技\仪表.shp,区县,-1,-1,D:\2020新\2020年2\高新科技\仪表2.shp,区县,-1,-1,D:\2020新\2020年2\高新科技\印机.shp,区县,-1,-1,D:\2020新\2020年2\高新科技\印器.shp,区县,-1,-1,D:\2020新\2020年2\高新科技\影音.shp,区县,-1,-1,D:\2020新\2020年2\高新科技\元件.shp,区县,-1,-1,D:\2020新\2020年2\高新科技\智能生物.shp,区县,-1,-1,D:\2020新\2020年2\高新科技\智能装备.shp,区县,-1,-1,D:\2020新\2020年2\高新科技\智造.shp,区县,-1,-1,D:\2020新\2020年2\高新科技\装备科技.shp,区县,-1,-1,D:\2020新\2020年\高新技术\保健品.shp,区县,-1,-1,D:\2020新\2020年\高新技术\表.shp,区县,-1,-1,D:\2020新\2020年\高新技术\电子.shp,区县,-1,-1,D:\2020新\2020年\高新技术\复印件.shp,区县,-1,-1,D:\2020新\2020年\高新技术\高铁.shp,区县,-1,-1,D:\2020新\2020年\高新技术\光电.shp,区县,-1,-1,D:\2020新\2020年\高新技术\光缆.shp,区县,-1,-1,D:\2020新\2020年\高新技术\教学.shp,区县,-1,-1,D:\2020新\2020年\高新技术\科技.shp,区县,-1,-1,D:\2020新\2020年\高新技术\科技机械.shp,区县,-1,-1,D:\2020新\2020年\高新技术\科技设备.shp,区县,-1,-1,D:\2020新\2020年\高新技术\颗粒.shp,区县,-1,-1,D:\2020新\2020年\高新技术\能源.shp,区县,-1,-1,D:\2020新\2020年\高新技术\农业科技.shp,区县,-1,-1,D:\2020新\2020年\高新技术\生物.shp,区县,-1,-1,D:\2020新\2020年\高新技术\太阳能.shp,区县,-1,-1,D:\2020新\2020年\高新技术\新材料.shp,区县,-1,-1,D:\2020新\2020年\高新技术\药1.shp,区县,-1,-1,D:\2020新\2020年\高新技术\药2.shp,区县,-1,-1,D:\2020新\2020年\高新技术\医.shp,区县,-1,-1,D:\2020新\2020年\高新技术\仪.shp,区县,-1,-1,D:\2020新\2020年\高新技术\元件.shp,区县,-1,-1,D:\2020新\2020年\高新技术\智造.shp,区县,-1,-1;区县代 "区县代" true true false 10 Long 0 10 ,First,#,D:\2020新\2020年2\高新科技\变压器.shp,区县代,-1,-1,D:\2020新\2020年2\高新科技\变压器2.shp,区县代,-1,-1,D:\2020新\2020年2\高新科技\表.shp,区县代,-1,-1,D:\2020新\2020年2\高新科技\传感器.shp,区县代,-1,-1,D:\2020新\2020年2\高新科技\电池.shp,区县代,-1,-1,D:\2020新\2020年2\高新科技\电脑科技.shp,区县代,-1,-1,D:\2020新\2020年2\高新科技\电子.shp,区县代,-1,-1,D:\2020新\2020年2\高新科技\高技术.shp,区县代,-1,-1,D:\2020新\2020年2\高新科技\光电.shp,区县代,-1,-1,D:\2020新\2020年2\高新科技\机器人.shp,区县代,-1,-1,D:\2020新\2020年2\高新科技\机械科技.shp,区县代,-1,-1,D:\2020新\2020年2\高新科技\计算机.shp,区县代,-1,-1,D:\2020新\2020年2\高新科技\精密科技.shp,区县代,-1,-1,D:\2020新\2020年2\高新科技\精密器械.shp,区县代,-1,-1,D:\2020新\2020年2\高新科技\颗粒.shp,区县代,-1,-1,D:\2020新\2020年2\高新科技\纳米.shp,区县代,-1,-1,D:\2020新\2020年2\高新科技\能源技术.shp,区县代,-1,-1,D:\2020新\2020年2\高新科技\能源科技.shp,区县代,-1,-1,D:\2020新\2020年2\高新科技\设备科技.shp,区县代,-1,-1,D:\2020新\2020年2\高新科技\生化科技.shp,区县代,-1,-1,D:\2020新\2020年2\高新科技\生物硅.shp,区县代,-1,-1,D:\2020新\2020年2\高新科技\生物科技.shp,区县代,-1,-1,D:\2020新\2020年2\高新科技\生物燃料.shp,区县代,-1,-1,D:\2020新\2020年2\高新科技\数码科技.shp,区县代,-1,-1,D:\2020新\2020年2\高新科技\太阳能.shp,区县代,-1,-1,D:\2020新\2020年2\高新科技\通讯设备.shp,区县代,-1,-1,D:\2020新\2020年2\高新科技\无人机.shp,区县代,-1,-1,D:\2020新\2020年2\高新科技\无线.shp,区县代,-1,-1,D:\2020新\2020年2\高新科技\稀土技术.shp,区县代,-1,-1,D:\2020新\2020年2\高新科技\新材料研发.shp,区县代,-1,-1,D:\2020新\2020年2\高新科技\新能源.shp,区县代,-1,-1,D:\2020新\2020年2\高新科技\新能源装备.shp,区县代,-1,-1,D:\2020新\2020年2\高新科技\氧舱.shp,区县代,-1,-1,D:\2020新\2020年2\高新科技\药.shp,区县代,-1,-1,D:\2020新\2020年2\高新科技\液晶.shp,区县代,-1,-1,D:\2020新\2020年2\高新科技\医.shp,区县代,-1,-1,D:\2020新\2020年2\高新科技\医疗.shp,区县代,-1,-1,D:\2020新\2020年2\高新科技\医学.shp,区县代,-1,-1,D:\2020新\2020年2\高新科技\医药.shp,区县代,-1,-1,D:\2020新\2020年2\高新科技\仪表.shp,区县代,-1,-1,D:\2020新\2020年2\高新科技\仪表2.shp,区县代,-1,-1,D:\2020新\2020年2\高新科技\印机.shp,区县代,-1,-1,D:\2020新\2020年2\高新科技\印器.shp,区县代,-1,-1,D:\2020新\2020年2\高新科技\影音.shp,区县代,-1,-1,D:\2020新\2020年2\高新科技\元件.shp,区县代,-1,-1,D:\2020新\2020年2\高新科技\智能生物.shp,区县代,-1,-1,D:\2020新\2020年2\高新科技\智能装备.shp,区县代,-1,-1,D:\2020新\2020年2\高新科技\智造.shp,区县代,-1,-1,D:\2020新\2020年2\高新科技\装备科技.shp,区县代,-1,-1,D:\2020新\2020年\高新技术\保健品.shp,区县代,-1,-1,D:\2020新\2020年\高新技术\表.shp,区县代,-1,-1,D:\2020新\2020年\高新技术\电子.shp,区县代,-1,-1,D:\2020新\2020年\高新技术\复印件.shp,区县代,-1,-1,D:\2020新\2020年\高新技术\高铁.shp,区县代,-1,-1,D:\2020新\2020年\高新技术\光电.shp,区县代,-1,-1,D:\2020新\2020年\高新技术\光缆.shp,区县代,-1,-1,D:\2020新\2020年\高新技术\教学.shp,区县代,-1,-1,D:\2020新\2020年\高新技术\科技.shp,区县代,-1,-1,D:\2020新\2020年\高新技术\科技机械.shp,区县代,-1,-1,D:\2020新\2020年\高新技术\科技设备.shp,区县代,-1,-1,D:\2020新\2020年\高新技术\颗粒.shp,区县代,-1,-1,D:\2020新\2020年\高新技术\能源.shp,区县代,-1,-1,D:\2020新\2020年\高新技术\农业科技.shp,区县代,-1,-1,D:\2020新\2020年\高新技术\生物.shp,区县代,-1,-1,D:\2020新\2020年\高新技术\太阳能.shp,区县代,-1,-1,D:\2020新\2020年\高新技术\新材料.shp,区县代,-1,-1,D:\2020新\2020年\高新技术\药1.shp,区县代,-1,-1,D:\2020新\2020年\高新技术\药2.shp,区县代,-1,-1,D:\2020新\2020年\高新技术\医.shp,区县代,-1,-1,D:\2020新\2020年\高新技术\仪.shp,区县代,-1,-1,D:\2020新\2020年\高新技术\元件.shp,区县代,-1,-1,D:\2020新\2020年\高新技术\智造.shp,区县代,-1,-1;乡镇 "乡镇" true true false 254 Text 0 0 ,First,#,D:\2020新\2020年2\高新科技\变压器.shp,乡镇,-1,-1,D:\2020新\2020年2\高新科技\变压器2.shp,乡镇,-1,-1,D:\2020新\2020年2\高新科技\表.shp,乡镇,-1,-1,D:\2020新\2020年2\高新科技\传感器.shp,乡镇,-1,-1,D:\2020新\2020年2\高新科技\电池.shp,乡镇,-1,-1,D:\2020新\2020年2\高新科技\电脑科技.shp,乡镇,-1,-1,D:\2020新\2020年2\高新科技\电子.shp,乡镇,-1,-1,D:\2020新\2020年2\高新科技\高技术.shp,乡镇,-1,-1,D:\2020新\2020年2\高新科技\光电.shp,乡镇,-1,-1,D:\2020新\2020年2\高新科技\机器人.shp,乡镇,-1,-1,D:\2020新\2020年2\高新科技\机械科技.shp,乡镇,-1,-1,D:\2020新\2020年2\高新科技\计算机.shp,乡镇,-1,-1,D:\2020新\2020年2\高新科技\精密科技.shp,乡镇,-1,-1,D:\2020新\2020年2\高新科技\精密器械.shp,乡镇,-1,-1,D:\2020新\2020年2\高新科技\颗粒.shp,乡镇,-1,-1,D:\2020新\2020年2\高新科技\纳米.shp,乡镇,-1,-1,D:\2020新\2020年2\高新科技\能源技术.shp,乡镇,-1,-1,D:\2020新\2020年2\高新科技\能源科技.shp,乡镇,-1,-1,D:\2020新\2020年2\高新科技\设备科技.shp,乡镇,-1,-1,D:\2020新\2020年2\高新科技\生化科技.shp,乡镇,-1,-1,D:\2020新\2020年2\高新科技\生物硅.shp,乡镇,-1,-1,D:\2020新\2020年2\高新科技\生物科技.shp,乡镇,-1,-1,D:\2020新\2020年2\高新科技\生物燃料.shp,乡镇,-1,-1,D:\2020新\2020年2\高新科技\数码科技.shp,乡镇,-1,-1,D:\2020新\2020年2\高新科技\太阳能.shp,乡镇,-1,-1,D:\2020新\2020年2\高新科技\通讯设备.shp,乡镇,-1,-1,D:\2020新\2020年2\高新科技\无人机.shp,乡镇,-1,-1,D:\2020新\2020年2\高新科技\无线.shp,乡镇,-1,-1,D:\2020新\2020年2\高新科技\稀土技术.shp,乡镇,-1,-1,D:\2020新\2020年2\高新科技\新材料研发.shp,乡镇,-1,-1,D:\2020新\2020年2\高新科技\新能源.shp,乡镇,-1,-1,D:\2020新\2020年2\高新科技\新能源装备.shp,乡镇,-1,-1,D:\2020新\2020年2\高新科技\氧舱.shp,乡镇,-1,-1,D:\2020新\2020年2\高新科技\药.shp,乡镇,-1,-1,D:\2020新\2020年2\高新科技\液晶.shp,乡镇,-1,-1,D:\2020新\2020年2\高新科技\医.shp,乡镇,-1,-1,D:\2020新\2020年2\高新科技\医疗.shp,乡镇,-1,-1,D:\2020新\2020年2\高新科技\医学.shp,乡镇,-1,-1,D:\2020新\2020年2\高新科技\医药.shp,乡镇,-1,-1,D:\2020新\2020年2\高新科技\仪表.shp,乡镇,-1,-1,D:\2020新\2020年2\高新科技\仪表2.shp,乡镇,-1,-1,D:\2020新\2020年2\高新科技\印机.shp,乡镇,-1,-1,D:\2020新\2020年2\高新科技\印器.shp,乡镇,-1,-1,D:\2020新\2020年2\高新科技\影音.shp,乡镇,-1,-1,D:\2020新\2020年2\高新科技\元件.shp,乡镇,-1,-1,D:\2020新\2020年2\高新科技\智能生物.shp,乡镇,-1,-1,D:\2020新\2020年2\高新科技\智能装备.shp,乡镇,-1,-1,D:\2020新\2020年2\高新科技\智造.shp,乡镇,-1,-1,D:\2020新\2020年2\高新科技\装备科技.shp,乡镇,-1,-1,D:\2020新\2020年\高新技术\保健品.shp,乡镇,-1,-1,D:\2020新\2020年\高新技术\表.shp,乡镇,-1,-1,D:\2020新\2020年\高新技术\电子.shp,乡镇,-1,-1,D:\2020新\2020年\高新技术\复印件.shp,乡镇,-1,-1,D:\2020新\2020年\高新技术\高铁.shp,乡镇,-1,-1,D:\2020新\2020年\高新技术\光电.shp,乡镇,-1,-1,D:\2020新\2020年\高新技术\光缆.shp,乡镇,-1,-1,D:\2020新\2020年\高新技术\教学.shp,乡镇,-1,-1,D:\2020新\2020年\高新技术\科技.shp,乡镇,-1,-1,D:\2020新\2020年\高新技术\科技机械.shp,乡镇,-1,-1,D:\2020新\2020年\高新技术\科技设备.shp,乡镇,-1,-1,D:\2020新\2020年\高新技术\颗粒.shp,乡镇,-1,-1,D:\2020新\2020年\高新技术\能源.shp,乡镇,-1,-1,D:\2020新\2020年\高新技术\农业科技.shp,乡镇,-1,-1,D:\2020新\2020年\高新技术\生物.shp,乡镇,-1,-1,D:\2020新\2020年\高新技术\太阳能.shp,乡镇,-1,-1,D:\2020新\2020年\高新技术\新材料.shp,乡镇,-1,-1,D:\2020新\2020年\高新技术\药1.shp,乡镇,-1,-1,D:\2020新\2020年\高新技术\药2.shp,乡镇,-1,-1,D:\2020新\2020年\高新技术\医.shp,乡镇,-1,-1,D:\2020新\2020年\高新技术\仪.shp,乡镇,-1,-1,D:\2020新\2020年\高新技术\元件.shp,乡镇,-1,-1,D:\2020新\2020年\高新技术\智造.shp,乡镇,-1,-1;乡镇代 "乡镇代" true true false 19 Double 0 0 ,First,#,D:\2020新\2020年2\高新科技\变压器.shp,乡镇代,-1,-1,D:\2020新\2020年2\高新科技\变压器2.shp,乡镇代,-1,-1,D:\2020新\2020年2\高新科技\表.shp,乡镇代,-1,-1,D:\2020新\2020年2\高新科技\传感器.shp,乡镇代,-1,-1,D:\2020新\2020年2\高新科技\电池.shp,乡镇代,-1,-1,D:\2020新\2020年2\高新科技\电脑科技.shp,乡镇代,-1,-1,D:\2020新\2020年2\高新科技\电子.shp,乡镇代,-1,-1,D:\2020新\2020年2\高新科技\高技术.shp,乡镇代,-1,-1,D:\2020新\2020年2\高新科技\光电.shp,乡镇代,-1,-1,D:\2020新\2020年2\高新科技\机器人.shp,乡镇代,-1,-1,D:\2020新\2020年2\高新科技\机械科技.shp,乡镇代,-1,-1,D:\2020新\2020年2\高新科技\计算机.shp,乡镇代,-1,-1,D:\2020新\2020年2\高新科技\精密科技.shp,乡镇代,-1,-1,D:\2020新\2020年2\高新科技\精密器械.shp,乡镇代,-1,-1,D:\2020新\2020年2\高新科技\颗粒.shp,乡镇代,-1,-1,D:\2020新\2020年2\高新科技\纳米.shp,乡镇代,-1,-1,D:\2020新\2020年2\高新科技\能源技术.shp,乡镇代,-1,-1,D:\2020新\2020年2\高新科技\能源科技.shp,乡镇代,-1,-1,D:\2020新\2020年2\高新科技\设备科技.shp,乡镇代,-1,-1,D:\2020新\2020年2\高新科技\生化科技.shp,乡镇代,-1,-1,D:\2020新\2020年2\高新科技\生物硅.shp,乡镇代,-1,-1,D:\2020新\2020年2\高新科技\生物科技.shp,乡镇代,-1,-1,D:\2020新\2020年2\高新科技\生物燃料.shp,乡镇代,-1,-1,D:\2020新\2020年2\高新科技\数码科技.shp,乡镇代,-1,-1,D:\2020新\2020年2\高新科技\太阳能.shp,乡镇代,-1,-1,D:\2020新\2020年2\高新科技\通讯设备.shp,乡镇代,-1,-1,D:\2020新\2020年2\高新科技\无人机.shp,乡镇代,-1,-1,D:\2020新\2020年2\高新科技\无线.shp,乡镇代,-1,-1,D:\2020新\2020年2\高新科技\稀土技术.shp,乡镇代,-1,-1,D:\2020新\2020年2\高新科技\新材料研发.shp,乡镇代,-1,-1,D:\2020新\2020年2\高新科技\新能源.shp,乡镇代,-1,-1,D:\2020新\2020年2\高新科技\新能源装备.shp,乡镇代,-1,-1,D:\2020新\2020年2\高新科技\氧舱.shp,乡镇代,-1,-1,D:\2020新\2020年2\高新科技\药.shp,乡镇代,-1,-1,D:\2020新\2020年2\高新科技\液晶.shp,乡镇代,-1,-1,D:\2020新\2020年2\高新科技\医.shp,乡镇代,-1,-1,D:\2020新\2020年2\高新科技\医疗.shp,乡镇代,-1,-1,D:\2020新\2020年2\高新科技\医学.shp,乡镇代,-1,-1,D:\2020新\2020年2\高新科技\医药.shp,乡镇代,-1,-1,D:\2020新\2020年2\高新科技\仪表.shp,乡镇代,-1,-1,D:\2020新\2020年2\高新科技\仪表2.shp,乡镇代,-1,-1,D:\2020新\2020年2\高新科技\印机.shp,乡镇代,-1,-1,D:\2020新\2020年2\高新科技\印器.shp,乡镇代,-1,-1,D:\2020新\2020年2\高新科技\影音.shp,乡镇代,-1,-1,D:\2020新\2020年2\高新科技\元件.shp,乡镇代,-1,-1,D:\2020新\2020年2\高新科技\智能生物.shp,乡镇代,-1,-1,D:\2020新\2020年2\高新科技\智能装备.shp,乡镇代,-1,-1,D:\2020新\2020年2\高新科技\智造.shp,乡镇代,-1,-1,D:\2020新\2020年2\高新科技\装备科技.shp,乡镇代,-1,-1,D:\2020新\2020年\高新技术\保健品.shp,乡镇代,-1,-1,D:\2020新\2020年\高新技术\表.shp,乡镇代,-1,-1,D:\2020新\2020年\高新技术\电子.shp,乡镇代,-1,-1,D:\2020新\2020年\高新技术\复印件.shp,乡镇代,-1,-1,D:\2020新\2020年\高新技术\高铁.shp,乡镇代,-1,-1,D:\2020新\2020年\高新技术\光电.shp,乡镇代,-1,-1,D:\2020新\2020年\高新技术\光缆.shp,乡镇代,-1,-1,D:\2020新\2020年\高新技术\教学.shp,乡镇代,-1,-1,D:\2020新\2020年\高新技术\科技.shp,乡镇代,-1,-1,D:\2020新\2020年\高新技术\科技机械.shp,乡镇代,-1,-1,D:\2020新\2020年\高新技术\科技设备.shp,乡镇代,-1,-1,D:\2020新\2020年\高新技术\颗粒.shp,乡镇代,-1,-1,D:\2020新\2020年\高新技术\能源.shp,乡镇代,-1,-1,D:\2020新\2020年\高新技术\农业科技.shp,乡镇代,-1,-1,D:\2020新\2020年\高新技术\生物.shp,乡镇代,-1,-1,D:\2020新\2020年\高新技术\太阳能.shp,乡镇代,-1,-1,D:\2020新\2020年\高新技术\新材料.shp,乡镇代,-1,-1,D:\2020新\2020年\高新技术\药1.shp,乡镇代,-1,-1,D:\2020新\2020年\高新技术\药2.shp,乡镇代,-1,-1,D:\2020新\2020年\高新技术\医.shp,乡镇代,-1,-1,D:\2020新\2020年\高新技术\仪.shp,乡镇代,-1,-1,D:\2020新\2020年\高新技术\元件.shp,乡镇代,-1,-1,D:\2020新\2020年\高新技术\智造.shp,乡镇代,-1,-1"</Process><Process ToolSource="c:\program files (x86)\arcgis\desktop10.6\ArcToolbox\Toolboxes\Data Management Tools.tbx\DeleteField" Date="20230630" Time="215840">DeleteField HT 类型代;类型1;类型2;类型3;火星X;火星Y;省;省代码;市;市代码;区县;区县代;乡镇;乡镇代</Process></lineage><itemProps><itemName Sync="TRUE">高新技术</itemName><imsContentType Sync="TRUE">002</imsContentType><itemSize Sync="TRUE">0.000</itemSize><itemLocation><linkage Sync="TRUE">file://\\DESKTOP-90BDDR4\D$\2020合并后\高新技术.shp</linkage><protocol Sync="TRUE">Local Area Network</protocol></itemLocation></itemProps><coordRef><type Sync="TRUE">Projected</type><geogcsn Sync="TRUE">GCS_WGS_1984</geogcsn><csUnits Sync="TRUE">Linear Unit: Meter (1.000000)</csUnits><projcsn Sync="TRUE">WGS_1984_UTM_Zone_50N</projcsn><peXml Sync="TRUE">&lt;ProjectedCoordinateSystem xsi:type='typens:ProjectedCoordinateSystem' xmlns:xsi='http://www.w3.org/2001/XMLSchema-instance' xmlns:xs='http://www.w3.org/2001/XMLSchema' xmlns:typens='http://www.esri.com/schemas/ArcGIS/10.6'&gt;&lt;WKT&gt;PROJCS[&amp;quot;WGS_1984_UTM_Zone_50N&amp;quot;,GEOGCS[&amp;quot;GCS_WGS_1984&amp;quot;,DATUM[&amp;quot;D_WGS_1984&amp;quot;,SPHEROID[&amp;quot;WGS_1984&amp;quot;,6378137.0,298.257223563]],PRIMEM[&amp;quot;Greenwich&amp;quot;,0.0],UNIT[&amp;quot;Degree&amp;quot;,0.0174532925199433]],PROJECTION[&amp;quot;Transverse_Mercator&amp;quot;],PARAMETER[&amp;quot;False_Easting&amp;quot;,500000.0],PARAMETER[&amp;quot;False_Northing&amp;quot;,0.0],PARAMETER[&amp;quot;Central_Meridian&amp;quot;,117.0],PARAMETER[&amp;quot;Scale_Factor&amp;quot;,0.9996],PARAMETER[&amp;quot;Latitude_Of_Origin&amp;quot;,0.0],UNIT[&amp;quot;Meter&amp;quot;,1.0],AUTHORITY[&amp;quot;EPSG&amp;quot;,32650]]&lt;/WKT&gt;&lt;XOrigin&gt;-5120900&lt;/XOrigin&gt;&lt;YOrigin&gt;-9998100&lt;/YOrigin&gt;&lt;XYScale&gt;450445547.3910538&lt;/XYScale&gt;&lt;ZOrigin&gt;-100000&lt;/ZOrigin&gt;&lt;ZScale&gt;10000&lt;/ZScale&gt;&lt;MOrigin&gt;-100000&lt;/MOrigin&gt;&lt;MScale&gt;10000&lt;/MScale&gt;&lt;XYTolerance&gt;0.001&lt;/XYTolerance&gt;&lt;ZTolerance&gt;0.001&lt;/ZTolerance&gt;&lt;MTolerance&gt;0.001&lt;/MTolerance&gt;&lt;HighPrecision&gt;true&lt;/HighPrecision&gt;&lt;WKID&gt;32650&lt;/WKID&gt;&lt;LatestWKID&gt;32650&lt;/LatestWKID&gt;&lt;/ProjectedCoordinateSystem&gt;</peXml></coordRef></DataProperties><SyncDate>20220116</SyncDate><SyncTime>14250300</SyncTime><ModDate>20220116</ModDate><ModTime>14250300</ModTime></Esri><dataIdInfo><envirDesc Sync="TRUE"> Version 6.2 (Build 9200) ; Esri ArcGIS 10.6.0.8321</envirDesc><dataLang><languageCode value="zho" Sync="TRUE"></languageCode><countryCode value="CHN" Sync="TRUE"></countryCode></dataLang><idCitation><resTitle Sync="TRUE">高新技术</resTitle><presForm><PresFormCd value="005" Sync="TRUE"></PresFormCd></presForm></idCitation><spatRpType><SpatRepTypCd value="001" Sync="TRUE"></SpatRepTypCd></spatRpType></dataIdInfo><mdLang><languageCode value="zho" Sync="TRUE"></languageCode><countryCode value="CHN" Sync="TRUE"></countryCode></mdLang><mdChar><CharSetCd value="004" Sync="TRUE"></CharSetCd></mdChar><distInfo><distFormat><formatName Sync="TRUE">Shapefile</formatName></distFormat><distTranOps><transSize Sync="TRUE">0.000</transSize></distTranOps></distInfo><mdHrLv><ScopeCd value="005" Sync="TRUE"></ScopeCd></mdHrLv><mdHrLvName Sync="TRUE">dataset</mdHrLvName><refSysInfo><RefSystem><refSysID><identCode code="32650" Sync="TRUE"></identCode><idCodeSpace Sync="TRUE">EPSG</idCodeSpace><idVersion Sync="TRUE">6.11.1(3.0.1)</idVersion></refSysID></RefSystem></refSysInfo><spatRepInfo><VectSpatRep><geometObjs Name="高新技术"><geoObjTyp><GeoObjTypCd value="004" Sync="TRUE"></GeoObjTypCd></geoObjTyp><geoObjCnt Sync="TRUE">0</geoObjCnt></geometObjs><topLvl><TopoLevCd value="001" Sync="TRUE"></TopoLevCd></topLvl></VectSpatRep></spatRepInfo><spdoinfo><ptvctinf><esriterm Name="高新技术"><efeatyp Sync="TRUE">Simple</efeatyp><efeageom code="1" Sync="TRUE"></efeageom><esritopo Sync="TRUE">FALSE</esritopo><efeacnt Sync="TRUE">0</efeacnt><spindex Sync="TRUE">FALSE</spindex><linrefer Sync="TRUE">FALSE</linrefer></esriterm></ptvctinf></spdoinfo><eainfo><detailed Name="高新技术"><enttyp><enttypl Sync="TRUE">高新技术</enttypl><enttypt Sync="TRUE">Feature Class</enttypt><enttypc Sync="TRUE">0</enttypc></enttyp><attr><attrlabl Sync="TRUE">FID</attrlabl><attalias Sync="TRUE">FID</attalias><attrtype Sync="TRUE">OID</attrtype><attwidth Sync="TRUE">4</attwidth><atprecis Sync="TRUE">0</atprecis><attscale Sync="TRUE">0</attscale><attrdef Sync="TRUE">Internal feature number.</attrdef><attrdefs Sync="TRUE">Esri</attrdefs><attrdomv><udom Sync="TRUE">Sequential unique whole numbers that are automatically generated.</udom></attrdomv></attr><attr><attrlabl Sync="TRUE">Shape</attrlabl><attalias Sync="TRUE">Shape</attalias><attrtype Sync="TRUE">Geometry</attrtype><attwidth Sync="TRUE">0</attwidth><atprecis Sync="TRUE">0</atprecis><attscale Sync="TRUE">0</attscale><attrdef Sync="TRUE">Feature geometry.</attrdef><attrdefs Sync="TRUE">Esri</attrdefs><attrdomv><udom Sync="TRUE">Coordinates defining the features.</udom></attrdomv></attr><attr><attrlabl Sync="TRUE">名称</attrlabl><attalias Sync="TRUE">名称</attalias><attrtype Sync="TRUE">String</attrtype><attwidth Sync="TRUE">254</attwidth><atprecis Sync="TRUE">0</atprecis><attscale Sync="TRUE">0</attscale></attr><attr><attrlabl Sync="TRUE">地址</attrlabl><attalias Sync="TRUE">地址</attalias><attrtype Sync="TRUE">String</attrtype><attwidth Sync="TRUE">254</attwidth><atprecis Sync="TRUE">0</atprecis><attscale Sync="TRUE">0</attscale></attr><attr><attrlabl Sync="TRUE">电话</attrlabl><attalias Sync="TRUE">电话</attalias><attrtype Sync="TRUE">String</attrtype><attwidth Sync="TRUE">254</attwidth><atprecis Sync="TRUE">0</atprecis><attscale Sync="TRUE">0</attscale></attr><attr><attrlabl Sync="TRUE">类型</attrlabl><attalias Sync="TRUE">类型</attalias><attrtype Sync="TRUE">String</attrtype><attwidth Sync="TRUE">254</attwidth><atprecis Sync="TRUE">0</atprecis><attscale Sync="TRUE">0</attscale></attr><attr><attrlabl Sync="TRUE">类型代</attrlabl><attalias Sync="TRUE">类型代</attalias><attrtype Sync="TRUE">String</attrtype><attwidth Sync="TRUE">254</attwidth><atprecis Sync="TRUE">0</atprecis><attscale Sync="TRUE">0</attscale></attr><attr><attrlabl Sync="TRUE">类型1</attrlabl><attalias Sync="TRUE">类型1</attalias><attrtype Sync="TRUE">String</attrtype><attwidth Sync="TRUE">254</attwidth><atprecis Sync="TRUE">0</atprecis><attscale Sync="TRUE">0</attscale></attr><attr><attrlabl Sync="TRUE">类型2</attrlabl><attalias Sync="TRUE">类型2</attalias><attrtype Sync="TRUE">String</attrtype><attwidth Sync="TRUE">254</attwidth><atprecis Sync="TRUE">0</atprecis><attscale Sync="TRUE">0</attscale></attr><attr><attrlabl Sync="TRUE">类型3</attrlabl><attalias Sync="TRUE">类型3</attalias><attrtype Sync="TRUE">String</attrtype><attwidth Sync="TRUE">254</attwidth><atprecis Sync="TRUE">0</atprecis><attscale Sync="TRUE">0</attscale></attr><attr><attrlabl Sync="TRUE">火星X</attrlabl><attalias Sync="TRUE">火星X</attalias><attrtype Sync="TRUE">Double</attrtype><attwidth Sync="TRUE">19</attwidth><atprecis Sync="TRUE">0</atprecis><attscale Sync="TRUE">0</attscale></attr><attr><attrlabl Sync="TRUE">火星Y</attrlabl><attalias Sync="TRUE">火星Y</attalias><attrtype Sync="TRUE">Double</attrtype><attwidth Sync="TRUE">19</attwidth><atprecis Sync="TRUE">0</atprecis><attscale Sync="TRUE">0</attscale></attr><attr><attrlabl Sync="TRUE">大地X</attrlabl><attalias Sync="TRUE">大地X</attalias><attrtype Sync="TRUE">Double</attrtype><attwidth Sync="TRUE">19</attwidth><atprecis Sync="TRUE">0</atprecis><attscale Sync="TRUE">0</attscale></attr><attr><attrlabl Sync="TRUE">大地Y</attrlabl><attalias Sync="TRUE">大地Y</attalias><attrtype Sync="TRUE">Double</attrtype><attwidth Sync="TRUE">19</attwidth><atprecis Sync="TRUE">0</atprecis><attscale Sync="TRUE">0</attscale></attr><attr><attrlabl Sync="TRUE">省</attrlabl><attalias Sync="TRUE">省</attalias><attrtype Sync="TRUE">String</attrtype><attwidth Sync="TRUE">254</attwidth><atprecis Sync="TRUE">0</atprecis><attscale Sync="TRUE">0</attscale></attr><attr><attrlabl Sync="TRUE">省代码</attrlabl><attalias Sync="TRUE">省代码</attalias><attrtype Sync="TRUE">Integer</attrtype><attwidth Sync="TRUE">10</attwidth><atprecis Sync="TRUE">10</atprecis><attscale Sync="TRUE">0</attscale></attr><attr><attrlabl Sync="TRUE">市</attrlabl><attalias Sync="TRUE">市</attalias><attrtype Sync="TRUE">String</attrtype><attwidth Sync="TRUE">254</attwidth><atprecis Sync="TRUE">0</atprecis><attscale Sync="TRUE">0</attscale></attr><attr><attrlabl Sync="TRUE">市代码</attrlabl><attalias Sync="TRUE">市代码</attalias><attrtype Sync="TRUE">Integer</attrtype><attwidth Sync="TRUE">10</attwidth><atprecis Sync="TRUE">10</atprecis><attscale Sync="TRUE">0</attscale></attr><attr><attrlabl Sync="TRUE">区县</attrlabl><attalias Sync="TRUE">区县</attalias><attrtype Sync="TRUE">String</attrtype><attwidth Sync="TRUE">254</attwidth><atprecis Sync="TRUE">0</atprecis><attscale Sync="TRUE">0</attscale></attr><attr><attrlabl Sync="TRUE">区县代</attrlabl><attalias Sync="TRUE">区县代</attalias><attrtype Sync="TRUE">Integer</attrtype><attwidth Sync="TRUE">10</attwidth><atprecis Sync="TRUE">10</atprecis><attscale Sync="TRUE">0</attscale></attr><attr><attrlabl Sync="TRUE">乡镇</attrlabl><attalias Sync="TRUE">乡镇</attalias><attrtype Sync="TRUE">String</attrtype><attwidth Sync="TRUE">254</attwidth><atprecis Sync="TRUE">0</atprecis><attscale Sync="TRUE">0</attscale></attr><attr><attrlabl Sync="TRUE">乡镇代</attrlabl><attalias Sync="TRUE">乡镇代</attalias><attrtype Sync="TRUE">Double</attrtype><attwidth Sync="TRUE">19</attwidth><atprecis Sync="TRUE">0</atprecis><attscale Sync="TRUE">0</attscale></attr></detailed></eainfo><mdDateSt Sync="TRUE">20220116</mdDateSt></metadata>
