# Supplementary material for: Spatial distribution characteristics and analysis of influencing factors on different manufacturing types in Shandong Province
Source: PLoS One. 2023 Sep 20;18(9):e0291691. doi: 10.1371/journal.pone.0291691 (PMC10511096; doi:10.1371/journal.pone.0291691)
Supplement: S1 File — (ZIP) [file pone.0291691.s001.zip › Supporting Information files/NMF.dbf.xml]

<?xml version="1.0" encoding="UTF-8"?>
<metadata xml:lang="zh"><Esri><CreaDate>20230630</CreaDate><CreaTime>23375000</CreaTime><ArcGISFormat>1.0</ArcGISFormat><SyncOnce>TRUE</SyncOnce><DataProperties><lineage><Process ToolSource="d:\arcgis\desktop10.6\ArcToolbox\Toolboxes\Data Management Tools.tbx\CalculateField" Date="20220805" Time="205758">CalculateField 医疗 判断一 [大地X] VB #</Process><Process ToolSource="d:\arcgis\desktop10.6\ArcToolbox\Toolboxes\Data Management Tools.tbx\CalculateField" Date="20220805" Time="205949">CalculateField 医疗 判断1 [大地X] VB #</Process><Process ToolSource="d:\arcgis\desktop10.6\ArcToolbox\Toolboxes\Data Management Tools.tbx\CalculateField" Date="20220805" Time="210057">CalculateField 医疗 判断1_1 [大地X] VB #</Process><Process ToolSource="d:\arcgis\desktop10.6\ArcToolbox\Toolboxes\Data Management Tools.tbx\DeleteIdentical" Date="20220805" Time="210153">DeleteIdentical 医疗 大地X;大地Y # 0</Process><Process ToolSource="d:\arcgis\desktop10.6\ArcToolbox\Toolboxes\Data Management Tools.tbx\DefineProjection" Date="20220805" Time="223255">DefineProjection 医疗 Unknown</Process><Process ToolSource="d:\arcgis\desktop10.6\ArcToolbox\Toolboxes\Data Management Tools.tbx\DefineProjection" Date="20220805" Time="223309">DefineProjection 医疗 GEOGCS['GCS_WGS_1984',DATUM['D_WGS_1984',SPHEROID['WGS_1984',6378137.0,298.257223563]],PRIMEM['Greenwich',0.0],UNIT['Degree',0.0174532925199433]]</Process><Process ToolSource="d:\arcgis\desktop10.6\ArcToolbox\Toolboxes\Data Management Tools.tbx\Project" Date="20220805" Time="223339">Project 医疗 D:\20科教，医疗\医疗投影.shp PROJCS['WGS_1984_UTM_Zone_50N',GEOGCS['GCS_WGS_1984',DATUM['D_WGS_1984',SPHEROID['WGS_1984',6378137.0,298.257223563]],PRIMEM['Greenwich',0.0],UNIT['Degree',0.0174532925199433]],PROJECTION['Transverse_Mercator'],PARAMETER['False_Easting',500000.0],PARAMETER['False_Northing',0.0],PARAMETER['Central_Meridian',117.0],PARAMETER['Scale_Factor',0.9996],PARAMETER['Latitude_Of_Origin',0.0],UNIT['Meter',1.0]] # GEOGCS['GCS_WGS_1984',DATUM['D_WGS_1984',SPHEROID['WGS_1984',6378137.0,298.257223563]],PRIMEM['Greenwich',0.0],UNIT['Degree',0.0174532925199433]] NO_PRESERVE_SHAPE # NO_VERTICAL</Process><Process ToolSource="c:\program files (x86)\arcgis\desktop10.6\ArcToolbox\Toolboxes\Data Management Tools.tbx\DeleteField" Date="20230630" Time="233855">DeleteField NMF 地址;电话;类型;类型代;类型1;火星X;火星Y;省;省代码;市;市代码;区县;区县代;乡镇;乡镇代;判断1</Process></lineage></DataProperties></Esri></metadata>
