# Supplementary material for: Spatial distribution characteristics and analysis of influencing factors on different manufacturing types in Shandong Province
Source: PLoS One. 2023 Sep 20;18(9):e0291691. doi: 10.1371/journal.pone.0291691 (PMC10511096; doi:10.1371/journal.pone.0291691)
Supplement: S1 File — (ZIP) [file pone.0291691.s001.zip › Supporting Information files/NRI.dbf.xml]

<?xml version="1.0" encoding="UTF-8"?>
<metadata xml:lang="zh"><Esri><CreaDate>20230630</CreaDate><CreaTime>22260300</CreaTime><ArcGISFormat>1.0</ArcGISFormat><SyncOnce>TRUE</SyncOnce><DataProperties><lineage><Process ToolSource="c:\program files (x86)\arcgis\desktop10.6\ArcToolbox\Toolboxes\Data Management Tools.tbx\DefineProjection" Date="20230521" Time="175502">DefineProjection 科教文化服务 GEOGCS['GCS_WGS_1984',DATUM['D_WGS_1984',SPHEROID['WGS_1984',6378137.0,298.257223563]],PRIMEM['Greenwich',0.0],UNIT['Degree',0.0174532925199433]]</Process><Process ToolSource="c:\program files (x86)\arcgis\desktop10.6\ArcToolbox\Toolboxes\Data Management Tools.tbx\DeleteField" Date="20230630" Time="222703">DeleteField NRI 电话;类型;类型代;类型1;火星X;火星Y;省;省代码;市;市代码;区县;区县代;乡镇;乡镇代</Process></lineage></DataProperties></Esri></metadata>
