# Supplementary material for: Spatial distribution characteristics and analysis of influencing factors on different manufacturing types in Shandong Province
Source: PLoS One. 2023 Sep 20;18(9):e0291691. doi: 10.1371/journal.pone.0291691 (PMC10511096; doi:10.1371/journal.pone.0291691)
Supplement: S1 File — (ZIP) [file pone.0291691.s001.zip › Supporting Information files/other_factors.dbf.xml]

<?xml version="1.0" encoding="UTF-8"?>
<metadata xml:lang="zh"><Esri><CreaDate>20230701</CreaDate><CreaTime>00380200</CreaTime><ArcGISFormat>1.0</ArcGISFormat><SyncOnce>FALSE</SyncOnce><DataProperties><lineage><Process ToolSource="c:\program files (x86)\arcgis\desktop10.6\ArcToolbox\Toolboxes\Data Management Tools.tbx\CalculateField" Date="20220810" Time="170225">CalculateField 山东省区县水资源、农业、城镇化率 ID "[FID] +1" VB #</Process><Process ToolSource="c:\program files (x86)\arcgis\desktop10.6\ArcToolbox\Toolboxes\Data Management Tools.tbx\CalculateField" Date="20220903" Time="135035">CalculateField 山东省区县水资源、农业、城镇化率 UR "( [城镇化] -24) /(100-24)" VB #</Process><Process ToolSource="c:\program files (x86)\arcgis\desktop10.6\ArcToolbox\Toolboxes\Data Management Tools.tbx\CalculateField" Date="20220903" Time="135312">CalculateField 山东省区县水资源、农业、城镇化率 WRA "( [水资源] -0) /(14.5-0)" VB #</Process><Process ToolSource="c:\program files (x86)\arcgis\desktop10.6\ArcToolbox\Toolboxes\Data Management Tools.tbx\CalculateField" Date="20220903" Time="135705">CalculateField 山东省区县水资源、农业、城镇化率 AGO "( [粮食] -0) /(141-0)" VB #</Process><Process ToolSource="c:\program files (x86)\arcgis\desktop10.6\ArcToolbox\Toolboxes\Data Management Tools.tbx\CalculateField" Date="20220903" Time="135820">CalculateField 山东省区县水资源、农业、城镇化率 NDZ "( [开发区] -0) /(4-0)" VB #</Process><Process ToolSource="c:\program files (x86)\arcgis\desktop10.6\ArcToolbox\Toolboxes\Analysis Tools.tbx\SpatialJoin" Date="20230517" Time="093443">SpatialJoin 山东省区县标准底图 高新技术 C:\Users\zyh\Documents\ArcGIS\Default.gdb\高新技术_SpatialJoin JOIN_ONE_TO_ONE KEEP_ALL "Name "Name" true true false 80 Text 0 0 ,First,#,山东省区县标准底图,Name,-1,-1;Layer "Layer" true true false 80 Text 0 0 ,First,#,山东省区县标准底图,Layer,-1,-1;排序 "排序" true true false 10 Long 0 10 ,First,#,山东省区县标准底图,排序,-1,-1;城镇化 "城镇化" true true false 19 Double 0 0 ,First,#,山东省区县标准底图,城镇化,-1,-1;水资源 "水资源" true true false 19 Double 0 0 ,First,#,山东省区县标准底图,水资源,-1,-1;粮食 "粮食" true true false 19 Double 0 0 ,First,#,山东省区县标准底图,粮食,-1,-1;开发区 "开发区" true true false 10 Long 0 10 ,First,#,山东省区县标准底图,开发区,-1,-1;ID "ID" true true false 5 Long 0 5 ,First,#,山东省区县标准底图,ID,-1,-1;vegetation "vegetation" true true false 13 Float 0 0 ,First,#,山东省区县标准底图,vegetation,-1,-1;water "water" true true false 13 Float 0 0 ,First,#,山东省区县标准底图,water,-1,-1;UR "UR" true true false 13 Float 0 0 ,First,#,山东省区县标准底图,UR,-1,-1;WRA "WRA" true true false 13 Float 0 0 ,First,#,山东省区县标准底图,WRA,-1,-1;AGO "AGO" true true false 13 Float 0 0 ,First,#,山东省区县标准底图,AGO,-1,-1;NDZ "NDZ" true true false 13 Float 0 0 ,First,#,山东省区县标准底图,NDZ,-1,-1;名称 "名称" true true false 254 Text 0 0 ,First,#,高新技术,名称,-1,-1;地址 "地址" true true false 254 Text 0 0 ,First,#,高新技术,地址,-1,-1;电话 "电话" true true false 254 Text 0 0 ,First,#,高新技术,电话,-1,-1;类型 "类型" true true false 254 Text 0 0 ,First,#,高新技术,类型,-1,-1;类型代 "类型代" true true false 254 Text 0 0 ,First,#,高新技术,类型代,-1,-1;类型1 "类型1" true true false 254 Text 0 0 ,First,#,高新技术,类型1,-1,-1;类型2 "类型2" true true false 254 Text 0 0 ,First,#,高新技术,类型2,-1,-1;类型3 "类型3" true true false 254 Text 0 0 ,First,#,高新技术,类型3,-1,-1;火星X "火星X" true true false 19 Double 0 0 ,First,#,高新技术,火星X,-1,-1;火星Y "火星Y" true true false 19 Double 0 0 ,First,#,高新技术,火星Y,-1,-1;大地X "大地X" true true false 19 Double 0 0 ,First,#,高新技术,大地X,-1,-1;大地Y "大地Y" true true false 19 Double 0 0 ,First,#,高新技术,大地Y,-1,-1;省 "省" true true false 254 Text 0 0 ,First,#,高新技术,省,-1,-1;省代码 "省代码" true true false 10 Long 0 10 ,First,#,高新技术,省代码,-1,-1;市 "市" true true false 254 Text 0 0 ,First,#,高新技术,市,-1,-1;市代码 "市代码" true true false 10 Long 0 10 ,First,#,高新技术,市代码,-1,-1;区县 "区县" true true false 254 Text 0 0 ,First,#,高新技术,区县,-1,-1;区县代 "区县代" true true false 10 Long 0 10 ,First,#,高新技术,区县代,-1,-1;乡镇 "乡镇" true true false 254 Text 0 0 ,First,#,高新技术,乡镇,-1,-1;乡镇代 "乡镇代" true true false 19 Double 0 0 ,First,#,高新技术,乡镇代,-1,-1" INTERSECT # #</Process><Process ToolSource="c:\program files (x86)\arcgis\desktop10.6\ArcToolbox\Toolboxes\Data Management Tools.tbx\CalculateField" Date="20230517" Time="094034">CalculateField 区县统计高新后 高新产业 [Join_Count] VB #</Process><Process ToolSource="c:\program files (x86)\arcgis\desktop10.6\ArcToolbox\Toolboxes\Analysis Tools.tbx\SpatialJoin" Date="20230517" Time="094142">SpatialJoin 区县统计高新后 加工制造业 C:\Users\zyh\Documents\ArcGIS\Default.gdb\区县统计高新后_SpatialJoin JOIN_ONE_TO_ONE KEEP_ALL "OBJECTID "OBJECTID" true true false 10 Long 0 10 ,First,#,区县统计高新后,OBJECTID,-1,-1;TARGET_FID "TARGET_FID" true true false 10 Long 0 10 ,First,#,区县统计高新后,TARGET_FID,-1,-1;Name "Name" true true false 80 Text 0 0 ,First,#,区县统计高新后,Name,-1,-1;Layer "Layer" true true false 80 Text 0 0 ,First,#,区县统计高新后,Layer,-1,-1;排序 "排序" true true false 10 Long 0 10 ,First,#,区县统计高新后,排序,-1,-1;城镇化 "城镇化" true true false 19 Double 0 0 ,First,#,区县统计高新后,城镇化,-1,-1;水资源 "水资源" true true false 19 Double 0 0 ,First,#,区县统计高新后,水资源,-1,-1;粮食 "粮食" true true false 19 Double 0 0 ,First,#,区县统计高新后,粮食,-1,-1;开发区 "开发区" true true false 10 Long 0 10 ,First,#,区县统计高新后,开发区,-1,-1;ID "ID" true true false 10 Long 0 10 ,First,#,区县统计高新后,ID,-1,-1;vegetation "vegetation" true true false 13 Float 0 0 ,First,#,区县统计高新后,vegetation,-1,-1;water "water" true true false 13 Float 0 0 ,First,#,区县统计高新后,water,-1,-1;UR "UR" true true false 13 Float 0 0 ,First,#,区县统计高新后,UR,-1,-1;WRA "WRA" true true false 13 Float 0 0 ,First,#,区县统计高新后,WRA,-1,-1;AGO "AGO" true true false 13 Float 0 0 ,First,#,区县统计高新后,AGO,-1,-1;NDZ "NDZ" true true false 13 Float 0 0 ,First,#,区县统计高新后,NDZ,-1,-1;名称 "名称" true true false 254 Text 0 0 ,First,#,区县统计高新后,名称,-1,-1;地址 "地址" true true false 254 Text 0 0 ,First,#,区县统计高新后,地址,-1,-1;电话 "电话" true true false 254 Text 0 0 ,First,#,区县统计高新后,电话,-1,-1;类型 "类型" true true false 254 Text 0 0 ,First,#,区县统计高新后,类型,-1,-1;类型代 "类型代" true true false 254 Text 0 0 ,First,#,区县统计高新后,类型代,-1,-1;类型1 "类型1" true true false 254 Text 0 0 ,First,#,区县统计高新后,类型1,-1,-1;类型2 "类型2" true true false 254 Text 0 0 ,First,#,区县统计高新后,类型2,-1,-1;类型3 "类型3" true true false 254 Text 0 0 ,First,#,区县统计高新后,类型3,-1,-1;火星X "火星X" true true false 19 Double 0 0 ,First,#,区县统计高新后,火星X,-1,-1;火星Y "火星Y" true true false 19 Double 0 0 ,First,#,区县统计高新后,火星Y,-1,-1;大地X "大地X" true true false 19 Double 0 0 ,First,#,区县统计高新后,大地X,-1,-1;大地Y "大地Y" true true false 19 Double 0 0 ,First,#,区县统计高新后,大地Y,-1,-1;省 "省" true true false 254 Text 0 0 ,First,#,区县统计高新后,省,-1,-1;省代码 "省代码" true true false 10 Long 0 10 ,First,#,区县统计高新后,省代码,-1,-1;市 "市" true true false 254 Text 0 0 ,First,#,区县统计高新后,市,-1,-1;市代码 "市代码" true true false 10 Long 0 10 ,First,#,区县统计高新后,市代码,-1,-1;区县 "区县" true true false 254 Text 0 0 ,First,#,区县统计高新后,区县,-1,-1;区县代 "区县代" true true false 10 Long 0 10 ,First,#,区县统计高新后,区县代,-1,-1;乡镇 "乡镇" true true false 254 Text 0 0 ,First,#,区县统计高新后,乡镇,-1,-1;乡镇代 "乡镇代" true true false 19 Double 0 0 ,First,#,区县统计高新后,乡镇代,-1,-1;Shape_Leng "Shape_Leng" true true false 19 Double 0 0 ,First,#,区县统计高新后,Shape_Leng,-1,-1;Shape_Area "Shape_Area" true true false 19 Double 0 0 ,First,#,区县统计高新后,Shape_Area,-1,-1;高新产业 "高新产业" true true false 5 Long 0 5 ,First,#,区县统计高新后,高新产业,-1,-1;名称_1 "名称_1" true true false 254 Text 0 0 ,First,#,加工制造业,名称,-1,-1;地址_1 "地址_1" true true false 254 Text 0 0 ,First,#,加工制造业,地址,-1,-1;电话_1 "电话_1" true true false 254 Text 0 0 ,First,#,加工制造业,电话,-1,-1;类型_1 "类型_1" true true false 254 Text 0 0 ,First,#,加工制造业,类型,-1,-1;类型代_1 "类型代_1" true true false 254 Text 0 0 ,First,#,加工制造业,类型代,-1,-1;类型1_1 "类型1_1" true true false 254 Text 0 0 ,First,#,加工制造业,类型1,-1,-1;类型2_1 "类型2_1" true true false 254 Text 0 0 ,First,#,加工制造业,类型2,-1,-1;类型3_1 "类型3_1" true true false 254 Text 0 0 ,First,#,加工制造业,类型3,-1,-1;火星X_1 "火星X_1" true true false 19 Double 0 0 ,First,#,加工制造业,火星X,-1,-1;火星Y_1 "火星Y_1" true true false 19 Double 0 0 ,First,#,加工制造业,火星Y,-1,-1;大地X_1 "大地X_1" true true false 19 Double 0 0 ,First,#,加工制造业,大地X,-1,-1;大地Y_1 "大地Y_1" true true false 19 Double 0 0 ,First,#,加工制造业,大地Y,-1,-1;省_1 "省_1" true true false 254 Text 0 0 ,First,#,加工制造业,省,-1,-1;省代码_1 "省代码_1" true true false 10 Long 0 10 ,First,#,加工制造业,省代码,-1,-1;市_1 "市_1" true true false 254 Text 0 0 ,First,#,加工制造业,市,-1,-1;市代码_1 "市代码_1" true true false 10 Long 0 10 ,First,#,加工制造业,市代码,-1,-1;区县_1 "区县_1" true true false 254 Text 0 0 ,First,#,加工制造业,区县,-1,-1;区县代_1 "区县代_1" true true false 10 Long 0 10 ,First,#,加工制造业,区县代,-1,-1;乡镇_1 "乡镇_1" true true false 254 Text 0 0 ,First,#,加工制造业,乡镇,-1,-1;乡镇代_1 "乡镇代_1" true true false 19 Double 0 0 ,First,#,加工制造业,乡镇代,-1,-1" INTERSECT # #</Process><Process ToolSource="c:\program files (x86)\arcgis\desktop10.6\ArcToolbox\Toolboxes\Data Management Tools.tbx\DeleteField" Date="20230517" Time="094418">DeleteField 区县统计加工制造后 名称;地址;电话;类型;类型代;类型1;类型2;类型3;火星X;火星Y;大地X;大地Y;省;省代码;市;市代码;区县;区县代;乡镇;乡镇代;Shape_Leng;名称_1;地址_1;电话_1;类型_1;类型代_1;类型1_1;类型2_1;类型3_1;火星X_1;火星Y_1;大地X_1;大地Y_1;省_1;省代码_1;市_1;市代码_1;区县_1;区县代_1;乡镇_1;乡镇代_1;Shape_Le_1;Shape_Area</Process><Process ToolSource="c:\program files (x86)\arcgis\desktop10.6\ArcToolbox\Toolboxes\Data Management Tools.tbx\CalculateField" Date="20230517" Time="094445">CalculateField 区县统计加工制造后 加工制造 [Join_Count] VB #</Process><Process ToolSource="c:\program files (x86)\arcgis\desktop10.6\ArcToolbox\Toolboxes\Analysis Tools.tbx\SpatialJoin" Date="20230517" Time="094627">SpatialJoin 区县统计加工制造后 食品轻纺 C:\Users\zyh\Documents\ArcGIS\Default.gdb\区县统计加工制造后_SpatialJoin JOIN_ONE_TO_ONE KEEP_ALL "OBJECTID_1 "OBJECTID_1" true true false 10 Long 0 10 ,First,#,区县统计加工制造后,OBJECTID_1,-1,-1;TARGET_FID "TARGET_FID" true true false 10 Long 0 10 ,First,#,区县统计加工制造后,TARGET_FID,-1,-1;OBJECTID "OBJECTID" true true false 10 Long 0 10 ,First,#,区县统计加工制造后,OBJECTID,-1,-1;TARGET_F_1 "TARGET_F_1" true true false 10 Long 0 10 ,First,#,区县统计加工制造后,TARGET_F_1,-1,-1;Name "Name" true true false 80 Text 0 0 ,First,#,区县统计加工制造后,Name,-1,-1;Layer "Layer" true true false 80 Text 0 0 ,First,#,区县统计加工制造后,Layer,-1,-1;排序 "排序" true true false 10 Long 0 10 ,First,#,区县统计加工制造后,排序,-1,-1;城镇化 "城镇化" true true false 19 Double 0 0 ,First,#,区县统计加工制造后,城镇化,-1,-1;水资源 "水资源" true true false 19 Double 0 0 ,First,#,区县统计加工制造后,水资源,-1,-1;粮食 "粮食" true true false 19 Double 0 0 ,First,#,区县统计加工制造后,粮食,-1,-1;开发区 "开发区" true true false 10 Long 0 10 ,First,#,区县统计加工制造后,开发区,-1,-1;ID "ID" true true false 10 Long 0 10 ,First,#,区县统计加工制造后,ID,-1,-1;vegetation "vegetation" true true false 13 Float 0 0 ,First,#,区县统计加工制造后,vegetation,-1,-1;water "water" true true false 13 Float 0 0 ,First,#,区县统计加工制造后,water,-1,-1;UR "UR" true true false 13 Float 0 0 ,First,#,区县统计加工制造后,UR,-1,-1;WRA "WRA" true true false 13 Float 0 0 ,First,#,区县统计加工制造后,WRA,-1,-1;AGO "AGO" true true false 13 Float 0 0 ,First,#,区县统计加工制造后,AGO,-1,-1;NDZ "NDZ" true true false 13 Float 0 0 ,First,#,区县统计加工制造后,NDZ,-1,-1;高新产业 "高新产业" true true false 10 Long 0 10 ,First,#,区县统计加工制造后,高新产业,-1,-1;加工制造 "加工制造" true true false 5 Long 0 5 ,First,#,区县统计加工制造后,加工制造,-1,-1;名称 "名称" true true false 254 Text 0 0 ,First,#,食品轻纺,名称,-1,-1;地址 "地址" true true false 254 Text 0 0 ,First,#,食品轻纺,地址,-1,-1;电话 "电话" true true false 254 Text 0 0 ,First,#,食品轻纺,电话,-1,-1;类型 "类型" true true false 254 Text 0 0 ,First,#,食品轻纺,类型,-1,-1;类型代 "类型代" true true false 254 Text 0 0 ,First,#,食品轻纺,类型代,-1,-1;类型1 "类型1" true true false 254 Text 0 0 ,First,#,食品轻纺,类型1,-1,-1;类型2 "类型2" true true false 254 Text 0 0 ,First,#,食品轻纺,类型2,-1,-1;类型3 "类型3" true true false 254 Text 0 0 ,First,#,食品轻纺,类型3,-1,-1;火星X "火星X" true true false 19 Double 0 0 ,First,#,食品轻纺,火星X,-1,-1;火星Y "火星Y" true true false 19 Double 0 0 ,First,#,食品轻纺,火星Y,-1,-1;大地X "大地X" true true false 19 Double 0 0 ,First,#,食品轻纺,大地X,-1,-1;大地Y "大地Y" true true false 19 Double 0 0 ,First,#,食品轻纺,大地Y,-1,-1;省 "省" true true false 254 Text 0 0 ,First,#,食品轻纺,省,-1,-1;省代码 "省代码" true true false 10 Long 0 10 ,First,#,食品轻纺,省代码,-1,-1;市 "市" true true false 254 Text 0 0 ,First,#,食品轻纺,市,-1,-1;市代码 "市代码" true true false 10 Long 0 10 ,First,#,食品轻纺,市代码,-1,-1;区县 "区县" true true false 254 Text 0 0 ,First,#,食品轻纺,区县,-1,-1;区县代 "区县代" true true false 10 Long 0 10 ,First,#,食品轻纺,区县代,-1,-1;乡镇 "乡镇" true true false 254 Text 0 0 ,First,#,食品轻纺,乡镇,-1,-1;乡镇代 "乡镇代" true true false 19 Double 0 0 ,First,#,食品轻纺,乡镇代,-1,-1" INTERSECT # #</Process><Process ToolSource="c:\program files (x86)\arcgis\desktop10.6\ArcToolbox\Toolboxes\Data Management Tools.tbx\DeleteField" Date="20230517" Time="094810">DeleteField 区县统计食品轻纺后 名称;地址;电话;类型;类型代;类型1;类型2;类型3;火星X;火星Y;大地X;大地Y;省;省代码;市;市代码;区县;区县代;乡镇;乡镇代;Shape_Leng;Shape_Area</Process><Process ToolSource="c:\program files (x86)\arcgis\desktop10.6\ArcToolbox\Toolboxes\Data Management Tools.tbx\CalculateField" Date="20230517" Time="094838">CalculateField 区县统计食品轻纺后 食品轻纺 [Join_Count] VB #</Process><Process ToolSource="c:\program files (x86)\arcgis\desktop10.6\ArcToolbox\Toolboxes\Analysis Tools.tbx\SpatialJoin" Date="20230517" Time="095456">SpatialJoin 区县统计食品轻纺后 原材料 C:\Users\zyh\Documents\ArcGIS\Default.gdb\区县统计食品轻纺后_SpatialJoin JOIN_ONE_TO_ONE KEEP_ALL "OBJECTID_1 "OBJECTID_1" true true false 10 Long 0 10 ,First,#,区县统计食品轻纺后,OBJECTID_1,-1,-1;TARGET_FID "TARGET_FID" true true false 10 Long 0 10 ,First,#,区县统计食品轻纺后,TARGET_FID,-1,-1;OBJECTID_2 "OBJECTID_2" true true false 10 Long 0 10 ,First,#,区县统计食品轻纺后,OBJECTID_2,-1,-1;TARGET_F_1 "TARGET_F_1" true true false 10 Long 0 10 ,First,#,区县统计食品轻纺后,TARGET_F_1,-1,-1;OBJECTID "OBJECTID" true true false 10 Long 0 10 ,First,#,区县统计食品轻纺后,OBJECTID,-1,-1;TARGET_F_2 "TARGET_F_2" true true false 10 Long 0 10 ,First,#,区县统计食品轻纺后,TARGET_F_2,-1,-1;Name "Name" true true false 80 Text 0 0 ,First,#,区县统计食品轻纺后,Name,-1,-1;Layer "Layer" true true false 80 Text 0 0 ,First,#,区县统计食品轻纺后,Layer,-1,-1;排序 "排序" true true false 10 Long 0 10 ,First,#,区县统计食品轻纺后,排序,-1,-1;城镇化 "城镇化" true true false 19 Double 0 0 ,First,#,区县统计食品轻纺后,城镇化,-1,-1;水资源 "水资源" true true false 19 Double 0 0 ,First,#,区县统计食品轻纺后,水资源,-1,-1;粮食 "粮食" true true false 19 Double 0 0 ,First,#,区县统计食品轻纺后,粮食,-1,-1;开发区 "开发区" true true false 10 Long 0 10 ,First,#,区县统计食品轻纺后,开发区,-1,-1;ID "ID" true true false 10 Long 0 10 ,First,#,区县统计食品轻纺后,ID,-1,-1;vegetation "vegetation" true true false 13 Float 0 0 ,First,#,区县统计食品轻纺后,vegetation,-1,-1;water "water" true true false 13 Float 0 0 ,First,#,区县统计食品轻纺后,water,-1,-1;UR "UR" true true false 13 Float 0 0 ,First,#,区县统计食品轻纺后,UR,-1,-1;WRA "WRA" true true false 13 Float 0 0 ,First,#,区县统计食品轻纺后,WRA,-1,-1;AGO "AGO" true true false 13 Float 0 0 ,First,#,区县统计食品轻纺后,AGO,-1,-1;NDZ "NDZ" true true false 13 Float 0 0 ,First,#,区县统计食品轻纺后,NDZ,-1,-1;高新产业 "高新产业" true true false 10 Long 0 10 ,First,#,区县统计食品轻纺后,高新产业,-1,-1;加工制造 "加工制造" true true false 10 Long 0 10 ,First,#,区县统计食品轻纺后,加工制造,-1,-1;食品轻纺 "食品轻纺" true true false 5 Long 0 5 ,First,#,区县统计食品轻纺后,食品轻纺,-1,-1;名称 "名称" true true false 254 Text 0 0 ,First,#,原材料,名称,-1,-1;地址 "地址" true true false 254 Text 0 0 ,First,#,原材料,地址,-1,-1;电话 "电话" true true false 254 Text 0 0 ,First,#,原材料,电话,-1,-1;类型 "类型" true true false 254 Text 0 0 ,First,#,原材料,类型,-1,-1;类型代 "类型代" true true false 254 Text 0 0 ,First,#,原材料,类型代,-1,-1;类型1 "类型1" true true false 254 Text 0 0 ,First,#,原材料,类型1,-1,-1;类型2 "类型2" true true false 254 Text 0 0 ,First,#,原材料,类型2,-1,-1;类型3 "类型3" true true false 254 Text 0 0 ,First,#,原材料,类型3,-1,-1;火星X "火星X" true true false 19 Double 0 0 ,First,#,原材料,火星X,-1,-1;火星Y "火星Y" true true false 19 Double 0 0 ,First,#,原材料,火星Y,-1,-1;大地X "大地X" true true false 19 Double 0 0 ,First,#,原材料,大地X,-1,-1;大地Y "大地Y" true true false 19 Double 0 0 ,First,#,原材料,大地Y,-1,-1;省 "省" true true false 254 Text 0 0 ,First,#,原材料,省,-1,-1;省代码 "省代码" true true false 10 Long 0 10 ,First,#,原材料,省代码,-1,-1;市 "市" true true false 254 Text 0 0 ,First,#,原材料,市,-1,-1;市代码 "市代码" true true false 10 Long 0 10 ,First,#,原材料,市代码,-1,-1;区县 "区县" true true false 254 Text 0 0 ,First,#,原材料,区县,-1,-1;区县代 "区县代" true true false 10 Long 0 10 ,First,#,原材料,区县代,-1,-1;乡镇 "乡镇" true true false 254 Text 0 0 ,First,#,原材料,乡镇,-1,-1;乡镇代 "乡镇代" true true false 19 Double 0 0 ,First,#,原材料,乡镇代,-1,-1" INTERSECT # #</Process><Process ToolSource="c:\program files (x86)\arcgis\desktop10.6\ArcToolbox\Toolboxes\Data Management Tools.tbx\DeleteField" Date="20230517" Time="095556">DeleteField 区县统计原材料后 名称;地址;电话;类型;类型代;类型1;类型2;类型3;火星X;火星Y;大地X;大地Y;省;省代码;市;市代码;区县;区县代;乡镇;乡镇代;Shape_Leng;Shape_Area</Process><Process ToolSource="c:\program files (x86)\arcgis\desktop10.6\ArcToolbox\Toolboxes\Data Management Tools.tbx\CalculateField" Date="20230517" Time="095623">CalculateField 区县统计原材料后 原材料工业 [Join_Count] VB #</Process><Process ToolSource="c:\program files (x86)\arcgis\desktop10.6\ArcToolbox\Toolboxes\Analysis Tools.tbx\SpatialJoin" Date="20230521" Time="174745">SpatialJoin 区县四种类型产业 金融保险服务 C:\Users\zyh\Documents\ArcGIS\Default.gdb\区县四种类型产业_SpatialJoin JOIN_ONE_TO_ONE KEEP_ALL "OBJECTID_1 "OBJECTID_1" true true false 10 Long 0 10 ,First,#,区县四种类型产业,OBJECTID_1,-1,-1;TARGET_FID "TARGET_FID" true true false 10 Long 0 10 ,First,#,区县四种类型产业,TARGET_FID,-1,-1;OBJECTID_2 "OBJECTID_2" true true false 10 Long 0 10 ,First,#,区县四种类型产业,OBJECTID_2,-1,-1;TARGET_F_1 "TARGET_F_1" true true false 10 Long 0 10 ,First,#,区县四种类型产业,TARGET_F_1,-1,-1;OBJECTID_3 "OBJECTID_3" true true false 10 Long 0 10 ,First,#,区县四种类型产业,OBJECTID_3,-1,-1;TARGET_F_2 "TARGET_F_2" true true false 10 Long 0 10 ,First,#,区县四种类型产业,TARGET_F_2,-1,-1;OBJECTID "OBJECTID" true true false 10 Long 0 10 ,First,#,区县四种类型产业,OBJECTID,-1,-1;TARGET_F_3 "TARGET_F_3" true true false 10 Long 0 10 ,First,#,区县四种类型产业,TARGET_F_3,-1,-1;Name "Name" true true false 80 Text 0 0 ,First,#,区县四种类型产业,Name,-1,-1;Layer "Layer" true true false 80 Text 0 0 ,First,#,区县四种类型产业,Layer,-1,-1;排序 "排序" true true false 10 Long 0 10 ,First,#,区县四种类型产业,排序,-1,-1;城镇化 "城镇化" true true false 19 Double 0 0 ,First,#,区县四种类型产业,城镇化,-1,-1;水资源 "水资源" true true false 19 Double 0 0 ,First,#,区县四种类型产业,水资源,-1,-1;粮食 "粮食" true true false 19 Double 0 0 ,First,#,区县四种类型产业,粮食,-1,-1;开发区 "开发区" true true false 10 Long 0 10 ,First,#,区县四种类型产业,开发区,-1,-1;ID "ID" true true false 10 Long 0 10 ,First,#,区县四种类型产业,ID,-1,-1;vegetation "vegetation" true true false 13 Float 0 0 ,First,#,区县四种类型产业,vegetation,-1,-1;water "water" true true false 13 Float 0 0 ,First,#,区县四种类型产业,water,-1,-1;UR "UR" true true false 13 Float 0 0 ,First,#,区县四种类型产业,UR,-1,-1;WRA "WRA" true true false 13 Float 0 0 ,First,#,区县四种类型产业,WRA,-1,-1;AGO "AGO" true true false 13 Float 0 0 ,First,#,区县四种类型产业,AGO,-1,-1;NDZ "NDZ" true true false 13 Float 0 0 ,First,#,区县四种类型产业,NDZ,-1,-1;高新产业 "高新产业" true true false 10 Long 0 10 ,First,#,区县四种类型产业,高新产业,-1,-1;加工制造 "加工制造" true true false 10 Long 0 10 ,First,#,区县四种类型产业,加工制造,-1,-1;食品轻纺 "食品轻纺" true true false 10 Long 0 10 ,First,#,区县四种类型产业,食品轻纺,-1,-1;原材料工业 "原材料工业" true true false 5 Long 0 5 ,First,#,区县四种类型产业,原材料工业,-1,-1;名称 "名称" true true false 254 Text 0 0 ,First,#,金融保险服务,名称,-1,-1;地址 "地址" true true false 254 Text 0 0 ,First,#,金融保险服务,地址,-1,-1;电话 "电话" true true false 254 Text 0 0 ,First,#,金融保险服务,电话,-1,-1;类型 "类型" true true false 254 Text 0 0 ,First,#,金融保险服务,类型,-1,-1;类型代码 "类型代码" true true false 10 Long 0 10 ,First,#,金融保险服务,类型代码,-1,-1;类型1 "类型1" true true false 254 Text 0 0 ,First,#,金融保险服务,类型1,-1,-1;类型2 "类型2" true true false 254 Text 0 0 ,First,#,金融保险服务,类型2,-1,-1;类型3 "类型3" true true false 254 Text 0 0 ,First,#,金融保险服务,类型3,-1,-1;火星X "火星X" true true false 19 Double 0 0 ,First,#,金融保险服务,火星X,-1,-1;火星Y "火星Y" true true false 19 Double 0 0 ,First,#,金融保险服务,火星Y,-1,-1;大地X "大地X" true true false 19 Double 0 0 ,First,#,金融保险服务,大地X,-1,-1;大地Y "大地Y" true true false 19 Double 0 0 ,First,#,金融保险服务,大地Y,-1,-1;省 "省" true true false 254 Text 0 0 ,First,#,金融保险服务,省,-1,-1;省代码 "省代码" true true false 10 Long 0 10 ,First,#,金融保险服务,省代码,-1,-1;市 "市" true true false 254 Text 0 0 ,First,#,金融保险服务,市,-1,-1;市代码 "市代码" true true false 10 Long 0 10 ,First,#,金融保险服务,市代码,-1,-1;区县 "区县" true true false 254 Text 0 0 ,First,#,金融保险服务,区县,-1,-1;区县代码 "区县代码" true true false 10 Long 0 10 ,First,#,金融保险服务,区县代码,-1,-1;乡镇 "乡镇" true true false 254 Text 0 0 ,First,#,金融保险服务,乡镇,-1,-1;乡镇代码 "乡镇代码" true true false 19 Double 0 0 ,First,#,金融保险服务,乡镇代码,-1,-1" INTERSECT # #</Process><Process ToolSource="c:\program files (x86)\arcgis\desktop10.6\ArcToolbox\Toolboxes\Data Management Tools.tbx\CalculateField" Date="20230521" Time="175027">CalculateField 金融保险t 金融保险 [Join_Count] VB #</Process><Process ToolSource="c:\program files (x86)\arcgis\desktop10.6\ArcToolbox\Toolboxes\Data Management Tools.tbx\DeleteField" Date="20230523" Time="115055">DeleteField 金融保险t 名称;地址;电话;类型;类型代码;类型1;类型2;类型3;火星X;火星Y;大地X;大地Y;省;省代码;市;市代码;区县;区县代码;乡镇;乡镇代码;Shape_Leng;Shape_Area</Process><Process ToolSource="c:\program files (x86)\arcgis\desktop10.6\ArcToolbox\Toolboxes\Analysis Tools.tbx\SpatialJoin" Date="20230523" Time="115138">SpatialJoin 金融保险t 学校投影 C:\Users\zyh\Documents\ArcGIS\Default.gdb\金融保险t_SpatialJoin1 JOIN_ONE_TO_ONE KEEP_ALL "OBJECTID_1 "OBJECTID_1" true true false 10 Long 0 10 ,First,#,金融保险t,OBJECTID_1,-1,-1;TARGET_FID "TARGET_FID" true true false 10 Long 0 10 ,First,#,金融保险t,TARGET_FID,-1,-1;OBJECTID_2 "OBJECTID_2" true true false 10 Long 0 10 ,First,#,金融保险t,OBJECTID_2,-1,-1;TARGET_F_1 "TARGET_F_1" true true false 10 Long 0 10 ,First,#,金融保险t,TARGET_F_1,-1,-1;OBJECTID_3 "OBJECTID_3" true true false 10 Long 0 10 ,First,#,金融保险t,OBJECTID_3,-1,-1;TARGET_F_2 "TARGET_F_2" true true false 10 Long 0 10 ,First,#,金融保险t,TARGET_F_2,-1,-1;OBJECTID_4 "OBJECTID_4" true true false 10 Long 0 10 ,First,#,金融保险t,OBJECTID_4,-1,-1;TARGET_F_3 "TARGET_F_3" true true false 10 Long 0 10 ,First,#,金融保险t,TARGET_F_3,-1,-1;OBJECTID "OBJECTID" true true false 10 Long 0 10 ,First,#,金融保险t,OBJECTID,-1,-1;TARGET_F_4 "TARGET_F_4" true true false 10 Long 0 10 ,First,#,金融保险t,TARGET_F_4,-1,-1;Name "Name" true true false 80 Text 0 0 ,First,#,金融保险t,Name,-1,-1;Layer "Layer" true true false 80 Text 0 0 ,First,#,金融保险t,Layer,-1,-1;排序 "排序" true true false 10 Long 0 10 ,First,#,金融保险t,排序,-1,-1;城镇化 "城镇化" true true false 19 Double 0 0 ,First,#,金融保险t,城镇化,-1,-1;水资源 "水资源" true true false 19 Double 0 0 ,First,#,金融保险t,水资源,-1,-1;粮食 "粮食" true true false 19 Double 0 0 ,First,#,金融保险t,粮食,-1,-1;开发区 "开发区" true true false 10 Long 0 10 ,First,#,金融保险t,开发区,-1,-1;ID "ID" true true false 10 Long 0 10 ,First,#,金融保险t,ID,-1,-1;vegetation "vegetation" true true false 13 Float 0 0 ,First,#,金融保险t,vegetation,-1,-1;water "water" true true false 13 Float 0 0 ,First,#,金融保险t,water,-1,-1;UR "UR" true true false 13 Float 0 0 ,First,#,金融保险t,UR,-1,-1;WRA "WRA" true true false 13 Float 0 0 ,First,#,金融保险t,WRA,-1,-1;AGO "AGO" true true false 13 Float 0 0 ,First,#,金融保险t,AGO,-1,-1;NDZ "NDZ" true true false 13 Float 0 0 ,First,#,金融保险t,NDZ,-1,-1;高新产业 "高新产业" true true false 10 Long 0 10 ,First,#,金融保险t,高新产业,-1,-1;加工制造 "加工制造" true true false 10 Long 0 10 ,First,#,金融保险t,加工制造,-1,-1;食品轻纺 "食品轻纺" true true false 10 Long 0 10 ,First,#,金融保险t,食品轻纺,-1,-1;原材料工业 "原材料工业" true true false 10 Long 0 10 ,First,#,金融保险t,原材料工业,-1,-1;金融保险 "金融保险" true true false 5 Long 0 5 ,First,#,金融保险t,金融保险,-1,-1;名称 "名称" true true false 254 Text 0 0 ,First,#,学校投影,名称,-1,-1;地址 "地址" true true false 254 Text 0 0 ,First,#,学校投影,地址,-1,-1;电话 "电话" true true false 254 Text 0 0 ,First,#,学校投影,电话,-1,-1;类型 "类型" true true false 254 Text 0 0 ,First,#,学校投影,类型,-1,-1;类型代 "类型代" true true false 254 Text 0 0 ,First,#,学校投影,类型代,-1,-1;类型1 "类型1" true true false 254 Text 0 0 ,First,#,学校投影,类型1,-1,-1;类型2 "类型2" true true false 254 Text 0 0 ,First,#,学校投影,类型2,-1,-1;类型3 "类型3" true true false 254 Text 0 0 ,First,#,学校投影,类型3,-1,-1;火星X "火星X" true true false 19 Double 0 0 ,First,#,学校投影,火星X,-1,-1;火星Y "火星Y" true true false 19 Double 0 0 ,First,#,学校投影,火星Y,-1,-1;大地X "大地X" true true false 19 Double 0 0 ,First,#,学校投影,大地X,-1,-1;大地Y "大地Y" true true false 19 Double 0 0 ,First,#,学校投影,大地Y,-1,-1;省 "省" true true false 254 Text 0 0 ,First,#,学校投影,省,-1,-1;省代码 "省代码" true true false 10 Long 0 10 ,First,#,学校投影,省代码,-1,-1;市 "市" true true false 254 Text 0 0 ,First,#,学校投影,市,-1,-1;市代码 "市代码" true true false 10 Long 0 10 ,First,#,学校投影,市代码,-1,-1;区县 "区县" true true false 254 Text 0 0 ,First,#,学校投影,区县,-1,-1;区县代 "区县代" true true false 10 Long 0 10 ,First,#,学校投影,区县代,-1,-1;乡镇 "乡镇" true true false 254 Text 0 0 ,First,#,学校投影,乡镇,-1,-1;乡镇代 "乡镇代" true true false 19 Double 0 0 ,First,#,学校投影,乡镇代,-1,-1" INTERSECT # #</Process><Process ToolSource="c:\program files (x86)\arcgis\desktop10.6\ArcToolbox\Toolboxes\Data Management Tools.tbx\CalculateField" Date="20230523" Time="115402">CalculateField 中小学 中小学数 [Join_Count] VB #</Process><Process ToolSource="c:\program files (x86)\arcgis\desktop10.6\ArcToolbox\Toolboxes\Data Management Tools.tbx\DeleteField" Date="20230523" Time="115440">DeleteField 中小学 名称;地址;电话;类型;类型代;类型1;类型2;类型3;火星X;火星Y;大地X;大地Y;省;省代码;市;市代码;区县;区县代;乡镇;乡镇代;Shape_Leng;Shape_Area</Process><Process ToolSource="c:\program files (x86)\arcgis\desktop10.6\ArcToolbox\Toolboxes\Analysis Tools.tbx\SpatialJoin" Date="20230523" Time="120157">SpatialJoin 中小学 医疗投影 C:\Users\zyh\Documents\ArcGIS\Default.gdb\中小学_SpatialJoin JOIN_ONE_TO_ONE KEEP_ALL "OBJECTID_1 "OBJECTID_1" true true false 10 Long 0 10 ,First,#,中小学,OBJECTID_1,-1,-1;TARGET_FID "TARGET_FID" true true false 10 Long 0 10 ,First,#,中小学,TARGET_FID,-1,-1;OBJECTID_2 "OBJECTID_2" true true false 10 Long 0 10 ,First,#,中小学,OBJECTID_2,-1,-1;TARGET_F_1 "TARGET_F_1" true true false 10 Long 0 10 ,First,#,中小学,TARGET_F_1,-1,-1;OBJECTID_3 "OBJECTID_3" true true false 10 Long 0 10 ,First,#,中小学,OBJECTID_3,-1,-1;TARGET_F_2 "TARGET_F_2" true true false 10 Long 0 10 ,First,#,中小学,TARGET_F_2,-1,-1;OBJECTID_4 "OBJECTID_4" true true false 10 Long 0 10 ,First,#,中小学,OBJECTID_4,-1,-1;TARGET_F_3 "TARGET_F_3" true true false 10 Long 0 10 ,First,#,中小学,TARGET_F_3,-1,-1;OBJECTID_5 "OBJECTID_5" true true false 10 Long 0 10 ,First,#,中小学,OBJECTID_5,-1,-1;TARGET_F_4 "TARGET_F_4" true true false 10 Long 0 10 ,First,#,中小学,TARGET_F_4,-1,-1;OBJECTID "OBJECTID" true true false 10 Long 0 10 ,First,#,中小学,OBJECTID,-1,-1;TARGET_F_5 "TARGET_F_5" true true false 10 Long 0 10 ,First,#,中小学,TARGET_F_5,-1,-1;Name "Name" true true false 80 Text 0 0 ,First,#,中小学,Name,-1,-1;Layer "Layer" true true false 80 Text 0 0 ,First,#,中小学,Layer,-1,-1;排序 "排序" true true false 10 Long 0 10 ,First,#,中小学,排序,-1,-1;城镇化 "城镇化" true true false 19 Double 0 0 ,First,#,中小学,城镇化,-1,-1;水资源 "水资源" true true false 19 Double 0 0 ,First,#,中小学,水资源,-1,-1;粮食 "粮食" true true false 19 Double 0 0 ,First,#,中小学,粮食,-1,-1;开发区 "开发区" true true false 10 Long 0 10 ,First,#,中小学,开发区,-1,-1;ID "ID" true true false 10 Long 0 10 ,First,#,中小学,ID,-1,-1;vegetation "vegetation" true true false 13 Float 0 0 ,First,#,中小学,vegetation,-1,-1;water "water" true true false 13 Float 0 0 ,First,#,中小学,water,-1,-1;UR "UR" true true false 13 Float 0 0 ,First,#,中小学,UR,-1,-1;WRA "WRA" true true false 13 Float 0 0 ,First,#,中小学,WRA,-1,-1;AGO "AGO" true true false 13 Float 0 0 ,First,#,中小学,AGO,-1,-1;NDZ "NDZ" true true false 13 Float 0 0 ,First,#,中小学,NDZ,-1,-1;高新产业 "高新产业" true true false 10 Long 0 10 ,First,#,中小学,高新产业,-1,-1;加工制造 "加工制造" true true false 10 Long 0 10 ,First,#,中小学,加工制造,-1,-1;食品轻纺 "食品轻纺" true true false 10 Long 0 10 ,First,#,中小学,食品轻纺,-1,-1;原材料工业 "原材料工业" true true false 10 Long 0 10 ,First,#,中小学,原材料工业,-1,-1;金融保险 "金融保险" true true false 10 Long 0 10 ,First,#,中小学,金融保险,-1,-1;中小学数 "中小学数" true true false 5 Long 0 5 ,First,#,中小学,中小学数,-1,-1;名称 "名称" true true false 254 Text 0 0 ,First,#,医疗投影,名称,-1,-1;地址 "地址" true true false 254 Text 0 0 ,First,#,医疗投影,地址,-1,-1;电话 "电话" true true false 254 Text 0 0 ,First,#,医疗投影,电话,-1,-1;类型 "类型" true true false 254 Text 0 0 ,First,#,医疗投影,类型,-1,-1;类型代 "类型代" true true false 254 Text 0 0 ,First,#,医疗投影,类型代,-1,-1;类型1 "类型1" true true false 254 Text 0 0 ,First,#,医疗投影,类型1,-1,-1;类型2 "类型2" true true false 254 Text 0 0 ,First,#,医疗投影,类型2,-1,-1;类型3 "类型3" true true false 254 Text 0 0 ,First,#,医疗投影,类型3,-1,-1;火星X "火星X" true true false 19 Double 0 0 ,First,#,医疗投影,火星X,-1,-1;火星Y "火星Y" true true false 19 Double 0 0 ,First,#,医疗投影,火星Y,-1,-1;大地X "大地X" true true false 19 Double 0 0 ,First,#,医疗投影,大地X,-1,-1;大地Y "大地Y" true true false 19 Double 0 0 ,First,#,医疗投影,大地Y,-1,-1;省 "省" true true false 254 Text 0 0 ,First,#,医疗投影,省,-1,-1;省代码 "省代码" true true false 10 Long 0 10 ,First,#,医疗投影,省代码,-1,-1;市 "市" true true false 254 Text 0 0 ,First,#,医疗投影,市,-1,-1;市代码 "市代码" true true false 10 Long 0 10 ,First,#,医疗投影,市代码,-1,-1;区县 "区县" true true false 254 Text 0 0 ,First,#,医疗投影,区县,-1,-1;区县代 "区县代" true true false 10 Long 0 10 ,First,#,医疗投影,区县代,-1,-1;乡镇 "乡镇" true true false 254 Text 0 0 ,First,#,医疗投影,乡镇,-1,-1;乡镇代 "乡镇代" true true false 19 Double 0 0 ,First,#,医疗投影,乡镇代,-1,-1;判断1 "判断1" true true false 10 Long 0 10 ,First,#,医疗投影,判断1,-1,-1" INTERSECT # #</Process><Process ToolSource="c:\program files (x86)\arcgis\desktop10.6\ArcToolbox\Toolboxes\Data Management Tools.tbx\CalculateField" Date="20230523" Time="120308">CalculateField 医疗设施 医疗数量 [Join_Count] VB #</Process><Process ToolSource="c:\program files (x86)\arcgis\desktop10.6\ArcToolbox\Toolboxes\Data Management Tools.tbx\DeleteField" Date="20230523" Time="120416">DeleteField 医疗设施 Join_Count;名称;地址;电话;类型;类型代;类型1;类型2;类型3;火星X;火星Y;大地X;大地Y;省;省代码;市;市代码;区县;区县代;乡镇;乡镇代;判断1;Shape_Leng;Shape_Area</Process><Process ToolSource="c:\program files (x86)\arcgis\desktop10.6\ArcToolbox\Toolboxes\Analysis Tools.tbx\SpatialJoin" Date="20230523" Time="121410">SpatialJoin 医疗设施 高校与科研机构 C:\Users\zyh\Documents\ArcGIS\Default.gdb\医疗设施_SpatialJoin JOIN_ONE_TO_ONE KEEP_ALL "OBJECTID_1 "OBJECTID_1" true true false 10 Long 0 10 ,First,#,医疗设施,OBJECTID_1,-1,-1;TARGET_FID "TARGET_FID" true true false 10 Long 0 10 ,First,#,医疗设施,TARGET_FID,-1,-1;OBJECTID_2 "OBJECTID_2" true true false 10 Long 0 10 ,First,#,医疗设施,OBJECTID_2,-1,-1;TARGET_F_1 "TARGET_F_1" true true false 10 Long 0 10 ,First,#,医疗设施,TARGET_F_1,-1,-1;OBJECTID_3 "OBJECTID_3" true true false 10 Long 0 10 ,First,#,医疗设施,OBJECTID_3,-1,-1;TARGET_F_2 "TARGET_F_2" true true false 10 Long 0 10 ,First,#,医疗设施,TARGET_F_2,-1,-1;OBJECTID_4 "OBJECTID_4" true true false 10 Long 0 10 ,First,#,医疗设施,OBJECTID_4,-1,-1;TARGET_F_3 "TARGET_F_3" true true false 10 Long 0 10 ,First,#,医疗设施,TARGET_F_3,-1,-1;OBJECTID_5 "OBJECTID_5" true true false 10 Long 0 10 ,First,#,医疗设施,OBJECTID_5,-1,-1;TARGET_F_4 "TARGET_F_4" true true false 10 Long 0 10 ,First,#,医疗设施,TARGET_F_4,-1,-1;OBJECTID_6 "OBJECTID_6" true true false 10 Long 0 10 ,First,#,医疗设施,OBJECTID_6,-1,-1;TARGET_F_5 "TARGET_F_5" true true false 10 Long 0 10 ,First,#,医疗设施,TARGET_F_5,-1,-1;OBJECTID "OBJECTID" true true false 10 Long 0 10 ,First,#,医疗设施,OBJECTID,-1,-1;TARGET_F_6 "TARGET_F_6" true true false 10 Long 0 10 ,First,#,医疗设施,TARGET_F_6,-1,-1;Name "Name" true true false 80 Text 0 0 ,First,#,医疗设施,Name,-1,-1;Layer "Layer" true true false 80 Text 0 0 ,First,#,医疗设施,Layer,-1,-1;排序 "排序" true true false 10 Long 0 10 ,First,#,医疗设施,排序,-1,-1;城镇化 "城镇化" true true false 19 Double 0 0 ,First,#,医疗设施,城镇化,-1,-1;水资源 "水资源" true true false 19 Double 0 0 ,First,#,医疗设施,水资源,-1,-1;粮食 "粮食" true true false 19 Double 0 0 ,First,#,医疗设施,粮食,-1,-1;开发区 "开发区" true true false 10 Long 0 10 ,First,#,医疗设施,开发区,-1,-1;ID "ID" true true false 10 Long 0 10 ,First,#,医疗设施,ID,-1,-1;vegetation "vegetation" true true false 13 Float 0 0 ,First,#,医疗设施,vegetation,-1,-1;water "water" true true false 13 Float 0 0 ,First,#,医疗设施,water,-1,-1;UR "UR" true true false 13 Float 0 0 ,First,#,医疗设施,UR,-1,-1;WRA "WRA" true true false 13 Float 0 0 ,First,#,医疗设施,WRA,-1,-1;AGO "AGO" true true false 13 Float 0 0 ,First,#,医疗设施,AGO,-1,-1;NDZ "NDZ" true true false 13 Float 0 0 ,First,#,医疗设施,NDZ,-1,-1;高新产业 "高新产业" true true false 10 Long 0 10 ,First,#,医疗设施,高新产业,-1,-1;加工制造 "加工制造" true true false 10 Long 0 10 ,First,#,医疗设施,加工制造,-1,-1;食品轻纺 "食品轻纺" true true false 10 Long 0 10 ,First,#,医疗设施,食品轻纺,-1,-1;原材料工业 "原材料工业" true true false 10 Long 0 10 ,First,#,医疗设施,原材料工业,-1,-1;金融保险 "金融保险" true true false 10 Long 0 10 ,First,#,医疗设施,金融保险,-1,-1;中小学数 "中小学数" true true false 10 Long 0 10 ,First,#,医疗设施,中小学数,-1,-1;医疗数量 "医疗数量" true true false 5 Long 0 5 ,First,#,医疗设施,医疗数量,-1,-1;名称 "名称" true true false 254 Text 0 0 ,First,#,高校与科研机构,名称,-1,-1;地址 "地址" true true false 254 Text 0 0 ,First,#,高校与科研机构,地址,-1,-1;电话 "电话" true true false 19 Double 0 0 ,First,#,高校与科研机构,电话,-1,-1;类型 "类型" true true false 254 Text 0 0 ,First,#,高校与科研机构,类型,-1,-1;类型代 "类型代" true true false 10 Long 0 10 ,First,#,高校与科研机构,类型代,-1,-1;类型1 "类型1" true true false 254 Text 0 0 ,First,#,高校与科研机构,类型1,-1,-1;类型2 "类型2" true true false 254 Text 0 0 ,First,#,高校与科研机构,类型2,-1,-1;类型3 "类型3" true true false 254 Text 0 0 ,First,#,高校与科研机构,类型3,-1,-1;火星X "火星X" true true false 19 Double 0 0 ,First,#,高校与科研机构,火星X,-1,-1;火星Y "火星Y" true true false 19 Double 0 0 ,First,#,高校与科研机构,火星Y,-1,-1;大地X "大地X" true true false 19 Double 0 0 ,First,#,高校与科研机构,大地X,-1,-1;大地Y "大地Y" true true false 19 Double 0 0 ,First,#,高校与科研机构,大地Y,-1,-1;省 "省" true true false 254 Text 0 0 ,First,#,高校与科研机构,省,-1,-1;省代码 "省代码" true true false 10 Long 0 10 ,First,#,高校与科研机构,省代码,-1,-1;市 "市" true true false 254 Text 0 0 ,First,#,高校与科研机构,市,-1,-1;市代码 "市代码" true true false 10 Long 0 10 ,First,#,高校与科研机构,市代码,-1,-1;区县 "区县" true true false 254 Text 0 0 ,First,#,高校与科研机构,区县,-1,-1;区县代 "区县代" true true false 10 Long 0 10 ,First,#,高校与科研机构,区县代,-1,-1;乡镇 "乡镇" true true false 254 Text 0 0 ,First,#,高校与科研机构,乡镇,-1,-1;乡镇代 "乡镇代" true true false 19 Double 0 0 ,First,#,高校与科研机构,乡镇代,-1,-1" INTERSECT # #</Process><Process ToolSource="c:\program files (x86)\arcgis\desktop10.6\ArcToolbox\Toolboxes\Data Management Tools.tbx\CalculateField" Date="20230523" Time="121513">CalculateField 高校科研 高校科研 [Join_Count] VB #</Process><Process ToolSource="c:\program files (x86)\arcgis\desktop10.6\ArcToolbox\Toolboxes\Data Management Tools.tbx\DeleteField" Date="20230523" Time="121557">DeleteField 高校科研 Join_Count;名称;地址;电话;类型;类型代;类型1;类型2;类型3;火星X;火星Y;大地X;大地Y;省;省代码;市;市代码;区县;区县代;乡镇;乡镇代;Shape_Leng;Shape_Area</Process><Process ToolSource="c:\program files (x86)\arcgis\desktop10.6\ArcToolbox\Toolboxes\Data Management Tools.tbx\FeatureToPoint" Date="20230524" Time="125244">FeatureToPoint 所有因子整合后 D:\科研文件\产业\数据\2023年修缮\过程\所有因子整合后_point.shp INSIDE</Process><Process ToolSource="c:\program files (x86)\arcgis\desktop10.6\ArcToolbox\Toolboxes\Data Management Tools.tbx\CalculateField" Date="20230602" Time="165420">CalculateField 所有因子整合后_point N_高新 ( [高新产业] -2)/(700) VB #</Process><Process ToolSource="c:\program files (x86)\arcgis\desktop10.6\ArcToolbox\Toolboxes\Data Management Tools.tbx\CalculateField" Date="20230602" Time="165543">CalculateField 所有因子整合后_point N_加工 ( [加工制造] -1)/(1521) VB #</Process><Process ToolSource="c:\program files (x86)\arcgis\desktop10.6\ArcToolbox\Toolboxes\Data Management Tools.tbx\CalculateField" Date="20230602" Time="165814">CalculateField 所有因子整合后_point N_食品 ( [食品轻纺] -9)/(1839) VB #</Process><Process ToolSource="c:\program files (x86)\arcgis\desktop10.6\ArcToolbox\Toolboxes\Data Management Tools.tbx\CalculateField" Date="20230602" Time="165911">CalculateField 所有因子整合后_point N_原材料 ( [原材料工业] -7)/(3901) VB #</Process><Process ToolSource="c:\program files (x86)\arcgis\desktop10.6\ArcToolbox\Toolboxes\Data Management Tools.tbx\CalculateField" Date="20230602" Time="170750">CalculateField 所有因子整合后_point N_GDP ( [GDP_元] -743727 )/(35622047-743727) VB #</Process><Process ToolSource="c:\program files (x86)\arcgis\desktop10.6\ArcToolbox\Toolboxes\Data Management Tools.tbx\CalculateField" Date="20230602" Time="171822">CalculateField 所有因子整合后_point RD ( [道路密度] -0.3)/(7.3) VB #</Process><Process ToolSource="c:\program files (x86)\arcgis\desktop10.6\ArcToolbox\Toolboxes\Data Management Tools.tbx\CalculateField" Date="20230602" Time="172242">CalculateField 所有因子整合后_point N_金融 ( [金融保险] -30)/(1530) VB #</Process><Process ToolSource="c:\program files (x86)\arcgis\desktop10.6\ArcToolbox\Toolboxes\Data Management Tools.tbx\CalculateField" Date="20230602" Time="172746">CalculateField 所有因子整合后_point N_高新 ( [高新产业] -26)/(702-26) VB #</Process><Process ToolSource="c:\program files (x86)\arcgis\desktop10.6\ArcToolbox\Toolboxes\Data Management Tools.tbx\CalculateField" Date="20230602" Time="172846">CalculateField 所有因子整合后_point N_加工 ( [加工制造] -16)/(1522-16) VB #</Process><Process ToolSource="c:\program files (x86)\arcgis\desktop10.6\ArcToolbox\Toolboxes\Data Management Tools.tbx\CalculateField" Date="20230602" Time="172951">CalculateField 所有因子整合后_point N_食品 ( [食品轻纺] -50)/(1848-50) VB #</Process><Process ToolSource="c:\program files (x86)\arcgis\desktop10.6\ArcToolbox\Toolboxes\Data Management Tools.tbx\CalculateField" Date="20230602" Time="173049">CalculateField 所有因子整合后_point N_原材料 ( [原材料工业] -134)/(3908-134) VB #</Process><Process ToolSource="c:\program files (x86)\arcgis\desktop10.6\ArcToolbox\Toolboxes\Data Management Tools.tbx\CalculateField" Date="20230602" Time="173252">CalculateField 所有因子整合后_point N_GDP ( [GDP_元] -1193312)/(35622047-1193312) VB #</Process><Process ToolSource="c:\program files (x86)\arcgis\desktop10.6\ArcToolbox\Toolboxes\Data Management Tools.tbx\CalculateField" Date="20230602" Time="173424">CalculateField 所有因子整合后_point N_金融 ( [金融保险] -147)/(1560-147) VB #</Process><Process ToolSource="c:\program files (x86)\arcgis\desktop10.6\ArcToolbox\Toolboxes\Data Management Tools.tbx\CalculateField" Date="20230602" Time="173702">CalculateField 所有因子整合后_point N_NES ( [二产人口] -4675)/(505356-4675) VB #</Process><Process ToolSource="c:\program files (x86)\arcgis\desktop10.6\ArcToolbox\Toolboxes\Data Management Tools.tbx\CalculateField" Date="20230602" Time="173927">CalculateField 所有因子整合后_point N_NRI ( [高校科研] -3)/(383-3) VB #</Process><Process ToolSource="c:\program files (x86)\arcgis\desktop10.6\ArcToolbox\Toolboxes\Data Management Tools.tbx\CalculateField" Date="20230602" Time="174056">CalculateField 所有因子整合后_point N_医疗 ( [医疗数量] -6)/(187-6) VB #</Process><Process ToolSource="c:\program files (x86)\arcgis\desktop10.6\ArcToolbox\Toolboxes\Data Management Tools.tbx\CalculateField" Date="20230602" Time="174947">CalculateField 所有因子整合后_point N_城镇化 ( [城镇化] -24.6)/(100-24.6) VB #</Process><Process ToolSource="c:\program files (x86)\arcgis\desktop10.6\ArcToolbox\Toolboxes\Data Management Tools.tbx\CalculateField" Date="20230602" Time="182654">CalculateField 所有因子整合后_point N_DRS ( [车站距离] -2705)/(53209-2705) VB #</Process><Process ToolSource="c:\program files (x86)\arcgis\desktop10.6\ArcToolbox\Toolboxes\Data Management Tools.tbx\CalculateField" Date="20230602" Time="182843">CalculateField 所有因子整合后_point N_Slope ( [平均坡度] -2)/(14) VB #</Process><Process ToolSource="c:\program files (x86)\arcgis\desktop10.6\ArcToolbox\Toolboxes\Data Management Tools.tbx\CalculateField" Date="20230602" Time="183139">CalculateField 所有因子整合后_point N_NDZ ( [开发区] -0)/(4) VB #</Process><Process ToolSource="c:\program files (x86)\arcgis\desktop10.6\ArcToolbox\Toolboxes\Data Management Tools.tbx\CalculateField" Date="20230602" Time="183205">CalculateField 所有因子整合后_point VP [vegetation] VB #</Process><Process ToolSource="c:\program files (x86)\arcgis\desktop10.6\ArcToolbox\Toolboxes\Data Management Tools.tbx\CalculateField" Date="20230602" Time="183217">CalculateField 所有因子整合后_point WP [water] VB #</Process><Process ToolSource="c:\program files (x86)\arcgis\desktop10.6\ArcToolbox\Toolboxes\Data Management Tools.tbx\Project" Date="20230607" Time="123130">Project 所有因子整合后_point D:\科研文件\产业\数据\2023年修缮\过程\所有因子整合后_point_pro.shp PROJCS['WGS_1984_UTM_Zone_50N',GEOGCS['GCS_WGS_1984',DATUM['D_WGS_1984',SPHEROID['WGS_1984',6378137.0,298.257223563]],PRIMEM['Greenwich',0.0],UNIT['Degree',0.0174532925199433]],PROJECTION['Transverse_Mercator'],PARAMETER['False_Easting',500000.0],PARAMETER['False_Northing',0.0],PARAMETER['Central_Meridian',117.0],PARAMETER['Scale_Factor',0.9996],PARAMETER['Latitude_Of_Origin',0.0],UNIT['Meter',1.0]] # PROJCS['WGS_84_World_Mercator',GEOGCS['GCS_WGS_1984',DATUM['D_WGS_1984',SPHEROID['WGS_1984',6378137.0,298.257223563]],PRIMEM['Greenwich',0.0],UNIT['Degree',0.0174532925199433]],PROJECTION['Mercator'],PARAMETER['false_easting',0.0],PARAMETER['false_northing',0.0],PARAMETER['central_meridian',0.0],PARAMETER['standard_parallel_1',0.0],UNIT['Meter',1.0]] NO_PRESERVE_SHAPE # NO_VERTICAL</Process><Process ToolSource="c:\program files (x86)\arcgis\desktop10.6\ArcToolbox\Toolboxes\Data Management Tools.tbx\CalculateField" Date="20230701" Time="004104">CalculateField other_factors UR [城镇化] VB #</Process><Process ToolSource="c:\program files (x86)\arcgis\desktop10.6\ArcToolbox\Toolboxes\Data Management Tools.tbx\DeleteField" Date="20230701" Time="004307">DeleteField other_factors ORIG_FID;N_高新;N_加工;N_食品;N_原材料;N_GDP;RD;N_金融;N_NES;N_NRI;N_医疗;N_城镇化;N_DRS;N_Slope;VP;WP;N_NDZ</Process><Process ToolSource="c:\program files (x86)\arcgis\desktop10.6\ArcToolbox\Toolboxes\Data Management Tools.tbx\CalculateField" Date="20230701" Time="004408">CalculateField other_factors GDP [GDP_元] VB #</Process><Process ToolSource="c:\program files (x86)\arcgis\desktop10.6\ArcToolbox\Toolboxes\Data Management Tools.tbx\CalculateField" Date="20230701" Time="004452">CalculateField other_factors NES [二产人口] VB #</Process><Process ToolSource="c:\program files (x86)\arcgis\desktop10.6\ArcToolbox\Toolboxes\Data Management Tools.tbx\CalculateField" Date="20230701" Time="004537">CalculateField other_factors NES [二产人口] VB #</Process><Process ToolSource="c:\program files (x86)\arcgis\desktop10.6\ArcToolbox\Toolboxes\Data Management Tools.tbx\CalculateField" Date="20230701" Time="004627">CalculateField other_factors VP [vegetation] VB #</Process><Process ToolSource="c:\program files (x86)\arcgis\desktop10.6\ArcToolbox\Toolboxes\Data Management Tools.tbx\CalculateField" Date="20230701" Time="004651">CalculateField other_factors WP [water] VB #</Process><Process ToolSource="c:\program files (x86)\arcgis\desktop10.6\ArcToolbox\Toolboxes\Data Management Tools.tbx\CalculateField" Date="20230701" Time="004730">CalculateField other_factors NDZ [开发区] VB #</Process></lineage><itemProps><itemLocation><linkage Sync="TRUE">file://\\LAPTOP-BQ3C3CT6\D$\科研文件\产业\数据\2023年修缮\过程\所有因子整合后_point.shp</linkage><protocol Sync="TRUE">Local Area Network</protocol></itemLocation><itemName Sync="TRUE">所有因子整合后_point</itemName><imsContentType Sync="TRUE">002</imsContentType><itemSize Sync="TRUE">0.000</itemSize></itemProps><copyHistory><copy source="D:\科研文件\产业\数据\2023年修缮\过程\区县四种类型产业" dest="\\LAPTOP-BQ3C3CT6\D$\科研文件\产业\数据\2023年修缮\过程\冷热点分析\区县四种类型产业" date="20230517" time="10053400"></copy></copyHistory><coordRef><type Sync="TRUE">Projected</type><geogcsn Sync="TRUE">GCS_WGS_1984</geogcsn><csUnits Sync="TRUE">Linear Unit: Meter (1.000000)</csUnits><projcsn Sync="TRUE">WGS_84_World_Mercator</projcsn><peXml Sync="TRUE">&lt;ProjectedCoordinateSystem xsi:type='typens:ProjectedCoordinateSystem' xmlns:xsi='http://www.w3.org/2001/XMLSchema-instance' xmlns:xs='http://www.w3.org/2001/XMLSchema' xmlns:typens='http://www.esri.com/schemas/ArcGIS/10.6'&gt;&lt;WKT&gt;PROJCS[&amp;quot;WGS_84_World_Mercator&amp;quot;,GEOGCS[&amp;quot;GCS_WGS_1984&amp;quot;,DATUM[&amp;quot;D_WGS_1984&amp;quot;,SPHEROID[&amp;quot;WGS_1984&amp;quot;,6378137.0,298.257223563]],PRIMEM[&amp;quot;Greenwich&amp;quot;,0.0],UNIT[&amp;quot;Degree&amp;quot;,0.0174532925199433]],PROJECTION[&amp;quot;Mercator&amp;quot;],PARAMETER[&amp;quot;false_easting&amp;quot;,0.0],PARAMETER[&amp;quot;false_northing&amp;quot;,0.0],PARAMETER[&amp;quot;central_meridian&amp;quot;,0.0],PARAMETER[&amp;quot;standard_parallel_1&amp;quot;,0.0],UNIT[&amp;quot;Meter&amp;quot;,1.0]]&lt;/WKT&gt;&lt;XOrigin&gt;-20037700&lt;/XOrigin&gt;&lt;YOrigin&gt;-30198300&lt;/YOrigin&gt;&lt;XYScale&gt;149134210.44795552&lt;/XYScale&gt;&lt;ZOrigin&gt;-100000&lt;/ZOrigin&gt;&lt;ZScale&gt;10000&lt;/ZScale&gt;&lt;MOrigin&gt;-100000&lt;/MOrigin&gt;&lt;MScale&gt;10000&lt;/MScale&gt;&lt;XYTolerance&gt;0.001&lt;/XYTolerance&gt;&lt;ZTolerance&gt;0.001&lt;/ZTolerance&gt;&lt;MTolerance&gt;0.001&lt;/MTolerance&gt;&lt;HighPrecision&gt;true&lt;/HighPrecision&gt;&lt;/ProjectedCoordinateSystem&gt;</peXml></coordRef></DataProperties><SyncDate>20230524</SyncDate><SyncTime>12524400</SyncTime><ModDate>20230524</ModDate><ModTime>12524400</ModTime></Esri><dataIdInfo><envirDesc Sync="TRUE"> Version 6.2 (Build 9200) ; Esri ArcGIS 10.6.0.8321</envirDesc><dataLang><languageCode value="zho" Sync="TRUE"></languageCode><countryCode value="CHN" Sync="TRUE"></countryCode></dataLang><idCitation><resTitle Sync="TRUE">所有因子整合后_point</resTitle><presForm><PresFormCd value="005" Sync="TRUE"></PresFormCd></presForm></idCitation><spatRpType><SpatRepTypCd value="001" Sync="TRUE"></SpatRepTypCd></spatRpType></dataIdInfo><mdLang><languageCode value="zho" Sync="TRUE"></languageCode><countryCode value="CHN" Sync="TRUE"></countryCode></mdLang><distInfo><distFormat><formatName Sync="TRUE">Shapefile</formatName></distFormat><distTranOps><transSize Sync="TRUE">0.000</transSize></distTranOps></distInfo><mdHrLv><ScopeCd value="005" Sync="TRUE"></ScopeCd></mdHrLv><mdHrLvName Sync="TRUE">dataset</mdHrLvName><refSysInfo><RefSystem><refSysID><identCode code="0" Sync="TRUE"></identCode></refSysID></RefSystem></refSysInfo><spatRepInfo><VectSpatRep><geometObjs Name="所有因子整合后_point"><geoObjTyp><GeoObjTypCd value="004" Sync="TRUE"></GeoObjTypCd></geoObjTyp><geoObjCnt Sync="TRUE">0</geoObjCnt></geometObjs><topLvl><TopoLevCd value="001" Sync="TRUE"></TopoLevCd></topLvl></VectSpatRep></spatRepInfo><spdoinfo><ptvctinf><esriterm Name="所有因子整合后_point"><efeatyp Sync="TRUE">Simple</efeatyp><efeageom code="1" Sync="TRUE"></efeageom><esritopo Sync="TRUE">FALSE</esritopo><efeacnt Sync="TRUE">0</efeacnt><spindex Sync="TRUE">FALSE</spindex><linrefer Sync="TRUE">FALSE</linrefer></esriterm></ptvctinf></spdoinfo><eainfo><detailed Name="所有因子整合后_point"><enttyp><enttypl Sync="TRUE">所有因子整合后_point</enttypl><enttypt Sync="TRUE">Feature Class</enttypt><enttypc Sync="TRUE">0</enttypc></enttyp><attr><attrlabl Sync="TRUE">FID</attrlabl><attalias Sync="TRUE">FID</attalias><attrtype Sync="TRUE">OID</attrtype><attwidth Sync="TRUE">4</attwidth><atprecis Sync="TRUE">0</atprecis><attscale Sync="TRUE">0</attscale><attrdef Sync="TRUE">Internal feature number.</attrdef><attrdefs Sync="TRUE">Esri</attrdefs><attrdomv><udom Sync="TRUE">Sequential unique whole numbers that are automatically generated.</udom></attrdomv></attr><attr><attrlabl Sync="TRUE">Shape</attrlabl><attalias Sync="TRUE">Shape</attalias><attrtype Sync="TRUE">Geometry</attrtype><attwidth Sync="TRUE">0</attwidth><atprecis Sync="TRUE">0</atprecis><attscale Sync="TRUE">0</attscale><attrdef Sync="TRUE">Feature geometry.</attrdef><attrdefs Sync="TRUE">Esri</attrdefs><attrdomv><udom Sync="TRUE">Coordinates defining the features.</udom></attrdomv></attr><attr><attrlabl Sync="TRUE">Name</attrlabl><attalias Sync="TRUE">Name</attalias><attrtype Sync="TRUE">String</attrtype><attwidth Sync="TRUE">80</attwidth><atprecis Sync="TRUE">0</atprecis><attscale Sync="TRUE">0</attscale></attr><attr><attrlabl Sync="TRUE">Layer</attrlabl><attalias Sync="TRUE">Layer</attalias><attrtype Sync="TRUE">String</attrtype><attwidth Sync="TRUE">80</attwidth><atprecis Sync="TRUE">0</atprecis><attscale Sync="TRUE">0</attscale></attr><attr><attrlabl Sync="TRUE">排序</attrlabl><attalias Sync="TRUE">排序</attalias><attrtype Sync="TRUE">Integer</attrtype><attwidth Sync="TRUE">10</attwidth><atprecis Sync="TRUE">10</atprecis><attscale Sync="TRUE">0</attscale></attr><attr><attrlabl Sync="TRUE">城镇化</attrlabl><attalias Sync="TRUE">城镇化</attalias><attrtype Sync="TRUE">Double</attrtype><attwidth Sync="TRUE">19</attwidth><atprecis Sync="TRUE">0</atprecis><attscale Sync="TRUE">0</attscale></attr><attr><attrlabl Sync="TRUE">水资源</attrlabl><attalias Sync="TRUE">水资源</attalias><attrtype Sync="TRUE">Double</attrtype><attwidth Sync="TRUE">19</attwidth><atprecis Sync="TRUE">0</atprecis><attscale Sync="TRUE">0</attscale></attr><attr><attrlabl Sync="TRUE">粮食</attrlabl><attalias Sync="TRUE">粮食</attalias><attrtype Sync="TRUE">Double</attrtype><attwidth Sync="TRUE">19</attwidth><atprecis Sync="TRUE">0</atprecis><attscale Sync="TRUE">0</attscale></attr><attr><attrlabl Sync="TRUE">开发区</attrlabl><attalias Sync="TRUE">开发区</attalias><attrtype Sync="TRUE">Integer</attrtype><attwidth Sync="TRUE">10</attwidth><atprecis Sync="TRUE">10</atprecis><attscale Sync="TRUE">0</attscale></attr><attr><attrlabl Sync="TRUE">ID</attrlabl><attalias Sync="TRUE">ID</attalias><attrtype Sync="TRUE">Integer</attrtype><attwidth Sync="TRUE">10</attwidth><atprecis Sync="TRUE">10</atprecis><attscale Sync="TRUE">0</attscale></attr><attr><attrlabl Sync="TRUE">vegetation</attrlabl><attalias Sync="TRUE">vegetation</attalias><attrtype Sync="TRUE">Single</attrtype><attwidth Sync="TRUE">13</attwidth><atprecis Sync="TRUE">0</atprecis><attscale Sync="TRUE">0</attscale></attr><attr><attrlabl Sync="TRUE">water</attrlabl><attalias Sync="TRUE">water</attalias><attrtype Sync="TRUE">Single</attrtype><attwidth Sync="TRUE">13</attwidth><atprecis Sync="TRUE">0</atprecis><attscale Sync="TRUE">0</attscale></attr><attr><attrlabl Sync="TRUE">UR</attrlabl><attalias Sync="TRUE">UR</attalias><attrtype Sync="TRUE">Single</attrtype><attwidth Sync="TRUE">13</attwidth><atprecis Sync="TRUE">0</atprecis><attscale Sync="TRUE">0</attscale></attr><attr><attrlabl Sync="TRUE">WRA</attrlabl><attalias Sync="TRUE">WRA</attalias><attrtype Sync="TRUE">Single</attrtype><attwidth Sync="TRUE">13</attwidth><atprecis Sync="TRUE">0</atprecis><attscale Sync="TRUE">0</attscale></attr><attr><attrlabl Sync="TRUE">AGO</attrlabl><attalias Sync="TRUE">AGO</attalias><attrtype Sync="TRUE">Single</attrtype><attwidth Sync="TRUE">13</attwidth><atprecis Sync="TRUE">0</atprecis><attscale Sync="TRUE">0</attscale></attr><attr><attrlabl Sync="TRUE">NDZ</attrlabl><attalias Sync="TRUE">NDZ</attalias><attrtype Sync="TRUE">Single</attrtype><attwidth Sync="TRUE">13</attwidth><atprecis Sync="TRUE">0</atprecis><attscale Sync="TRUE">0</attscale></attr><attr><attrlabl Sync="TRUE">加工制造</attrlabl><attalias Sync="TRUE">加工制造</attalias><attrtype Sync="TRUE">Integer</attrtype><attwidth Sync="TRUE">10</attwidth><atprecis Sync="TRUE">10</atprecis><attscale Sync="TRUE">0</attscale></attr><attr><attrlabl Sync="TRUE">食品轻纺</attrlabl><attalias Sync="TRUE">食品轻纺</attalias><attrtype Sync="TRUE">Integer</attrtype><attwidth Sync="TRUE">10</attwidth><atprecis Sync="TRUE">10</atprecis><attscale Sync="TRUE">0</attscale></attr><attr><attrlabl Sync="TRUE">原材料工业</attrlabl><attalias Sync="TRUE">原材料工业</attalias><attrtype Sync="TRUE">Integer</attrtype><attwidth Sync="TRUE">10</attwidth><atprecis Sync="TRUE">10</atprecis><attscale Sync="TRUE">0</attscale></attr><attr><attrlabl Sync="TRUE">金融保险</attrlabl><attalias Sync="TRUE">金融保险</attalias><attrtype Sync="TRUE">Integer</attrtype><attwidth Sync="TRUE">10</attwidth><atprecis Sync="TRUE">10</atprecis><attscale Sync="TRUE">0</attscale></attr><attr><attrlabl Sync="TRUE">中小学数</attrlabl><attalias Sync="TRUE">中小学数</attalias><attrtype Sync="TRUE">Integer</attrtype><attwidth Sync="TRUE">10</attwidth><atprecis Sync="TRUE">10</atprecis><attscale Sync="TRUE">0</attscale></attr><attr><attrlabl Sync="TRUE">医疗数量</attrlabl><attalias Sync="TRUE">医疗数量</attalias><attrtype Sync="TRUE">Integer</attrtype><attwidth Sync="TRUE">10</attwidth><atprecis Sync="TRUE">10</atprecis><attscale Sync="TRUE">0</attscale></attr><attr><attrlabl Sync="TRUE">高新产业</attrlabl><attalias Sync="TRUE">高新产业</attalias><attrtype Sync="TRUE">Integer</attrtype><attwidth Sync="TRUE">10</attwidth><atprecis Sync="TRUE">10</atprecis><attscale Sync="TRUE">0</attscale></attr><attr><attrlabl Sync="TRUE">高校科研</attrlabl><attalias Sync="TRUE">高校科研</attalias><attrtype Sync="TRUE">Integer</attrtype><attwidth Sync="TRUE">10</attwidth><atprecis Sync="TRUE">10</atprecis><attscale Sync="TRUE">0</attscale></attr><attr><attrlabl Sync="TRUE">车站距离</attrlabl><attalias Sync="TRUE">车站距离</attalias><attrtype Sync="TRUE">Single</attrtype><attwidth Sync="TRUE">13</attwidth><atprecis Sync="TRUE">0</atprecis><attscale Sync="TRUE">0</attscale></attr><attr><attrlabl Sync="TRUE">公共预算</attrlabl><attalias Sync="TRUE">公共预算</attalias><attrtype Sync="TRUE">Double</attrtype><attwidth Sync="TRUE">19</attwidth><atprecis Sync="TRUE">0</atprecis><attscale Sync="TRUE">0</attscale></attr><attr><attrlabl Sync="TRUE">平均坡度</attrlabl><attalias Sync="TRUE">平均坡度</attalias><attrtype Sync="TRUE">Single</attrtype><attwidth Sync="TRUE">13</attwidth><atprecis Sync="TRUE">0</atprecis><attscale Sync="TRUE">0</attscale></attr><attr><attrlabl Sync="TRUE">道路密度</attrlabl><attalias Sync="TRUE">道路密度</attalias><attrtype Sync="TRUE">Single</attrtype><attwidth Sync="TRUE">13</attwidth><atprecis Sync="TRUE">0</atprecis><attscale Sync="TRUE">0</attscale></attr><attr><attrlabl Sync="TRUE">二产人口</attrlabl><attalias Sync="TRUE">二产人口</attalias><attrtype Sync="TRUE">Single</attrtype><attwidth Sync="TRUE">13</attwidth><atprecis Sync="TRUE">0</atprecis><attscale Sync="TRUE">0</attscale></attr><attr><attrlabl Sync="TRUE">GDP_元</attrlabl><attalias Sync="TRUE">GDP_元</attalias><attrtype Sync="TRUE">Double</attrtype><attwidth Sync="TRUE">19</attwidth><atprecis Sync="TRUE">0</atprecis><attscale Sync="TRUE">0</attscale></attr><attr><attrlabl Sync="TRUE">ORIG_FID</attrlabl><attalias Sync="TRUE">ORIG_FID</attalias><attrtype Sync="TRUE">Integer</attrtype><attwidth Sync="TRUE">10</attwidth><atprecis Sync="TRUE">10</atprecis><attscale Sync="TRUE">0</attscale></attr></detailed></eainfo><mdDateSt Sync="TRUE">20230524</mdDateSt><mdChar><CharSetCd value="004" Sync="TRUE"></CharSetCd></mdChar></metadata>
