# Supplementary material for: Spatial distribution characteristics and analysis of influencing factors on different manufacturing types in Shandong Province
Source: PLoS One. 2023 Sep 20;18(9):e0291691. doi: 10.1371/journal.pone.0291691 (PMC10511096; doi:10.1371/journal.pone.0291691)
Supplement: S1 File — (ZIP) [file pone.0291691.s001.zip › Supporting Information files/railway_station.dbf.xml]

<?xml version="1.0" encoding="UTF-8"?>
<metadata xml:lang="zh"><Esri><CreaDate>20230701</CreaDate><CreaTime>00001500</CreaTime><ArcGISFormat>1.0</ArcGISFormat><SyncOnce>TRUE</SyncOnce><DataProperties><lineage><Process ToolSource="c:\program files (x86)\arcgis\desktop10.6\ArcToolbox\Toolboxes\Data Management Tools.tbx\DeleteField" Date="20230701" Time="000015">DeleteField railway_station 地址;电话;类型;类型代;类型1;类型2;类型3;火星X;火星Y;省;省代码;市;市代码;区县;区县代;乡镇;乡镇代</Process></lineage></DataProperties></Esri></metadata>
