# Supplementary material for: Spatial distribution characteristics and analysis of influencing factors on different manufacturing types in Shandong Province
Source: PLoS One. 2023 Sep 20;18(9):e0291691. doi: 10.1371/journal.pone.0291691 (PMC10511096; doi:10.1371/journal.pone.0291691)
Supplement: S1 File — (ZIP) [file pone.0291691.s001.zip › Supporting Information files/RM.dbf.xml]

<?xml version="1.0" encoding="UTF-8"?>
<metadata xml:lang="zh"><Esri><CreaDate>20230630</CreaDate><CreaTime>22223400</CreaTime><ArcGISFormat>1.0</ArcGISFormat><SyncOnce>FALSE</SyncOnce><DataProperties><lineage><Process ToolSource="d:\arcgis\desktop10.6\ArcToolbox\Toolboxes\Data Management Tools.tbx\Project" Date="20220108" Time="021231">Project 2020公司企业 D:\2020年\2020公司企业投影后.shp PROJCS['WGS_1984_UTM_Zone_50N',GEOGCS['GCS_WGS_1984',DATUM['D_WGS_1984',SPHEROID['WGS_1984',6378137.0,298.257223563]],PRIMEM['Greenwich',0.0],UNIT['Degree',0.0174532925199433]],PROJECTION['Transverse_Mercator'],PARAMETER['False_Easting',500000.0],PARAMETER['False_Northing',0.0],PARAMETER['Central_Meridian',117.0],PARAMETER['Scale_Factor',0.9996],PARAMETER['Latitude_Of_Origin',0.0],UNIT['Meter',1.0]] # GEOGCS['GCS_WGS_1984',DATUM['D_WGS_1984',SPHEROID['WGS_1984',6378137.0,298.257223563]],PRIMEM['Greenwich',0.0],UNIT['Degree',0.0174532925199433]] NO_PRESERVE_SHAPE # NO_VERTICAL</Process><Process ToolSource="d:\arcgis\desktop10.6\ArcToolbox\Toolboxes\Data Management Tools.tbx\Merge" Date="20220116" Time="141933">Merge D:\2020新\2020年2\原材料加工\胺.shp;D:\2020新\2020年2\原材料加工\包装.shp;D:\2020新\2020年2\原材料加工\保险柜.shp;D:\2020新\2020年2\原材料加工\标志.shp;D:\2020新\2020年2\原材料加工\玻璃.shp;D:\2020新\2020年2\原材料加工\车牌照.shp;D:\2020新\2020年2\原材料加工\齿.shp;D:\2020新\2020年2\原材料加工\齿轮.shp;D:\2020新\2020年2\原材料加工\厨房用.shp;D:\2020新\2020年2\原材料加工\醇.shp;D:\2020新\2020年2\原材料加工\瓷.shp;D:\2020新\2020年2\原材料加工\袋.shp;D:\2020新\2020年2\原材料加工\刀.shp;D:\2020新\2020年2\原材料加工\地坪.shp;D:\2020新\2020年2\原材料加工\电杆.shp;D:\2020新\2020年2\原材料加工\电木.shp;D:\2020新\2020年2\原材料加工\电线电缆.shp;D:\2020新\2020年2\原材料加工\锻造.shp;D:\2020新\2020年2\原材料加工\肥.shp;D:\2020新\2020年2\原材料加工\肥城线缆.shp;D:\2020新\2020年2\原材料加工\粉.shp;D:\2020新\2020年2\原材料加工\蜂窝煤.shp;D:\2020新\2020年2\原材料加工\复合.shp;D:\2020新\2020年2\原材料加工\杆.shp;D:\2020新\2020年2\原材料加工\干粉.shp;D:\2020新\2020年2\原材料加工\钢.shp;D:\2020新\2020年2\原材料加工\工具.shp;D:\2020新\2020年2\原材料加工\骨架.shp;D:\2020新\2020年2\原材料加工\管业.shp;D:\2020新\2020年2\原材料加工\光缆.shp;D:\2020新\2020年2\原材料加工\硅.shp;D:\2020新\2020年2\原材料加工\滚轮.shp;D:\2020新\2020年2\原材料加工\焊材.shp;D:\2020新\2020年2\原材料加工\合金.shp;D:\2020新\2020年2\原材料加工\化工.shp;D:\2020新\2020年2\原材料加工\化妆.shp;D:\2020新\2020年2\原材料加工\剂.shp;D:\2020新\2020年2\原材料加工\碱.shp;D:\2020新\2020年2\原材料加工\胶.shp;D:\2020新\2020年2\原材料加工\胶南气.shp;D:\2020新\2020年2\原材料加工\胶州铁.shp;D:\2020新\2020年2\原材料加工\焦.shp;D:\2020新\2020年2\原材料加工\脚轮.shp;D:\2020新\2020年2\原材料加工\金矿精炼.shp;D:\2020新\2020年2\原材料加工\金属.shp;D:\2020新\2020年2\原材料加工\浸胶布.shp;D:\2020新\2020年2\原材料加工\净水材料.shp;D:\2020新\2020年2\原材料加工\聚合物.shp;D:\2020新\2020年2\原材料加工\卷帘.shp;D:\2020新\2020年2\原材料加工\绝缘.shp;D:\2020新\2020年2\原材料加工\矿.shp;D:\2020新\2020年2\原材料加工\矿粉.shp;D:\2020新\2020年2\原材料加工\矿品.shp;D:\2020新\2020年2\原材料加工\锟.shp;D:\2020新\2020年2\原材料加工\蜡.shp;D:\2020新\2020年2\原材料加工\礼盒.shp;D:\2020新\2020年2\原材料加工\沥青.shp;D:\2020新\2020年2\原材料加工\螺.shp;D:\2020新\2020年2\原材料加工\螺丝.shp;D:\2020新\2020年2\原材料加工\煤.shp;D:\2020新\2020年2\原材料加工\煤灰.shp;D:\2020新\2020年2\原材料加工\煤球.shp;D:\2020新\2020年2\原材料加工\美华.shp;D:\2020新\2020年2\原材料加工\木.shp;D:\2020新\2020年2\原材料加工\木材.shp;D:\2020新\2020年2\原材料加工\耐火.shp;D:\2020新\2020年2\原材料加工\泡沫.shp;D:\2020新\2020年2\原材料加工\漆.shp;D:\2020新\2020年2\原材料加工\气.shp;D:\2020新\2020年2\原材料加工\汽车工具.shp;D:\2020新\2020年2\原材料加工\钎.shp;D:\2020新\2020年2\原材料加工\钳.shp;D:\2020新\2020年2\原材料加工\清洗剂.shp;D:\2020新\2020年2\原材料加工\燃料.shp;D:\2020新\2020年2\原材料加工\热水器.shp;D:\2020新\2020年2\原材料加工\日化.shp;D:\2020新\2020年2\原材料加工\容器.shp;D:\2020新\2020年2\原材料加工\砂浆.shp;D:\2020新\2020年2\原材料加工\砂轮.shp;D:\2020新\2020年2\原材料加工\石.shp;D:\2020新\2020年2\原材料加工\石材.shp;D:\2020新\2020年2\原材料加工\石材2.shp;D:\2020新\2020年2\原材料加工\石膏.shp;D:\2020新\2020年2\原材料加工\石墨.shp;D:\2020新\2020年2\原材料加工\石油.shp;D:\2020新\2020年2\原材料加工\饰品.shp;D:\2020新\2020年2\原材料加工\水泥.shp;D:\2020新\2020年2\原材料加工\塑胶.shp;D:\2020新\2020年2\原材料加工\塑料.shp;D:\2020新\2020年2\原材料加工\索具.shp;D:\2020新\2020年2\原材料加工\炭.shp;D:\2020新\2020年2\原材料加工\铁.shp;D:\2020新\2020年2\原材料加工\桶.shp;D:\2020新\2020年2\原材料加工\涂料.shp;D:\2020新\2020年2\原材料加工\涂料1.shp;D:\2020新\2020年2\原材料加工\涂装.shp;D:\2020新\2020年2\原材料加工\瓦.shp;D:\2020新\2020年2\原材料加工\稀土.shp;D:\2020新\2020年2\原材料加工\线缆.shp;D:\2020新\2020年2\原材料加工\线路器材.shp;D:\2020新\2020年2\原材料加工\线业.shp;D:\2020新\2020年2\原材料加工\箱.shp;D:\2020新\2020年2\原材料加工\橡塑.shp;D:\2020新\2020年2\原材料加工\锌.shp;D:\2020新\2020年2\原材料加工\新材料.shp;D:\2020新\2020年2\原材料加工\溴.shp;D:\2020新\2020年2\原材料加工\岩土.shp;D:\2020新\2020年2\原材料加工\氧.shp;D:\2020新\2020年2\原材料加工\冶金.shp;D:\2020新\2020年2\原材料加工\艺品.shp;D:\2020新\2020年2\原材料加工\印包装.shp;D:\2020新\2020年2\原材料加工\印罐.shp;D:\2020新\2020年2\原材料加工\油管.shp;D:\2020新\2020年2\原材料加工\有机.shp;D:\2020新\2020年2\原材料加工\皂.shp;D:\2020新\2020年2\原材料加工\闸.shp;D:\2020新\2020年2\原材料加工\展示柜.shp;D:\2020新\2020年2\原材料加工\铸.shp;D:\2020新\2020年2\原材料加工\铸造.shp;D:\2020新\2020年2\原材料加工\座椅.shp;D:\2020新\2020年\原材料加工\钣金.shp;D:\2020新\2020年\原材料加工\包装.shp;D:\2020新\2020年\原材料加工\保险柜.shp;D:\2020新\2020年\原材料加工\编.shp;D:\2020新\2020年\原材料加工\标志.shp;D:\2020新\2020年\原材料加工\玻璃.shp;D:\2020新\2020年\原材料加工\材料加工.shp;D:\2020新\2020年\原材料加工\齿.shp;D:\2020新\2020年\原材料加工\齿轮.shp;D:\2020新\2020年\原材料加工\瓷.shp;D:\2020新\2020年\原材料加工\刀.shp;D:\2020新\2020年\原材料加工\电杆.shp;D:\2020新\2020年\原材料加工\电缆.shp;D:\2020新\2020年\原材料加工\雕.shp;D:\2020新\2020年\原材料加工\锻.shp;D:\2020新\2020年\原材料加工\阀门.shp;D:\2020新\2020年\原材料加工\肥.shp;D:\2020新\2020年\原材料加工\肥城加工.shp;D:\2020新\2020年\原材料加工\粉.shp;D:\2020新\2020年\原材料加工\复合.shp;D:\2020新\2020年\原材料加工\钙胺.shp;D:\2020新\2020年\原材料加工\杆.shp;D:\2020新\2020年\原材料加工\钢.shp;D:\2020新\2020年\原材料加工\工具.shp;D:\2020新\2020年\原材料加工\管.shp;D:\2020新\2020年\原材料加工\广告.shp;D:\2020新\2020年\原材料加工\广告2.shp;D:\2020新\2020年\原材料加工\化工.shp;D:\2020新\2020年\原材料加工\灰膏.shp;D:\2020新\2020年\原材料加工\碱.shp;D:\2020新\2020年\原材料加工\建材.shp;D:\2020新\2020年\原材料加工\胶.shp;D:\2020新\2020年\原材料加工\金属.shp;D:\2020新\2020年\原材料加工\具.shp;D:\2020新\2020年\原材料加工\卷帘.shp;D:\2020新\2020年\原材料加工\绝缘.shp;D:\2020新\2020年\原材料加工\开关.shp;D:\2020新\2020年\原材料加工\矿业.shp;D:\2020新\2020年\原材料加工\锟辊.shp;D:\2020新\2020年\原材料加工\沥青.shp;D:\2020新\2020年\原材料加工\楼板.shp;D:\2020新\2020年\原材料加工\纶.shp;D:\2020新\2020年\原材料加工\轮.shp;D:\2020新\2020年\原材料加工\螺.shp;D:\2020新\2020年\原材料加工\螺丝.shp;D:\2020新\2020年\原材料加工\煤场.shp;D:\2020新\2020年\原材料加工\煤球.shp;D:\2020新\2020年\原材料加工\煤炭加工.shp;D:\2020新\2020年\原材料加工\磨具.shp;D:\2020新\2020年\原材料加工\木.shp;D:\2020新\2020年\原材料加工\木材.shp;D:\2020新\2020年\原材料加工\耐火.shp;D:\2020新\2020年\原材料加工\内饰.shp;D:\2020新\2020年\原材料加工\泡沫.shp;D:\2020新\2020年\原材料加工\配件标牌.shp;D:\2020新\2020年\原材料加工\蓬莱加工.shp;D:\2020新\2020年\原材料加工\皮革.shp;D:\2020新\2020年\原材料加工\气.shp;D:\2020新\2020年\原材料加工\钎.shp;D:\2020新\2020年\原材料加工\钳.shp;D:\2020新\2020年\原材料加工\热水器.shp;D:\2020新\2020年\原材料加工\砂浆.shp;D:\2020新\2020年\原材料加工\商标.shp;D:\2020新\2020年\原材料加工\石.shp;D:\2020新\2020年\原材料加工\石材.shp;D:\2020新\2020年\原材料加工\石膏.shp;D:\2020新\2020年\原材料加工\饰品.shp;D:\2020新\2020年\原材料加工\刷.shp;D:\2020新\2020年\原材料加工\水泥.shp;D:\2020新\2020年\原材料加工\塑.shp;D:\2020新\2020年\原材料加工\塑料.shp;D:\2020新\2020年\原材料加工\索具.shp;D:\2020新\2020年\原材料加工\炭.shp;D:\2020新\2020年\原材料加工\铁.shp;D:\2020新\2020年\原材料加工\桶.shp;D:\2020新\2020年\原材料加工\涂料.shp;D:\2020新\2020年\原材料加工\土.shp;D:\2020新\2020年\原材料加工\稀土.shp;D:\2020新\2020年\原材料加工\香料.shp;D:\2020新\2020年\原材料加工\箱包.shp;D:\2020新\2020年\原材料加工\冶金.shp;D:\2020新\2020年\原材料加工\冶金2.shp;D:\2020新\2020年\原材料加工\银.shp;D:\2020新\2020年\原材料加工\用品.shp;D:\2020新\2020年\原材料加工\油.shp;D:\2020新\2020年\原材料加工\油漆.shp;D:\2020新\2020年\原材料加工\预制.shp;D:\2020新\2020年\原材料加工\铸.shp;D:\2020新\2020年\原材料加工\装.shp;D:\2020新\2020年\原材料加工\装饰.shp D:\2020合并后\原材料.shp "名称 "名称" true true false 254 Text 0 0 ,First,#,D:\2020新\2020年2\原材料加工\胺.shp,名称,-1,-1,D:\2020新\2020年2\原材料加工\包装.shp,名称,-1,-1,D:\2020新\2020年2\原材料加工\保险柜.shp,名称,-1,-1,D:\2020新\2020年2\原材料加工\标志.shp,名称,-1,-1,D:\2020新\2020年2\原材料加工\玻璃.shp,名称,-1,-1,D:\2020新\2020年2\原材料加工\车牌照.shp,名称,-1,-1,D:\2020新\2020年2\原材料加工\齿.shp,名称,-1,-1,D:\2020新\2020年2\原材料加工\齿轮.shp,名称,-1,-1,D:\2020新\2020年2\原材料加工\厨房用.shp,名称,-1,-1,D:\2020新\2020年2\原材料加工\醇.shp,名称,-1,-1,D:\2020新\2020年2\原材料加工\瓷.shp,名称,-1,-1,D:\2020新\2020年2\原材料加工\袋.shp,名称,-1,-1,D:\2020新\2020年2\原材料加工\刀.shp,名称,-1,-1,D:\2020新\2020年2\原材料加工\地坪.shp,名称,-1,-1,D:\2020新\2020年2\原材料加工\电杆.shp,名称,-1,-1,D:\2020新\2020年2\原材料加工\电木.shp,名称,-1,-1,D:\2020新\2020年2\原材料加工\电线电缆.shp,名称,-1,-1,D:\2020新\2020年2\原材料加工\锻造.shp,名称,-1,-1,D:\2020新\2020年2\原材料加工\肥.shp,名称,-1,-1,D:\2020新\2020年2\原材料加工\肥城线缆.shp,名称,-1,-1,D:\2020新\2020年2\原材料加工\粉.shp,名称,-1,-1,D:\2020新\2020年2\原材料加工\蜂窝煤.shp,名称,-1,-1,D:\2020新\2020年2\原材料加工\复合.shp,名称,-1,-1,D:\2020新\2020年2\原材料加工\杆.shp,名称,-1,-1,D:\2020新\2020年2\原材料加工\干粉.shp,名称,-1,-1,D:\2020新\2020年2\原材料加工\钢.shp,名称,-1,-1,D:\2020新\2020年2\原材料加工\工具.shp,名称,-1,-1,D:\2020新\2020年2\原材料加工\骨架.shp,名称,-1,-1,D:\2020新\2020年2\原材料加工\管业.shp,名称,-1,-1,D:\2020新\2020年2\原材料加工\光缆.shp,名称,-1,-1,D:\2020新\2020年2\原材料加工\硅.shp,名称,-1,-1,D:\2020新\2020年2\原材料加工\滚轮.shp,名称,-1,-1,D:\2020新\2020年2\原材料加工\焊材.shp,名称,-1,-1,D:\2020新\2020年2\原材料加工\合金.shp,名称,-1,-1,D:\2020新\2020年2\原材料加工\化工.shp,名称,-1,-1,D:\2020新\2020年2\原材料加工\化妆.shp,名称,-1,-1,D:\2020新\2020年2\原材料加工\剂.shp,名称,-1,-1,D:\2020新\2020年2\原材料加工\碱.shp,名称,-1,-1,D:\2020新\2020年2\原材料加工\胶.shp,名称,-1,-1,D:\2020新\2020年2\原材料加工\胶南气.shp,名称,-1,-1,D:\2020新\2020年2\原材料加工\胶州铁.shp,名称,-1,-1,D:\2020新\2020年2\原材料加工\焦.shp,名称,-1,-1,D:\2020新\2020年2\原材料加工\脚轮.shp,名称,-1,-1,D:\2020新\2020年2\原材料加工\金矿精炼.shp,名称,-1,-1,D:\2020新\2020年2\原材料加工\金属.shp,名称,-1,-1,D:\2020新\2020年2\原材料加工\浸胶布.shp,名称,-1,-1,D:\2020新\2020年2\原材料加工\净水材料.shp,名称,-1,-1,D:\2020新\2020年2\原材料加工\聚合物.shp,名称,-1,-1,D:\2020新\2020年2\原材料加工\卷帘.shp,名称,-1,-1,D:\2020新\2020年2\原材料加工\绝缘.shp,名称,-1,-1,D:\2020新\2020年2\原材料加工\矿.shp,名称,-1,-1,D:\2020新\2020年2\原材料加工\矿粉.shp,名称,-1,-1,D:\2020新\2020年2\原材料加工\矿品.shp,名称,-1,-1,D:\2020新\2020年2\原材料加工\锟.shp,名称,-1,-1,D:\2020新\2020年2\原材料加工\蜡.shp,名称,-1,-1,D:\2020新\2020年2\原材料加工\礼盒.shp,名称,-1,-1,D:\2020新\2020年2\原材料加工\沥青.shp,名称,-1,-1,D:\2020新\2020年2\原材料加工\螺.shp,名称,-1,-1,D:\2020新\2020年2\原材料加工\螺丝.shp,名称,-1,-1,D:\2020新\2020年2\原材料加工\煤.shp,名称,-1,-1,D:\2020新\2020年2\原材料加工\煤灰.shp,名称,-1,-1,D:\2020新\2020年2\原材料加工\煤球.shp,名称,-1,-1,D:\2020新\2020年2\原材料加工\美华.shp,名称,-1,-1,D:\2020新\2020年2\原材料加工\木.shp,名称,-1,-1,D:\2020新\2020年2\原材料加工\木材.shp,名称,-1,-1,D:\2020新\2020年2\原材料加工\耐火.shp,名称,-1,-1,D:\2020新\2020年2\原材料加工\泡沫.shp,名称,-1,-1,D:\2020新\2020年2\原材料加工\漆.shp,名称,-1,-1,D:\2020新\2020年2\原材料加工\气.shp,名称,-1,-1,D:\2020新\2020年2\原材料加工\汽车工具.shp,名称,-1,-1,D:\2020新\2020年2\原材料加工\钎.shp,名称,-1,-1,D:\2020新\2020年2\原材料加工\钳.shp,名称,-1,-1,D:\2020新\2020年2\原材料加工\清洗剂.shp,名称,-1,-1,D:\2020新\2020年2\原材料加工\燃料.shp,名称,-1,-1,D:\2020新\2020年2\原材料加工\热水器.shp,名称,-1,-1,D:\2020新\2020年2\原材料加工\日化.shp,名称,-1,-1,D:\2020新\2020年2\原材料加工\容器.shp,名称,-1,-1,D:\2020新\2020年2\原材料加工\砂浆.shp,名称,-1,-1,D:\2020新\2020年2\原材料加工\砂轮.shp,名称,-1,-1,D:\2020新\2020年2\原材料加工\石.shp,名称,-1,-1,D:\2020新\2020年2\原材料加工\石材.shp,名称,-1,-1,D:\2020新\2020年2\原材料加工\石材2.shp,名称,-1,-1,D:\2020新\2020年2\原材料加工\石膏.shp,名称,-1,-1,D:\2020新\2020年2\原材料加工\石墨.shp,名称,-1,-1,D:\2020新\2020年2\原材料加工\石油.shp,名称,-1,-1,D:\2020新\2020年2\原材料加工\饰品.shp,名称,-1,-1,D:\2020新\2020年2\原材料加工\水泥.shp,名称,-1,-1,D:\2020新\2020年2\原材料加工\塑胶.shp,名称,-1,-1,D:\2020新\2020年2\原材料加工\塑料.shp,名称,-1,-1,D:\2020新\2020年2\原材料加工\索具.shp,名称,-1,-1,D:\2020新\2020年2\原材料加工\炭.shp,名称,-1,-1,D:\2020新\2020年2\原材料加工\铁.shp,名称,-1,-1,D:\2020新\2020年2\原材料加工\桶.shp,名称,-1,-1,D:\2020新\2020年2\原材料加工\涂料.shp,名称,-1,-1,D:\2020新\2020年2\原材料加工\涂料1.shp,名称,-1,-1,D:\2020新\2020年2\原材料加工\涂装.shp,名称,-1,-1,D:\2020新\2020年2\原材料加工\瓦.shp,名称,-1,-1,D:\2020新\2020年2\原材料加工\稀土.shp,名称,-1,-1,D:\2020新\2020年2\原材料加工\线缆.shp,名称,-1,-1,D:\2020新\2020年2\原材料加工\线路器材.shp,名称,-1,-1,D:\2020新\2020年2\原材料加工\线业.shp,名称,-1,-1,D:\2020新\2020年2\原材料加工\箱.shp,名称,-1,-1,D:\2020新\2020年2\原材料加工\橡塑.shp,名称,-1,-1,D:\2020新\2020年2\原材料加工\锌.shp,名称,-1,-1,D:\2020新\2020年2\原材料加工\新材料.shp,名称,-1,-1,D:\2020新\2020年2\原材料加工\溴.shp,名称,-1,-1,D:\2020新\2020年2\原材料加工\岩土.shp,名称,-1,-1,D:\2020新\2020年2\原材料加工\氧.shp,名称,-1,-1,D:\2020新\2020年2\原材料加工\冶金.shp,名称,-1,-1,D:\2020新\2020年2\原材料加工\艺品.shp,名称,-1,-1,D:\2020新\2020年2\原材料加工\印包装.shp,名称,-1,-1,D:\2020新\2020年2\原材料加工\印罐.shp,名称,-1,-1,D:\2020新\2020年2\原材料加工\油管.shp,名称,-1,-1,D:\2020新\2020年2\原材料加工\有机.shp,名称,-1,-1,D:\2020新\2020年2\原材料加工\皂.shp,名称,-1,-1,D:\2020新\2020年2\原材料加工\闸.shp,名称,-1,-1,D:\2020新\2020年2\原材料加工\展示柜.shp,名称,-1,-1,D:\2020新\2020年2\原材料加工\铸.shp,名称,-1,-1,D:\2020新\2020年2\原材料加工\铸造.shp,名称,-1,-1,D:\2020新\2020年2\原材料加工\座椅.shp,名称,-1,-1,D:\2020新\2020年\原材料加工\钣金.shp,名称,-1,-1,D:\2020新\2020年\原材料加工\包装.shp,名称,-1,-1,D:\2020新\2020年\原材料加工\保险柜.shp,名称,-1,-1,D:\2020新\2020年\原材料加工\编.shp,名称,-1,-1,D:\2020新\2020年\原材料加工\标志.shp,名称,-1,-1,D:\2020新\2020年\原材料加工\玻璃.shp,名称,-1,-1,D:\2020新\2020年\原材料加工\材料加工.shp,名称,-1,-1,D:\2020新\2020年\原材料加工\齿.shp,名称,-1,-1,D:\2020新\2020年\原材料加工\齿轮.shp,名称,-1,-1,D:\2020新\2020年\原材料加工\瓷.shp,名称,-1,-1,D:\2020新\2020年\原材料加工\刀.shp,名称,-1,-1,D:\2020新\2020年\原材料加工\电杆.shp,名称,-1,-1,D:\2020新\2020年\原材料加工\电缆.shp,名称,-1,-1,D:\2020新\2020年\原材料加工\雕.shp,名称,-1,-1,D:\2020新\2020年\原材料加工\锻.shp,名称,-1,-1,D:\2020新\2020年\原材料加工\阀门.shp,名称,-1,-1,D:\2020新\2020年\原材料加工\肥.shp,名称,-1,-1,D:\2020新\2020年\原材料加工\肥城加工.shp,名称,-1,-1,D:\2020新\2020年\原材料加工\粉.shp,名称,-1,-1,D:\2020新\2020年\原材料加工\复合.shp,名称,-1,-1,D:\2020新\2020年\原材料加工\钙胺.shp,名称,-1,-1,D:\2020新\2020年\原材料加工\杆.shp,名称,-1,-1,D:\2020新\2020年\原材料加工\钢.shp,名称,-1,-1,D:\2020新\2020年\原材料加工\工具.shp,名称,-1,-1,D:\2020新\2020年\原材料加工\管.shp,名称,-1,-1,D:\2020新\2020年\原材料加工\广告.shp,名称,-1,-1,D:\2020新\2020年\原材料加工\广告2.shp,名称,-1,-1,D:\2020新\2020年\原材料加工\化工.shp,名称,-1,-1,D:\2020新\2020年\原材料加工\灰膏.shp,名称,-1,-1,D:\2020新\2020年\原材料加工\碱.shp,名称,-1,-1,D:\2020新\2020年\原材料加工\建材.shp,名称,-1,-1,D:\2020新\2020年\原材料加工\胶.shp,名称,-1,-1,D:\2020新\2020年\原材料加工\金属.shp,名称,-1,-1,D:\2020新\2020年\原材料加工\具.shp,名称,-1,-1,D:\2020新\2020年\原材料加工\卷帘.shp,名称,-1,-1,D:\2020新\2020年\原材料加工\绝缘.shp,名称,-1,-1,D:\2020新\2020年\原材料加工\开关.shp,名称,-1,-1,D:\2020新\2020年\原材料加工\矿业.shp,名称,-1,-1,D:\2020新\2020年\原材料加工\锟辊.shp,名称,-1,-1,D:\2020新\2020年\原材料加工\沥青.shp,名称,-1,-1,D:\2020新\2020年\原材料加工\楼板.shp,名称,-1,-1,D:\2020新\2020年\原材料加工\纶.shp,名称,-1,-1,D:\2020新\2020年\原材料加工\轮.shp,名称,-1,-1,D:\2020新\2020年\原材料加工\螺.shp,名称,-1,-1,D:\2020新\2020年\原材料加工\螺丝.shp,名称,-1,-1,D:\2020新\2020年\原材料加工\煤场.shp,名称,-1,-1,D:\2020新\2020年\原材料加工\煤球.shp,名称,-1,-1,D:\2020新\2020年\原材料加工\煤炭加工.shp,名称,-1,-1,D:\2020新\2020年\原材料加工\磨具.shp,名称,-1,-1,D:\2020新\2020年\原材料加工\木.shp,名称,-1,-1,D:\2020新\2020年\原材料加工\木材.shp,名称,-1,-1,D:\2020新\2020年\原材料加工\耐火.shp,名称,-1,-1,D:\2020新\2020年\原材料加工\内饰.shp,名称,-1,-1,D:\2020新\2020年\原材料加工\泡沫.shp,名称,-1,-1,D:\2020新\2020年\原材料加工\配件标牌.shp,名称,-1,-1,D:\2020新\2020年\原材料加工\蓬莱加工.shp,名称,-1,-1,D:\2020新\2020年\原材料加工\皮革.shp,名称,-1,-1,D:\2020新\2020年\原材料加工\气.shp,名称,-1,-1,D:\2020新\2020年\原材料加工\钎.shp,名称,-1,-1,D:\2020新\2020年\原材料加工\钳.shp,名称,-1,-1,D:\2020新\2020年\原材料加工\热水器.shp,名称,-1,-1,D:\2020新\2020年\原材料加工\砂浆.shp,名称,-1,-1,D:\2020新\2020年\原材料加工\商标.shp,名称,-1,-1,D:\2020新\2020年\原材料加工\石.shp,名称,-1,-1,D:\2020新\2020年\原材料加工\石材.shp,名称,-1,-1,D:\2020新\2020年\原材料加工\石膏.shp,名称,-1,-1,D:\2020新\2020年\原材料加工\饰品.shp,名称,-1,-1,D:\2020新\2020年\原材料加工\刷.shp,名称,-1,-1,D:\2020新\2020年\原材料加工\水泥.shp,名称,-1,-1,D:\2020新\2020年\原材料加工\塑.shp,名称,-1,-1,D:\2020新\2020年\原材料加工\塑料.shp,名称,-1,-1,D:\2020新\2020年\原材料加工\索具.shp,名称,-1,-1,D:\2020新\2020年\原材料加工\炭.shp,名称,-1,-1,D:\2020新\2020年\原材料加工\铁.shp,名称,-1,-1,D:\2020新\2020年\原材料加工\桶.shp,名称,-1,-1,D:\2020新\2020年\原材料加工\涂料.shp,名称,-1,-1,D:\2020新\2020年\原材料加工\土.shp,名称,-1,-1,D:\2020新\2020年\原材料加工\稀土.shp,名称,-1,-1,D:\2020新\2020年\原材料加工\香料.shp,名称,-1,-1,D:\2020新\2020年\原材料加工\箱包.shp,名称,-1,-1,D:\2020新\2020年\原材料加工\冶金.shp,名称,-1,-1,D:\2020新\2020年\原材料加工\冶金2.shp,名称,-1,-1,D:\2020新\2020年\原材料加工\银.shp,名称,-1,-1,D:\2020新\2020年\原材料加工\用品.shp,名称,-1,-1,D:\2020新\2020年\原材料加工\油.shp,名称,-1,-1,D:\2020新\2020年\原材料加工\油漆.shp,名称,-1,-1,D:\2020新\2020年\原材料加工\预制.shp,名称,-1,-1,D:\2020新\2020年\原材料加工\铸.shp,名称,-1,-1,D:\2020新\2020年\原材料加工\装.shp,名称,-1,-1,D:\2020新\2020年\原材料加工\装饰.shp,名称,-1,-1;地址 "地址" true true false 254 Text 0 0 ,First,#,D:\2020新\2020年2\原材料加工\胺.shp,地址,-1,-1,D:\2020新\2020年2\原材料加工\包装.shp,地址,-1,-1,D:\2020新\2020年2\原材料加工\保险柜.shp,地址,-1,-1,D:\2020新\2020年2\原材料加工\标志.shp,地址,-1,-1,D:\2020新\2020年2\原材料加工\玻璃.shp,地址,-1,-1,D:\2020新\2020年2\原材料加工\车牌照.shp,地址,-1,-1,D:\2020新\2020年2\原材料加工\齿.shp,地址,-1,-1,D:\2020新\2020年2\原材料加工\齿轮.shp,地址,-1,-1,D:\2020新\2020年2\原材料加工\厨房用.shp,地址,-1,-1,D:\2020新\2020年2\原材料加工\醇.shp,地址,-1,-1,D:\2020新\2020年2\原材料加工\瓷.shp,地址,-1,-1,D:\2020新\2020年2\原材料加工\袋.shp,地址,-1,-1,D:\2020新\2020年2\原材料加工\刀.shp,地址,-1,-1,D:\2020新\2020年2\原材料加工\地坪.shp,地址,-1,-1,D:\2020新\2020年2\原材料加工\电杆.shp,地址,-1,-1,D:\2020新\2020年2\原材料加工\电木.shp,地址,-1,-1,D:\2020新\2020年2\原材料加工\电线电缆.shp,地址,-1,-1,D:\2020新\2020年2\原材料加工\锻造.shp,地址,-1,-1,D:\2020新\2020年2\原材料加工\肥.shp,地址,-1,-1,D:\2020新\2020年2\原材料加工\肥城线缆.shp,地址,-1,-1,D:\2020新\2020年2\原材料加工\粉.shp,地址,-1,-1,D:\2020新\2020年2\原材料加工\蜂窝煤.shp,地址,-1,-1,D:\2020新\2020年2\原材料加工\复合.shp,地址,-1,-1,D:\2020新\2020年2\原材料加工\杆.shp,地址,-1,-1,D:\2020新\2020年2\原材料加工\干粉.shp,地址,-1,-1,D:\2020新\2020年2\原材料加工\钢.shp,地址,-1,-1,D:\2020新\2020年2\原材料加工\工具.shp,地址,-1,-1,D:\2020新\2020年2\原材料加工\骨架.shp,地址,-1,-1,D:\2020新\2020年2\原材料加工\管业.shp,地址,-1,-1,D:\2020新\2020年2\原材料加工\光缆.shp,地址,-1,-1,D:\2020新\2020年2\原材料加工\硅.shp,地址,-1,-1,D:\2020新\2020年2\原材料加工\滚轮.shp,地址,-1,-1,D:\2020新\2020年2\原材料加工\焊材.shp,地址,-1,-1,D:\2020新\2020年2\原材料加工\合金.shp,地址,-1,-1,D:\2020新\2020年2\原材料加工\化工.shp,地址,-1,-1,D:\2020新\2020年2\原材料加工\化妆.shp,地址,-1,-1,D:\2020新\2020年2\原材料加工\剂.shp,地址,-1,-1,D:\2020新\2020年2\原材料加工\碱.shp,地址,-1,-1,D:\2020新\2020年2\原材料加工\胶.shp,地址,-1,-1,D:\2020新\2020年2\原材料加工\胶南气.shp,地址,-1,-1,D:\2020新\2020年2\原材料加工\胶州铁.shp,地址,-1,-1,D:\2020新\2020年2\原材料加工\焦.shp,地址,-1,-1,D:\2020新\2020年2\原材料加工\脚轮.shp,地址,-1,-1,D:\2020新\2020年2\原材料加工\金矿精炼.shp,地址,-1,-1,D:\2020新\2020年2\原材料加工\金属.shp,地址,-1,-1,D:\2020新\2020年2\原材料加工\浸胶布.shp,地址,-1,-1,D:\2020新\2020年2\原材料加工\净水材料.shp,地址,-1,-1,D:\2020新\2020年2\原材料加工\聚合物.shp,地址,-1,-1,D:\2020新\2020年2\原材料加工\卷帘.shp,地址,-1,-1,D:\2020新\2020年2\原材料加工\绝缘.shp,地址,-1,-1,D:\2020新\2020年2\原材料加工\矿.shp,地址,-1,-1,D:\2020新\2020年2\原材料加工\矿粉.shp,地址,-1,-1,D:\2020新\2020年2\原材料加工\矿品.shp,地址,-1,-1,D:\2020新\2020年2\原材料加工\锟.shp,地址,-1,-1,D:\2020新\2020年2\原材料加工\蜡.shp,地址,-1,-1,D:\2020新\2020年2\原材料加工\礼盒.shp,地址,-1,-1,D:\2020新\2020年2\原材料加工\沥青.shp,地址,-1,-1,D:\2020新\2020年2\原材料加工\螺.shp,地址,-1,-1,D:\2020新\2020年2\原材料加工\螺丝.shp,地址,-1,-1,D:\2020新\2020年2\原材料加工\煤.shp,地址,-1,-1,D:\2020新\2020年2\原材料加工\煤灰.shp,地址,-1,-1,D:\2020新\2020年2\原材料加工\煤球.shp,地址,-1,-1,D:\2020新\2020年2\原材料加工\美华.shp,地址,-1,-1,D:\2020新\2020年2\原材料加工\木.shp,地址,-1,-1,D:\2020新\2020年2\原材料加工\木材.shp,地址,-1,-1,D:\2020新\2020年2\原材料加工\耐火.shp,地址,-1,-1,D:\2020新\2020年2\原材料加工\泡沫.shp,地址,-1,-1,D:\2020新\2020年2\原材料加工\漆.shp,地址,-1,-1,D:\2020新\2020年2\原材料加工\气.shp,地址,-1,-1,D:\2020新\2020年2\原材料加工\汽车工具.shp,地址,-1,-1,D:\2020新\2020年2\原材料加工\钎.shp,地址,-1,-1,D:\2020新\2020年2\原材料加工\钳.shp,地址,-1,-1,D:\2020新\2020年2\原材料加工\清洗剂.shp,地址,-1,-1,D:\2020新\2020年2\原材料加工\燃料.shp,地址,-1,-1,D:\2020新\2020年2\原材料加工\热水器.shp,地址,-1,-1,D:\2020新\2020年2\原材料加工\日化.shp,地址,-1,-1,D:\2020新\2020年2\原材料加工\容器.shp,地址,-1,-1,D:\2020新\2020年2\原材料加工\砂浆.shp,地址,-1,-1,D:\2020新\2020年2\原材料加工\砂轮.shp,地址,-1,-1,D:\2020新\2020年2\原材料加工\石.shp,地址,-1,-1,D:\2020新\2020年2\原材料加工\石材.shp,地址,-1,-1,D:\2020新\2020年2\原材料加工\石材2.shp,地址,-1,-1,D:\2020新\2020年2\原材料加工\石膏.shp,地址,-1,-1,D:\2020新\2020年2\原材料加工\石墨.shp,地址,-1,-1,D:\2020新\2020年2\原材料加工\石油.shp,地址,-1,-1,D:\2020新\2020年2\原材料加工\饰品.shp,地址,-1,-1,D:\2020新\2020年2\原材料加工\水泥.shp,地址,-1,-1,D:\2020新\2020年2\原材料加工\塑胶.shp,地址,-1,-1,D:\2020新\2020年2\原材料加工\塑料.shp,地址,-1,-1,D:\2020新\2020年2\原材料加工\索具.shp,地址,-1,-1,D:\2020新\2020年2\原材料加工\炭.shp,地址,-1,-1,D:\2020新\2020年2\原材料加工\铁.shp,地址,-1,-1,D:\2020新\2020年2\原材料加工\桶.shp,地址,-1,-1,D:\2020新\2020年2\原材料加工\涂料.shp,地址,-1,-1,D:\2020新\2020年2\原材料加工\涂料1.shp,地址,-1,-1,D:\2020新\2020年2\原材料加工\涂装.shp,地址,-1,-1,D:\2020新\2020年2\原材料加工\瓦.shp,地址,-1,-1,D:\2020新\2020年2\原材料加工\稀土.shp,地址,-1,-1,D:\2020新\2020年2\原材料加工\线缆.shp,地址,-1,-1,D:\2020新\2020年2\原材料加工\线路器材.shp,地址,-1,-1,D:\2020新\2020年2\原材料加工\线业.shp,地址,-1,-1,D:\2020新\2020年2\原材料加工\箱.shp,地址,-1,-1,D:\2020新\2020年2\原材料加工\橡塑.shp,地址,-1,-1,D:\2020新\2020年2\原材料加工\锌.shp,地址,-1,-1,D:\2020新\2020年2\原材料加工\新材料.shp,地址,-1,-1,D:\2020新\2020年2\原材料加工\溴.shp,地址,-1,-1,D:\2020新\2020年2\原材料加工\岩土.shp,地址,-1,-1,D:\2020新\2020年2\原材料加工\氧.shp,地址,-1,-1,D:\2020新\2020年2\原材料加工\冶金.shp,地址,-1,-1,D:\2020新\2020年2\原材料加工\艺品.shp,地址,-1,-1,D:\2020新\2020年2\原材料加工\印包装.shp,地址,-1,-1,D:\2020新\2020年2\原材料加工\印罐.shp,地址,-1,-1,D:\2020新\2020年2\原材料加工\油管.shp,地址,-1,-1,D:\2020新\2020年2\原材料加工\有机.shp,地址,-1,-1,D:\2020新\2020年2\原材料加工\皂.shp,地址,-1,-1,D:\2020新\2020年2\原材料加工\闸.shp,地址,-1,-1,D:\2020新\2020年2\原材料加工\展示柜.shp,地址,-1,-1,D:\2020新\2020年2\原材料加工\铸.shp,地址,-1,-1,D:\2020新\2020年2\原材料加工\铸造.shp,地址,-1,-1,D:\2020新\2020年2\原材料加工\座椅.shp,地址,-1,-1,D:\2020新\2020年\原材料加工\钣金.shp,地址,-1,-1,D:\2020新\2020年\原材料加工\包装.shp,地址,-1,-1,D:\2020新\2020年\原材料加工\保险柜.shp,地址,-1,-1,D:\2020新\2020年\原材料加工\编.shp,地址,-1,-1,D:\2020新\2020年\原材料加工\标志.shp,地址,-1,-1,D:\2020新\2020年\原材料加工\玻璃.shp,地址,-1,-1,D:\2020新\2020年\原材料加工\材料加工.shp,地址,-1,-1,D:\2020新\2020年\原材料加工\齿.shp,地址,-1,-1,D:\2020新\2020年\原材料加工\齿轮.shp,地址,-1,-1,D:\2020新\2020年\原材料加工\瓷.shp,地址,-1,-1,D:\2020新\2020年\原材料加工\刀.shp,地址,-1,-1,D:\2020新\2020年\原材料加工\电杆.shp,地址,-1,-1,D:\2020新\2020年\原材料加工\电缆.shp,地址,-1,-1,D:\2020新\2020年\原材料加工\雕.shp,地址,-1,-1,D:\2020新\2020年\原材料加工\锻.shp,地址,-1,-1,D:\2020新\2020年\原材料加工\阀门.shp,地址,-1,-1,D:\2020新\2020年\原材料加工\肥.shp,地址,-1,-1,D:\2020新\2020年\原材料加工\肥城加工.shp,地址,-1,-1,D:\2020新\2020年\原材料加工\粉.shp,地址,-1,-1,D:\2020新\2020年\原材料加工\复合.shp,地址,-1,-1,D:\2020新\2020年\原材料加工\钙胺.shp,地址,-1,-1,D:\2020新\2020年\原材料加工\杆.shp,地址,-1,-1,D:\2020新\2020年\原材料加工\钢.shp,地址,-1,-1,D:\2020新\2020年\原材料加工\工具.shp,地址,-1,-1,D:\2020新\2020年\原材料加工\管.shp,地址,-1,-1,D:\2020新\2020年\原材料加工\广告.shp,地址,-1,-1,D:\2020新\2020年\原材料加工\广告2.shp,地址,-1,-1,D:\2020新\2020年\原材料加工\化工.shp,地址,-1,-1,D:\2020新\2020年\原材料加工\灰膏.shp,地址,-1,-1,D:\2020新\2020年\原材料加工\碱.shp,地址,-1,-1,D:\2020新\2020年\原材料加工\建材.shp,地址,-1,-1,D:\2020新\2020年\原材料加工\胶.shp,地址,-1,-1,D:\2020新\2020年\原材料加工\金属.shp,地址,-1,-1,D:\2020新\2020年\原材料加工\具.shp,地址,-1,-1,D:\2020新\2020年\原材料加工\卷帘.shp,地址,-1,-1,D:\2020新\2020年\原材料加工\绝缘.shp,地址,-1,-1,D:\2020新\2020年\原材料加工\开关.shp,地址,-1,-1,D:\2020新\2020年\原材料加工\矿业.shp,地址,-1,-1,D:\2020新\2020年\原材料加工\锟辊.shp,地址,-1,-1,D:\2020新\2020年\原材料加工\沥青.shp,地址,-1,-1,D:\2020新\2020年\原材料加工\楼板.shp,地址,-1,-1,D:\2020新\2020年\原材料加工\纶.shp,地址,-1,-1,D:\2020新\2020年\原材料加工\轮.shp,地址,-1,-1,D:\2020新\2020年\原材料加工\螺.shp,地址,-1,-1,D:\2020新\2020年\原材料加工\螺丝.shp,地址,-1,-1,D:\2020新\2020年\原材料加工\煤场.shp,地址,-1,-1,D:\2020新\2020年\原材料加工\煤球.shp,地址,-1,-1,D:\2020新\2020年\原材料加工\煤炭加工.shp,地址,-1,-1,D:\2020新\2020年\原材料加工\磨具.shp,地址,-1,-1,D:\2020新\2020年\原材料加工\木.shp,地址,-1,-1,D:\2020新\2020年\原材料加工\木材.shp,地址,-1,-1,D:\2020新\2020年\原材料加工\耐火.shp,地址,-1,-1,D:\2020新\2020年\原材料加工\内饰.shp,地址,-1,-1,D:\2020新\2020年\原材料加工\泡沫.shp,地址,-1,-1,D:\2020新\2020年\原材料加工\配件标牌.shp,地址,-1,-1,D:\2020新\2020年\原材料加工\蓬莱加工.shp,地址,-1,-1,D:\2020新\2020年\原材料加工\皮革.shp,地址,-1,-1,D:\2020新\2020年\原材料加工\气.shp,地址,-1,-1,D:\2020新\2020年\原材料加工\钎.shp,地址,-1,-1,D:\2020新\2020年\原材料加工\钳.shp,地址,-1,-1,D:\2020新\2020年\原材料加工\热水器.shp,地址,-1,-1,D:\2020新\2020年\原材料加工\砂浆.shp,地址,-1,-1,D:\2020新\2020年\原材料加工\商标.shp,地址,-1,-1,D:\2020新\2020年\原材料加工\石.shp,地址,-1,-1,D:\2020新\2020年\原材料加工\石材.shp,地址,-1,-1,D:\2020新\2020年\原材料加工\石膏.shp,地址,-1,-1,D:\2020新\2020年\原材料加工\饰品.shp,地址,-1,-1,D:\2020新\2020年\原材料加工\刷.shp,地址,-1,-1,D:\2020新\2020年\原材料加工\水泥.shp,地址,-1,-1,D:\2020新\2020年\原材料加工\塑.shp,地址,-1,-1,D:\2020新\2020年\原材料加工\塑料.shp,地址,-1,-1,D:\2020新\2020年\原材料加工\索具.shp,地址,-1,-1,D:\2020新\2020年\原材料加工\炭.shp,地址,-1,-1,D:\2020新\2020年\原材料加工\铁.shp,地址,-1,-1,D:\2020新\2020年\原材料加工\桶.shp,地址,-1,-1,D:\2020新\2020年\原材料加工\涂料.shp,地址,-1,-1,D:\2020新\2020年\原材料加工\土.shp,地址,-1,-1,D:\2020新\2020年\原材料加工\稀土.shp,地址,-1,-1,D:\2020新\2020年\原材料加工\香料.shp,地址,-1,-1,D:\2020新\2020年\原材料加工\箱包.shp,地址,-1,-1,D:\2020新\2020年\原材料加工\冶金.shp,地址,-1,-1,D:\2020新\2020年\原材料加工\冶金2.shp,地址,-1,-1,D:\2020新\2020年\原材料加工\银.shp,地址,-1,-1,D:\2020新\2020年\原材料加工\用品.shp,地址,-1,-1,D:\2020新\2020年\原材料加工\油.shp,地址,-1,-1,D:\2020新\2020年\原材料加工\油漆.shp,地址,-1,-1,D:\2020新\2020年\原材料加工\预制.shp,地址,-1,-1,D:\2020新\2020年\原材料加工\铸.shp,地址,-1,-1,D:\2020新\2020年\原材料加工\装.shp,地址,-1,-1,D:\2020新\2020年\原材料加工\装饰.shp,地址,-1,-1;电话 "电话" true true false 254 Text 0 0 ,First,#,D:\2020新\2020年2\原材料加工\胺.shp,电话,-1,-1,D:\2020新\2020年2\原材料加工\包装.shp,电话,-1,-1,D:\2020新\2020年2\原材料加工\保险柜.shp,电话,-1,-1,D:\2020新\2020年2\原材料加工\标志.shp,电话,-1,-1,D:\2020新\2020年2\原材料加工\玻璃.shp,电话,-1,-1,D:\2020新\2020年2\原材料加工\车牌照.shp,电话,-1,-1,D:\2020新\2020年2\原材料加工\齿.shp,电话,-1,-1,D:\2020新\2020年2\原材料加工\齿轮.shp,电话,-1,-1,D:\2020新\2020年2\原材料加工\厨房用.shp,电话,-1,-1,D:\2020新\2020年2\原材料加工\醇.shp,电话,-1,-1,D:\2020新\2020年2\原材料加工\瓷.shp,电话,-1,-1,D:\2020新\2020年2\原材料加工\袋.shp,电话,-1,-1,D:\2020新\2020年2\原材料加工\刀.shp,电话,-1,-1,D:\2020新\2020年2\原材料加工\地坪.shp,电话,-1,-1,D:\2020新\2020年2\原材料加工\电杆.shp,电话,-1,-1,D:\2020新\2020年2\原材料加工\电木.shp,电话,-1,-1,D:\2020新\2020年2\原材料加工\电线电缆.shp,电话,-1,-1,D:\2020新\2020年2\原材料加工\锻造.shp,电话,-1,-1,D:\2020新\2020年2\原材料加工\肥.shp,电话,-1,-1,D:\2020新\2020年2\原材料加工\肥城线缆.shp,电话,-1,-1,D:\2020新\2020年2\原材料加工\粉.shp,电话,-1,-1,D:\2020新\2020年2\原材料加工\蜂窝煤.shp,电话,-1,-1,D:\2020新\2020年2\原材料加工\复合.shp,电话,-1,-1,D:\2020新\2020年2\原材料加工\杆.shp,电话,-1,-1,D:\2020新\2020年2\原材料加工\干粉.shp,电话,-1,-1,D:\2020新\2020年2\原材料加工\钢.shp,电话,-1,-1,D:\2020新\2020年2\原材料加工\工具.shp,电话,-1,-1,D:\2020新\2020年2\原材料加工\骨架.shp,电话,-1,-1,D:\2020新\2020年2\原材料加工\管业.shp,电话,-1,-1,D:\2020新\2020年2\原材料加工\光缆.shp,电话,-1,-1,D:\2020新\2020年2\原材料加工\硅.shp,电话,-1,-1,D:\2020新\2020年2\原材料加工\滚轮.shp,电话,-1,-1,D:\2020新\2020年2\原材料加工\焊材.shp,电话,-1,-1,D:\2020新\2020年2\原材料加工\合金.shp,电话,-1,-1,D:\2020新\2020年2\原材料加工\化工.shp,电话,-1,-1,D:\2020新\2020年2\原材料加工\化妆.shp,电话,-1,-1,D:\2020新\2020年2\原材料加工\剂.shp,电话,-1,-1,D:\2020新\2020年2\原材料加工\碱.shp,电话,-1,-1,D:\2020新\2020年2\原材料加工\胶.shp,电话,-1,-1,D:\2020新\2020年2\原材料加工\胶南气.shp,电话,-1,-1,D:\2020新\2020年2\原材料加工\胶州铁.shp,电话,-1,-1,D:\2020新\2020年2\原材料加工\焦.shp,电话,-1,-1,D:\2020新\2020年2\原材料加工\脚轮.shp,电话,-1,-1,D:\2020新\2020年2\原材料加工\金矿精炼.shp,电话,-1,-1,D:\2020新\2020年2\原材料加工\金属.shp,电话,-1,-1,D:\2020新\2020年2\原材料加工\浸胶布.shp,电话,-1,-1,D:\2020新\2020年2\原材料加工\净水材料.shp,电话,-1,-1,D:\2020新\2020年2\原材料加工\聚合物.shp,电话,-1,-1,D:\2020新\2020年2\原材料加工\卷帘.shp,电话,-1,-1,D:\2020新\2020年2\原材料加工\绝缘.shp,电话,-1,-1,D:\2020新\2020年2\原材料加工\矿.shp,电话,-1,-1,D:\2020新\2020年2\原材料加工\矿粉.shp,电话,-1,-1,D:\2020新\2020年2\原材料加工\矿品.shp,电话,-1,-1,D:\2020新\2020年2\原材料加工\锟.shp,电话,-1,-1,D:\2020新\2020年2\原材料加工\蜡.shp,电话,-1,-1,D:\2020新\2020年2\原材料加工\礼盒.shp,电话,-1,-1,D:\2020新\2020年2\原材料加工\沥青.shp,电话,-1,-1,D:\2020新\2020年2\原材料加工\螺.shp,电话,-1,-1,D:\2020新\2020年2\原材料加工\螺丝.shp,电话,-1,-1,D:\2020新\2020年2\原材料加工\煤.shp,电话,-1,-1,D:\2020新\2020年2\原材料加工\煤灰.shp,电话,-1,-1,D:\2020新\2020年2\原材料加工\煤球.shp,电话,-1,-1,D:\2020新\2020年2\原材料加工\美华.shp,电话,-1,-1,D:\2020新\2020年2\原材料加工\木.shp,电话,-1,-1,D:\2020新\2020年2\原材料加工\木材.shp,电话,-1,-1,D:\2020新\2020年2\原材料加工\耐火.shp,电话,-1,-1,D:\2020新\2020年2\原材料加工\泡沫.shp,电话,-1,-1,D:\2020新\2020年2\原材料加工\漆.shp,电话,-1,-1,D:\2020新\2020年2\原材料加工\气.shp,电话,-1,-1,D:\2020新\2020年2\原材料加工\汽车工具.shp,电话,-1,-1,D:\2020新\2020年2\原材料加工\钎.shp,电话,-1,-1,D:\2020新\2020年2\原材料加工\钳.shp,电话,-1,-1,D:\2020新\2020年2\原材料加工\清洗剂.shp,电话,-1,-1,D:\2020新\2020年2\原材料加工\燃料.shp,电话,-1,-1,D:\2020新\2020年2\原材料加工\热水器.shp,电话,-1,-1,D:\2020新\2020年2\原材料加工\日化.shp,电话,-1,-1,D:\2020新\2020年2\原材料加工\容器.shp,电话,-1,-1,D:\2020新\2020年2\原材料加工\砂浆.shp,电话,-1,-1,D:\2020新\2020年2\原材料加工\砂轮.shp,电话,-1,-1,D:\2020新\2020年2\原材料加工\石.shp,电话,-1,-1,D:\2020新\2020年2\原材料加工\石材.shp,电话,-1,-1,D:\2020新\2020年2\原材料加工\石材2.shp,电话,-1,-1,D:\2020新\2020年2\原材料加工\石膏.shp,电话,-1,-1,D:\2020新\2020年2\原材料加工\石墨.shp,电话,-1,-1,D:\2020新\2020年2\原材料加工\石油.shp,电话,-1,-1,D:\2020新\2020年2\原材料加工\饰品.shp,电话,-1,-1,D:\2020新\2020年2\原材料加工\水泥.shp,电话,-1,-1,D:\2020新\2020年2\原材料加工\塑胶.shp,电话,-1,-1,D:\2020新\2020年2\原材料加工\塑料.shp,电话,-1,-1,D:\2020新\2020年2\原材料加工\索具.shp,电话,-1,-1,D:\2020新\2020年2\原材料加工\炭.shp,电话,-1,-1,D:\2020新\2020年2\原材料加工\铁.shp,电话,-1,-1,D:\2020新\2020年2\原材料加工\桶.shp,电话,-1,-1,D:\2020新\2020年2\原材料加工\涂料.shp,电话,-1,-1,D:\2020新\2020年2\原材料加工\涂料1.shp,电话,-1,-1,D:\2020新\2020年2\原材料加工\涂装.shp,电话,-1,-1,D:\2020新\2020年2\原材料加工\瓦.shp,电话,-1,-1,D:\2020新\2020年2\原材料加工\稀土.shp,电话,-1,-1,D:\2020新\2020年2\原材料加工\线缆.shp,电话,-1,-1,D:\2020新\2020年2\原材料加工\线路器材.shp,电话,-1,-1,D:\2020新\2020年2\原材料加工\线业.shp,电话,-1,-1,D:\2020新\2020年2\原材料加工\箱.shp,电话,-1,-1,D:\2020新\2020年2\原材料加工\橡塑.shp,电话,-1,-1,D:\2020新\2020年2\原材料加工\锌.shp,电话,-1,-1,D:\2020新\2020年2\原材料加工\新材料.shp,电话,-1,-1,D:\2020新\2020年2\原材料加工\溴.shp,电话,-1,-1,D:\2020新\2020年2\原材料加工\岩土.shp,电话,-1,-1,D:\2020新\2020年2\原材料加工\氧.shp,电话,-1,-1,D:\2020新\2020年2\原材料加工\冶金.shp,电话,-1,-1,D:\2020新\2020年2\原材料加工\艺品.shp,电话,-1,-1,D:\2020新\2020年2\原材料加工\印包装.shp,电话,-1,-1,D:\2020新\2020年2\原材料加工\印罐.shp,电话,-1,-1,D:\2020新\2020年2\原材料加工\油管.shp,电话,-1,-1,D:\2020新\2020年2\原材料加工\有机.shp,电话,-1,-1,D:\2020新\2020年2\原材料加工\皂.shp,电话,-1,-1,D:\2020新\2020年2\原材料加工\闸.shp,电话,-1,-1,D:\2020新\2020年2\原材料加工\展示柜.shp,电话,-1,-1,D:\2020新\2020年2\原材料加工\铸.shp,电话,-1,-1,D:\2020新\2020年2\原材料加工\铸造.shp,电话,-1,-1,D:\2020新\2020年2\原材料加工\座椅.shp,电话,-1,-1,D:\2020新\2020年\原材料加工\钣金.shp,电话,-1,-1,D:\2020新\2020年\原材料加工\包装.shp,电话,-1,-1,D:\2020新\2020年\原材料加工\保险柜.shp,电话,-1,-1,D:\2020新\2020年\原材料加工\编.shp,电话,-1,-1,D:\2020新\2020年\原材料加工\标志.shp,电话,-1,-1,D:\2020新\2020年\原材料加工\玻璃.shp,电话,-1,-1,D:\2020新\2020年\原材料加工\材料加工.shp,电话,-1,-1,D:\2020新\2020年\原材料加工\齿.shp,电话,-1,-1,D:\2020新\2020年\原材料加工\齿轮.shp,电话,-1,-1,D:\2020新\2020年\原材料加工\瓷.shp,电话,-1,-1,D:\2020新\2020年\原材料加工\刀.shp,电话,-1,-1,D:\2020新\2020年\原材料加工\电杆.shp,电话,-1,-1,D:\2020新\2020年\原材料加工\电缆.shp,电话,-1,-1,D:\2020新\2020年\原材料加工\雕.shp,电话,-1,-1,D:\2020新\2020年\原材料加工\锻.shp,电话,-1,-1,D:\2020新\2020年\原材料加工\阀门.shp,电话,-1,-1,D:\2020新\2020年\原材料加工\肥.shp,电话,-1,-1,D:\2020新\2020年\原材料加工\肥城加工.shp,电话,-1,-1,D:\2020新\2020年\原材料加工\粉.shp,电话,-1,-1,D:\2020新\2020年\原材料加工\复合.shp,电话,-1,-1,D:\2020新\2020年\原材料加工\钙胺.shp,电话,-1,-1,D:\2020新\2020年\原材料加工\杆.shp,电话,-1,-1,D:\2020新\2020年\原材料加工\钢.shp,电话,-1,-1,D:\2020新\2020年\原材料加工\工具.shp,电话,-1,-1,D:\2020新\2020年\原材料加工\管.shp,电话,-1,-1,D:\2020新\2020年\原材料加工\广告.shp,电话,-1,-1,D:\2020新\2020年\原材料加工\广告2.shp,电话,-1,-1,D:\2020新\2020年\原材料加工\化工.shp,电话,-1,-1,D:\2020新\2020年\原材料加工\灰膏.shp,电话,-1,-1,D:\2020新\2020年\原材料加工\碱.shp,电话,-1,-1,D:\2020新\2020年\原材料加工\建材.shp,电话,-1,-1,D:\2020新\2020年\原材料加工\胶.shp,电话,-1,-1,D:\2020新\2020年\原材料加工\金属.shp,电话,-1,-1,D:\2020新\2020年\原材料加工\具.shp,电话,-1,-1,D:\2020新\2020年\原材料加工\卷帘.shp,电话,-1,-1,D:\2020新\2020年\原材料加工\绝缘.shp,电话,-1,-1,D:\2020新\2020年\原材料加工\开关.shp,电话,-1,-1,D:\2020新\2020年\原材料加工\矿业.shp,电话,-1,-1,D:\2020新\2020年\原材料加工\锟辊.shp,电话,-1,-1,D:\2020新\2020年\原材料加工\沥青.shp,电话,-1,-1,D:\2020新\2020年\原材料加工\楼板.shp,电话,-1,-1,D:\2020新\2020年\原材料加工\纶.shp,电话,-1,-1,D:\2020新\2020年\原材料加工\轮.shp,电话,-1,-1,D:\2020新\2020年\原材料加工\螺.shp,电话,-1,-1,D:\2020新\2020年\原材料加工\螺丝.shp,电话,-1,-1,D:\2020新\2020年\原材料加工\煤场.shp,电话,-1,-1,D:\2020新\2020年\原材料加工\煤球.shp,电话,-1,-1,D:\2020新\2020年\原材料加工\煤炭加工.shp,电话,-1,-1,D:\2020新\2020年\原材料加工\磨具.shp,电话,-1,-1,D:\2020新\2020年\原材料加工\木.shp,电话,-1,-1,D:\2020新\2020年\原材料加工\木材.shp,电话,-1,-1,D:\2020新\2020年\原材料加工\耐火.shp,电话,-1,-1,D:\2020新\2020年\原材料加工\内饰.shp,电话,-1,-1,D:\2020新\2020年\原材料加工\泡沫.shp,电话,-1,-1,D:\2020新\2020年\原材料加工\配件标牌.shp,电话,-1,-1,D:\2020新\2020年\原材料加工\蓬莱加工.shp,电话,-1,-1,D:\2020新\2020年\原材料加工\皮革.shp,电话,-1,-1,D:\2020新\2020年\原材料加工\气.shp,电话,-1,-1,D:\2020新\2020年\原材料加工\钎.shp,电话,-1,-1,D:\2020新\2020年\原材料加工\钳.shp,电话,-1,-1,D:\2020新\2020年\原材料加工\热水器.shp,电话,-1,-1,D:\2020新\2020年\原材料加工\砂浆.shp,电话,-1,-1,D:\2020新\2020年\原材料加工\商标.shp,电话,-1,-1,D:\2020新\2020年\原材料加工\石.shp,电话,-1,-1,D:\2020新\2020年\原材料加工\石材.shp,电话,-1,-1,D:\2020新\2020年\原材料加工\石膏.shp,电话,-1,-1,D:\2020新\2020年\原材料加工\饰品.shp,电话,-1,-1,D:\2020新\2020年\原材料加工\刷.shp,电话,-1,-1,D:\2020新\2020年\原材料加工\水泥.shp,电话,-1,-1,D:\2020新\2020年\原材料加工\塑.shp,电话,-1,-1,D:\2020新\2020年\原材料加工\塑料.shp,电话,-1,-1,D:\2020新\2020年\原材料加工\索具.shp,电话,-1,-1,D:\2020新\2020年\原材料加工\炭.shp,电话,-1,-1,D:\2020新\2020年\原材料加工\铁.shp,电话,-1,-1,D:\2020新\2020年\原材料加工\桶.shp,电话,-1,-1,D:\2020新\2020年\原材料加工\涂料.shp,电话,-1,-1,D:\2020新\2020年\原材料加工\土.shp,电话,-1,-1,D:\2020新\2020年\原材料加工\稀土.shp,电话,-1,-1,D:\2020新\2020年\原材料加工\香料.shp,电话,-1,-1,D:\2020新\2020年\原材料加工\箱包.shp,电话,-1,-1,D:\2020新\2020年\原材料加工\冶金.shp,电话,-1,-1,D:\2020新\2020年\原材料加工\冶金2.shp,电话,-1,-1,D:\2020新\2020年\原材料加工\银.shp,电话,-1,-1,D:\2020新\2020年\原材料加工\用品.shp,电话,-1,-1,D:\2020新\2020年\原材料加工\油.shp,电话,-1,-1,D:\2020新\2020年\原材料加工\油漆.shp,电话,-1,-1,D:\2020新\2020年\原材料加工\预制.shp,电话,-1,-1,D:\2020新\2020年\原材料加工\铸.shp,电话,-1,-1,D:\2020新\2020年\原材料加工\装.shp,电话,-1,-1,D:\2020新\2020年\原材料加工\装饰.shp,电话,-1,-1;类型 "类型" true true false 254 Text 0 0 ,First,#,D:\2020新\2020年2\原材料加工\胺.shp,类型,-1,-1,D:\2020新\2020年2\原材料加工\包装.shp,类型,-1,-1,D:\2020新\2020年2\原材料加工\保险柜.shp,类型,-1,-1,D:\2020新\2020年2\原材料加工\标志.shp,类型,-1,-1,D:\2020新\2020年2\原材料加工\玻璃.shp,类型,-1,-1,D:\2020新\2020年2\原材料加工\车牌照.shp,类型,-1,-1,D:\2020新\2020年2\原材料加工\齿.shp,类型,-1,-1,D:\2020新\2020年2\原材料加工\齿轮.shp,类型,-1,-1,D:\2020新\2020年2\原材料加工\厨房用.shp,类型,-1,-1,D:\2020新\2020年2\原材料加工\醇.shp,类型,-1,-1,D:\2020新\2020年2\原材料加工\瓷.shp,类型,-1,-1,D:\2020新\2020年2\原材料加工\袋.shp,类型,-1,-1,D:\2020新\2020年2\原材料加工\刀.shp,类型,-1,-1,D:\2020新\2020年2\原材料加工\地坪.shp,类型,-1,-1,D:\2020新\2020年2\原材料加工\电杆.shp,类型,-1,-1,D:\2020新\2020年2\原材料加工\电木.shp,类型,-1,-1,D:\2020新\2020年2\原材料加工\电线电缆.shp,类型,-1,-1,D:\2020新\2020年2\原材料加工\锻造.shp,类型,-1,-1,D:\2020新\2020年2\原材料加工\肥.shp,类型,-1,-1,D:\2020新\2020年2\原材料加工\肥城线缆.shp,类型,-1,-1,D:\2020新\2020年2\原材料加工\粉.shp,类型,-1,-1,D:\2020新\2020年2\原材料加工\蜂窝煤.shp,类型,-1,-1,D:\2020新\2020年2\原材料加工\复合.shp,类型,-1,-1,D:\2020新\2020年2\原材料加工\杆.shp,类型,-1,-1,D:\2020新\2020年2\原材料加工\干粉.shp,类型,-1,-1,D:\2020新\2020年2\原材料加工\钢.shp,类型,-1,-1,D:\2020新\2020年2\原材料加工\工具.shp,类型,-1,-1,D:\2020新\2020年2\原材料加工\骨架.shp,类型,-1,-1,D:\2020新\2020年2\原材料加工\管业.shp,类型,-1,-1,D:\2020新\2020年2\原材料加工\光缆.shp,类型,-1,-1,D:\2020新\2020年2\原材料加工\硅.shp,类型,-1,-1,D:\2020新\2020年2\原材料加工\滚轮.shp,类型,-1,-1,D:\2020新\2020年2\原材料加工\焊材.shp,类型,-1,-1,D:\2020新\2020年2\原材料加工\合金.shp,类型,-1,-1,D:\2020新\2020年2\原材料加工\化工.shp,类型,-1,-1,D:\2020新\2020年2\原材料加工\化妆.shp,类型,-1,-1,D:\2020新\2020年2\原材料加工\剂.shp,类型,-1,-1,D:\2020新\2020年2\原材料加工\碱.shp,类型,-1,-1,D:\2020新\2020年2\原材料加工\胶.shp,类型,-1,-1,D:\2020新\2020年2\原材料加工\胶南气.shp,类型,-1,-1,D:\2020新\2020年2\原材料加工\胶州铁.shp,类型,-1,-1,D:\2020新\2020年2\原材料加工\焦.shp,类型,-1,-1,D:\2020新\2020年2\原材料加工\脚轮.shp,类型,-1,-1,D:\2020新\2020年2\原材料加工\金矿精炼.shp,类型,-1,-1,D:\2020新\2020年2\原材料加工\金属.shp,类型,-1,-1,D:\2020新\2020年2\原材料加工\浸胶布.shp,类型,-1,-1,D:\2020新\2020年2\原材料加工\净水材料.shp,类型,-1,-1,D:\2020新\2020年2\原材料加工\聚合物.shp,类型,-1,-1,D:\2020新\2020年2\原材料加工\卷帘.shp,类型,-1,-1,D:\2020新\2020年2\原材料加工\绝缘.shp,类型,-1,-1,D:\2020新\2020年2\原材料加工\矿.shp,类型,-1,-1,D:\2020新\2020年2\原材料加工\矿粉.shp,类型,-1,-1,D:\2020新\2020年2\原材料加工\矿品.shp,类型,-1,-1,D:\2020新\2020年2\原材料加工\锟.shp,类型,-1,-1,D:\2020新\2020年2\原材料加工\蜡.shp,类型,-1,-1,D:\2020新\2020年2\原材料加工\礼盒.shp,类型,-1,-1,D:\2020新\2020年2\原材料加工\沥青.shp,类型,-1,-1,D:\2020新\2020年2\原材料加工\螺.shp,类型,-1,-1,D:\2020新\2020年2\原材料加工\螺丝.shp,类型,-1,-1,D:\2020新\2020年2\原材料加工\煤.shp,类型,-1,-1,D:\2020新\2020年2\原材料加工\煤灰.shp,类型,-1,-1,D:\2020新\2020年2\原材料加工\煤球.shp,类型,-1,-1,D:\2020新\2020年2\原材料加工\美华.shp,类型,-1,-1,D:\2020新\2020年2\原材料加工\木.shp,类型,-1,-1,D:\2020新\2020年2\原材料加工\木材.shp,类型,-1,-1,D:\2020新\2020年2\原材料加工\耐火.shp,类型,-1,-1,D:\2020新\2020年2\原材料加工\泡沫.shp,类型,-1,-1,D:\2020新\2020年2\原材料加工\漆.shp,类型,-1,-1,D:\2020新\2020年2\原材料加工\气.shp,类型,-1,-1,D:\2020新\2020年2\原材料加工\汽车工具.shp,类型,-1,-1,D:\2020新\2020年2\原材料加工\钎.shp,类型,-1,-1,D:\2020新\2020年2\原材料加工\钳.shp,类型,-1,-1,D:\2020新\2020年2\原材料加工\清洗剂.shp,类型,-1,-1,D:\2020新\2020年2\原材料加工\燃料.shp,类型,-1,-1,D:\2020新\2020年2\原材料加工\热水器.shp,类型,-1,-1,D:\2020新\2020年2\原材料加工\日化.shp,类型,-1,-1,D:\2020新\2020年2\原材料加工\容器.shp,类型,-1,-1,D:\2020新\2020年2\原材料加工\砂浆.shp,类型,-1,-1,D:\2020新\2020年2\原材料加工\砂轮.shp,类型,-1,-1,D:\2020新\2020年2\原材料加工\石.shp,类型,-1,-1,D:\2020新\2020年2\原材料加工\石材.shp,类型,-1,-1,D:\2020新\2020年2\原材料加工\石材2.shp,类型,-1,-1,D:\2020新\2020年2\原材料加工\石膏.shp,类型,-1,-1,D:\2020新\2020年2\原材料加工\石墨.shp,类型,-1,-1,D:\2020新\2020年2\原材料加工\石油.shp,类型,-1,-1,D:\2020新\2020年2\原材料加工\饰品.shp,类型,-1,-1,D:\2020新\2020年2\原材料加工\水泥.shp,类型,-1,-1,D:\2020新\2020年2\原材料加工\塑胶.shp,类型,-1,-1,D:\2020新\2020年2\原材料加工\塑料.shp,类型,-1,-1,D:\2020新\2020年2\原材料加工\索具.shp,类型,-1,-1,D:\2020新\2020年2\原材料加工\炭.shp,类型,-1,-1,D:\2020新\2020年2\原材料加工\铁.shp,类型,-1,-1,D:\2020新\2020年2\原材料加工\桶.shp,类型,-1,-1,D:\2020新\2020年2\原材料加工\涂料.shp,类型,-1,-1,D:\2020新\2020年2\原材料加工\涂料1.shp,类型,-1,-1,D:\2020新\2020年2\原材料加工\涂装.shp,类型,-1,-1,D:\2020新\2020年2\原材料加工\瓦.shp,类型,-1,-1,D:\2020新\2020年2\原材料加工\稀土.shp,类型,-1,-1,D:\2020新\2020年2\原材料加工\线缆.shp,类型,-1,-1,D:\2020新\2020年2\原材料加工\线路器材.shp,类型,-1,-1,D:\2020新\2020年2\原材料加工\线业.shp,类型,-1,-1,D:\2020新\2020年2\原材料加工\箱.shp,类型,-1,-1,D:\2020新\2020年2\原材料加工\橡塑.shp,类型,-1,-1,D:\2020新\2020年2\原材料加工\锌.shp,类型,-1,-1,D:\2020新\2020年2\原材料加工\新材料.shp,类型,-1,-1,D:\2020新\2020年2\原材料加工\溴.shp,类型,-1,-1,D:\2020新\2020年2\原材料加工\岩土.shp,类型,-1,-1,D:\2020新\2020年2\原材料加工\氧.shp,类型,-1,-1,D:\2020新\2020年2\原材料加工\冶金.shp,类型,-1,-1,D:\2020新\2020年2\原材料加工\艺品.shp,类型,-1,-1,D:\2020新\2020年2\原材料加工\印包装.shp,类型,-1,-1,D:\2020新\2020年2\原材料加工\印罐.shp,类型,-1,-1,D:\2020新\2020年2\原材料加工\油管.shp,类型,-1,-1,D:\2020新\2020年2\原材料加工\有机.shp,类型,-1,-1,D:\2020新\2020年2\原材料加工\皂.shp,类型,-1,-1,D:\2020新\2020年2\原材料加工\闸.shp,类型,-1,-1,D:\2020新\2020年2\原材料加工\展示柜.shp,类型,-1,-1,D:\2020新\2020年2\原材料加工\铸.shp,类型,-1,-1,D:\2020新\2020年2\原材料加工\铸造.shp,类型,-1,-1,D:\2020新\2020年2\原材料加工\座椅.shp,类型,-1,-1,D:\2020新\2020年\原材料加工\钣金.shp,类型,-1,-1,D:\2020新\2020年\原材料加工\包装.shp,类型,-1,-1,D:\2020新\2020年\原材料加工\保险柜.shp,类型,-1,-1,D:\2020新\2020年\原材料加工\编.shp,类型,-1,-1,D:\2020新\2020年\原材料加工\标志.shp,类型,-1,-1,D:\2020新\2020年\原材料加工\玻璃.shp,类型,-1,-1,D:\2020新\2020年\原材料加工\材料加工.shp,类型,-1,-1,D:\2020新\2020年\原材料加工\齿.shp,类型,-1,-1,D:\2020新\2020年\原材料加工\齿轮.shp,类型,-1,-1,D:\2020新\2020年\原材料加工\瓷.shp,类型,-1,-1,D:\2020新\2020年\原材料加工\刀.shp,类型,-1,-1,D:\2020新\2020年\原材料加工\电杆.shp,类型,-1,-1,D:\2020新\2020年\原材料加工\电缆.shp,类型,-1,-1,D:\2020新\2020年\原材料加工\雕.shp,类型,-1,-1,D:\2020新\2020年\原材料加工\锻.shp,类型,-1,-1,D:\2020新\2020年\原材料加工\阀门.shp,类型,-1,-1,D:\2020新\2020年\原材料加工\肥.shp,类型,-1,-1,D:\2020新\2020年\原材料加工\肥城加工.shp,类型,-1,-1,D:\2020新\2020年\原材料加工\粉.shp,类型,-1,-1,D:\2020新\2020年\原材料加工\复合.shp,类型,-1,-1,D:\2020新\2020年\原材料加工\钙胺.shp,类型,-1,-1,D:\2020新\2020年\原材料加工\杆.shp,类型,-1,-1,D:\2020新\2020年\原材料加工\钢.shp,类型,-1,-1,D:\2020新\2020年\原材料加工\工具.shp,类型,-1,-1,D:\2020新\2020年\原材料加工\管.shp,类型,-1,-1,D:\2020新\2020年\原材料加工\广告.shp,类型,-1,-1,D:\2020新\2020年\原材料加工\广告2.shp,类型,-1,-1,D:\2020新\2020年\原材料加工\化工.shp,类型,-1,-1,D:\2020新\2020年\原材料加工\灰膏.shp,类型,-1,-1,D:\2020新\2020年\原材料加工\碱.shp,类型,-1,-1,D:\2020新\2020年\原材料加工\建材.shp,类型,-1,-1,D:\2020新\2020年\原材料加工\胶.shp,类型,-1,-1,D:\2020新\2020年\原材料加工\金属.shp,类型,-1,-1,D:\2020新\2020年\原材料加工\具.shp,类型,-1,-1,D:\2020新\2020年\原材料加工\卷帘.shp,类型,-1,-1,D:\2020新\2020年\原材料加工\绝缘.shp,类型,-1,-1,D:\2020新\2020年\原材料加工\开关.shp,类型,-1,-1,D:\2020新\2020年\原材料加工\矿业.shp,类型,-1,-1,D:\2020新\2020年\原材料加工\锟辊.shp,类型,-1,-1,D:\2020新\2020年\原材料加工\沥青.shp,类型,-1,-1,D:\2020新\2020年\原材料加工\楼板.shp,类型,-1,-1,D:\2020新\2020年\原材料加工\纶.shp,类型,-1,-1,D:\2020新\2020年\原材料加工\轮.shp,类型,-1,-1,D:\2020新\2020年\原材料加工\螺.shp,类型,-1,-1,D:\2020新\2020年\原材料加工\螺丝.shp,类型,-1,-1,D:\2020新\2020年\原材料加工\煤场.shp,类型,-1,-1,D:\2020新\2020年\原材料加工\煤球.shp,类型,-1,-1,D:\2020新\2020年\原材料加工\煤炭加工.shp,类型,-1,-1,D:\2020新\2020年\原材料加工\磨具.shp,类型,-1,-1,D:\2020新\2020年\原材料加工\木.shp,类型,-1,-1,D:\2020新\2020年\原材料加工\木材.shp,类型,-1,-1,D:\2020新\2020年\原材料加工\耐火.shp,类型,-1,-1,D:\2020新\2020年\原材料加工\内饰.shp,类型,-1,-1,D:\2020新\2020年\原材料加工\泡沫.shp,类型,-1,-1,D:\2020新\2020年\原材料加工\配件标牌.shp,类型,-1,-1,D:\2020新\2020年\原材料加工\蓬莱加工.shp,类型,-1,-1,D:\2020新\2020年\原材料加工\皮革.shp,类型,-1,-1,D:\2020新\2020年\原材料加工\气.shp,类型,-1,-1,D:\2020新\2020年\原材料加工\钎.shp,类型,-1,-1,D:\2020新\2020年\原材料加工\钳.shp,类型,-1,-1,D:\2020新\2020年\原材料加工\热水器.shp,类型,-1,-1,D:\2020新\2020年\原材料加工\砂浆.shp,类型,-1,-1,D:\2020新\2020年\原材料加工\商标.shp,类型,-1,-1,D:\2020新\2020年\原材料加工\石.shp,类型,-1,-1,D:\2020新\2020年\原材料加工\石材.shp,类型,-1,-1,D:\2020新\2020年\原材料加工\石膏.shp,类型,-1,-1,D:\2020新\2020年\原材料加工\饰品.shp,类型,-1,-1,D:\2020新\2020年\原材料加工\刷.shp,类型,-1,-1,D:\2020新\2020年\原材料加工\水泥.shp,类型,-1,-1,D:\2020新\2020年\原材料加工\塑.shp,类型,-1,-1,D:\2020新\2020年\原材料加工\塑料.shp,类型,-1,-1,D:\2020新\2020年\原材料加工\索具.shp,类型,-1,-1,D:\2020新\2020年\原材料加工\炭.shp,类型,-1,-1,D:\2020新\2020年\原材料加工\铁.shp,类型,-1,-1,D:\2020新\2020年\原材料加工\桶.shp,类型,-1,-1,D:\2020新\2020年\原材料加工\涂料.shp,类型,-1,-1,D:\2020新\2020年\原材料加工\土.shp,类型,-1,-1,D:\2020新\2020年\原材料加工\稀土.shp,类型,-1,-1,D:\2020新\2020年\原材料加工\香料.shp,类型,-1,-1,D:\2020新\2020年\原材料加工\箱包.shp,类型,-1,-1,D:\2020新\2020年\原材料加工\冶金.shp,类型,-1,-1,D:\2020新\2020年\原材料加工\冶金2.shp,类型,-1,-1,D:\2020新\2020年\原材料加工\银.shp,类型,-1,-1,D:\2020新\2020年\原材料加工\用品.shp,类型,-1,-1,D:\2020新\2020年\原材料加工\油.shp,类型,-1,-1,D:\2020新\2020年\原材料加工\油漆.shp,类型,-1,-1,D:\2020新\2020年\原材料加工\预制.shp,类型,-1,-1,D:\2020新\2020年\原材料加工\铸.shp,类型,-1,-1,D:\2020新\2020年\原材料加工\装.shp,类型,-1,-1,D:\2020新\2020年\原材料加工\装饰.shp,类型,-1,-1;类型代 "类型代" true true false 254 Text 0 0 ,First,#,D:\2020新\2020年2\原材料加工\胺.shp,类型代,-1,-1,D:\2020新\2020年2\原材料加工\包装.shp,类型代,-1,-1,D:\2020新\2020年2\原材料加工\保险柜.shp,类型代,-1,-1,D:\2020新\2020年2\原材料加工\标志.shp,类型代,-1,-1,D:\2020新\2020年2\原材料加工\玻璃.shp,类型代,-1,-1,D:\2020新\2020年2\原材料加工\车牌照.shp,类型代,-1,-1,D:\2020新\2020年2\原材料加工\齿.shp,类型代,-1,-1,D:\2020新\2020年2\原材料加工\齿轮.shp,类型代,-1,-1,D:\2020新\2020年2\原材料加工\厨房用.shp,类型代,-1,-1,D:\2020新\2020年2\原材料加工\醇.shp,类型代,-1,-1,D:\2020新\2020年2\原材料加工\瓷.shp,类型代,-1,-1,D:\2020新\2020年2\原材料加工\袋.shp,类型代,-1,-1,D:\2020新\2020年2\原材料加工\刀.shp,类型代,-1,-1,D:\2020新\2020年2\原材料加工\地坪.shp,类型代,-1,-1,D:\2020新\2020年2\原材料加工\电杆.shp,类型代,-1,-1,D:\2020新\2020年2\原材料加工\电木.shp,类型代,-1,-1,D:\2020新\2020年2\原材料加工\电线电缆.shp,类型代,-1,-1,D:\2020新\2020年2\原材料加工\锻造.shp,类型代,-1,-1,D:\2020新\2020年2\原材料加工\肥.shp,类型代,-1,-1,D:\2020新\2020年2\原材料加工\肥城线缆.shp,类型代,-1,-1,D:\2020新\2020年2\原材料加工\粉.shp,类型代,-1,-1,D:\2020新\2020年2\原材料加工\蜂窝煤.shp,类型代,-1,-1,D:\2020新\2020年2\原材料加工\复合.shp,类型代,-1,-1,D:\2020新\2020年2\原材料加工\杆.shp,类型代,-1,-1,D:\2020新\2020年2\原材料加工\干粉.shp,类型代,-1,-1,D:\2020新\2020年2\原材料加工\钢.shp,类型代,-1,-1,D:\2020新\2020年2\原材料加工\工具.shp,类型代,-1,-1,D:\2020新\2020年2\原材料加工\骨架.shp,类型代,-1,-1,D:\2020新\2020年2\原材料加工\管业.shp,类型代,-1,-1,D:\2020新\2020年2\原材料加工\光缆.shp,类型代,-1,-1,D:\2020新\2020年2\原材料加工\硅.shp,类型代,-1,-1,D:\2020新\2020年2\原材料加工\滚轮.shp,类型代,-1,-1,D:\2020新\2020年2\原材料加工\焊材.shp,类型代,-1,-1,D:\2020新\2020年2\原材料加工\合金.shp,类型代,-1,-1,D:\2020新\2020年2\原材料加工\化工.shp,类型代,-1,-1,D:\2020新\2020年2\原材料加工\化妆.shp,类型代,-1,-1,D:\2020新\2020年2\原材料加工\剂.shp,类型代,-1,-1,D:\2020新\2020年2\原材料加工\碱.shp,类型代,-1,-1,D:\2020新\2020年2\原材料加工\胶.shp,类型代,-1,-1,D:\2020新\2020年2\原材料加工\胶南气.shp,类型代,-1,-1,D:\2020新\2020年2\原材料加工\胶州铁.shp,类型代,-1,-1,D:\2020新\2020年2\原材料加工\焦.shp,类型代,-1,-1,D:\2020新\2020年2\原材料加工\脚轮.shp,类型代,-1,-1,D:\2020新\2020年2\原材料加工\金矿精炼.shp,类型代,-1,-1,D:\2020新\2020年2\原材料加工\金属.shp,类型代,-1,-1,D:\2020新\2020年2\原材料加工\浸胶布.shp,类型代,-1,-1,D:\2020新\2020年2\原材料加工\净水材料.shp,类型代,-1,-1,D:\2020新\2020年2\原材料加工\聚合物.shp,类型代,-1,-1,D:\2020新\2020年2\原材料加工\卷帘.shp,类型代,-1,-1,D:\2020新\2020年2\原材料加工\绝缘.shp,类型代,-1,-1,D:\2020新\2020年2\原材料加工\矿.shp,类型代,-1,-1,D:\2020新\2020年2\原材料加工\矿粉.shp,类型代,-1,-1,D:\2020新\2020年2\原材料加工\矿品.shp,类型代,-1,-1,D:\2020新\2020年2\原材料加工\锟.shp,类型代,-1,-1,D:\2020新\2020年2\原材料加工\蜡.shp,类型代,-1,-1,D:\2020新\2020年2\原材料加工\礼盒.shp,类型代,-1,-1,D:\2020新\2020年2\原材料加工\沥青.shp,类型代,-1,-1,D:\2020新\2020年2\原材料加工\螺.shp,类型代,-1,-1,D:\2020新\2020年2\原材料加工\螺丝.shp,类型代,-1,-1,D:\2020新\2020年2\原材料加工\煤.shp,类型代,-1,-1,D:\2020新\2020年2\原材料加工\煤灰.shp,类型代,-1,-1,D:\2020新\2020年2\原材料加工\煤球.shp,类型代,-1,-1,D:\2020新\2020年2\原材料加工\美华.shp,类型代,-1,-1,D:\2020新\2020年2\原材料加工\木.shp,类型代,-1,-1,D:\2020新\2020年2\原材料加工\木材.shp,类型代,-1,-1,D:\2020新\2020年2\原材料加工\耐火.shp,类型代,-1,-1,D:\2020新\2020年2\原材料加工\泡沫.shp,类型代,-1,-1,D:\2020新\2020年2\原材料加工\漆.shp,类型代,-1,-1,D:\2020新\2020年2\原材料加工\气.shp,类型代,-1,-1,D:\2020新\2020年2\原材料加工\汽车工具.shp,类型代,-1,-1,D:\2020新\2020年2\原材料加工\钎.shp,类型代,-1,-1,D:\2020新\2020年2\原材料加工\钳.shp,类型代,-1,-1,D:\2020新\2020年2\原材料加工\清洗剂.shp,类型代,-1,-1,D:\2020新\2020年2\原材料加工\燃料.shp,类型代,-1,-1,D:\2020新\2020年2\原材料加工\热水器.shp,类型代,-1,-1,D:\2020新\2020年2\原材料加工\日化.shp,类型代,-1,-1,D:\2020新\2020年2\原材料加工\容器.shp,类型代,-1,-1,D:\2020新\2020年2\原材料加工\砂浆.shp,类型代,-1,-1,D:\2020新\2020年2\原材料加工\砂轮.shp,类型代,-1,-1,D:\2020新\2020年2\原材料加工\石.shp,类型代,-1,-1,D:\2020新\2020年2\原材料加工\石材.shp,类型代,-1,-1,D:\2020新\2020年2\原材料加工\石材2.shp,类型代,-1,-1,D:\2020新\2020年2\原材料加工\石膏.shp,类型代,-1,-1,D:\2020新\2020年2\原材料加工\石墨.shp,类型代,-1,-1,D:\2020新\2020年2\原材料加工\石油.shp,类型代,-1,-1,D:\2020新\2020年2\原材料加工\饰品.shp,类型代,-1,-1,D:\2020新\2020年2\原材料加工\水泥.shp,类型代,-1,-1,D:\2020新\2020年2\原材料加工\塑胶.shp,类型代,-1,-1,D:\2020新\2020年2\原材料加工\塑料.shp,类型代,-1,-1,D:\2020新\2020年2\原材料加工\索具.shp,类型代,-1,-1,D:\2020新\2020年2\原材料加工\炭.shp,类型代,-1,-1,D:\2020新\2020年2\原材料加工\铁.shp,类型代,-1,-1,D:\2020新\2020年2\原材料加工\桶.shp,类型代,-1,-1,D:\2020新\2020年2\原材料加工\涂料.shp,类型代,-1,-1,D:\2020新\2020年2\原材料加工\涂料1.shp,类型代,-1,-1,D:\2020新\2020年2\原材料加工\涂装.shp,类型代,-1,-1,D:\2020新\2020年2\原材料加工\瓦.shp,类型代,-1,-1,D:\2020新\2020年2\原材料加工\稀土.shp,类型代,-1,-1,D:\2020新\2020年2\原材料加工\线缆.shp,类型代,-1,-1,D:\2020新\2020年2\原材料加工\线路器材.shp,类型代,-1,-1,D:\2020新\2020年2\原材料加工\线业.shp,类型代,-1,-1,D:\2020新\2020年2\原材料加工\箱.shp,类型代,-1,-1,D:\2020新\2020年2\原材料加工\橡塑.shp,类型代,-1,-1,D:\2020新\2020年2\原材料加工\锌.shp,类型代,-1,-1,D:\2020新\2020年2\原材料加工\新材料.shp,类型代,-1,-1,D:\2020新\2020年2\原材料加工\溴.shp,类型代,-1,-1,D:\2020新\2020年2\原材料加工\岩土.shp,类型代,-1,-1,D:\2020新\2020年2\原材料加工\氧.shp,类型代,-1,-1,D:\2020新\2020年2\原材料加工\冶金.shp,类型代,-1,-1,D:\2020新\2020年2\原材料加工\艺品.shp,类型代,-1,-1,D:\2020新\2020年2\原材料加工\印包装.shp,类型代,-1,-1,D:\2020新\2020年2\原材料加工\印罐.shp,类型代,-1,-1,D:\2020新\2020年2\原材料加工\油管.shp,类型代,-1,-1,D:\2020新\2020年2\原材料加工\有机.shp,类型代,-1,-1,D:\2020新\2020年2\原材料加工\皂.shp,类型代,-1,-1,D:\2020新\2020年2\原材料加工\闸.shp,类型代,-1,-1,D:\2020新\2020年2\原材料加工\展示柜.shp,类型代,-1,-1,D:\2020新\2020年2\原材料加工\铸.shp,类型代,-1,-1,D:\2020新\2020年2\原材料加工\铸造.shp,类型代,-1,-1,D:\2020新\2020年2\原材料加工\座椅.shp,类型代,-1,-1,D:\2020新\2020年\原材料加工\钣金.shp,类型代,-1,-1,D:\2020新\2020年\原材料加工\包装.shp,类型代,-1,-1,D:\2020新\2020年\原材料加工\保险柜.shp,类型代,-1,-1,D:\2020新\2020年\原材料加工\编.shp,类型代,-1,-1,D:\2020新\2020年\原材料加工\标志.shp,类型代,-1,-1,D:\2020新\2020年\原材料加工\玻璃.shp,类型代,-1,-1,D:\2020新\2020年\原材料加工\材料加工.shp,类型代,-1,-1,D:\2020新\2020年\原材料加工\齿.shp,类型代,-1,-1,D:\2020新\2020年\原材料加工\齿轮.shp,类型代,-1,-1,D:\2020新\2020年\原材料加工\瓷.shp,类型代,-1,-1,D:\2020新\2020年\原材料加工\刀.shp,类型代,-1,-1,D:\2020新\2020年\原材料加工\电杆.shp,类型代,-1,-1,D:\2020新\2020年\原材料加工\电缆.shp,类型代,-1,-1,D:\2020新\2020年\原材料加工\雕.shp,类型代,-1,-1,D:\2020新\2020年\原材料加工\锻.shp,类型代,-1,-1,D:\2020新\2020年\原材料加工\阀门.shp,类型代,-1,-1,D:\2020新\2020年\原材料加工\肥.shp,类型代,-1,-1,D:\2020新\2020年\原材料加工\肥城加工.shp,类型代,-1,-1,D:\2020新\2020年\原材料加工\粉.shp,类型代,-1,-1,D:\2020新\2020年\原材料加工\复合.shp,类型代,-1,-1,D:\2020新\2020年\原材料加工\钙胺.shp,类型代,-1,-1,D:\2020新\2020年\原材料加工\杆.shp,类型代,-1,-1,D:\2020新\2020年\原材料加工\钢.shp,类型代,-1,-1,D:\2020新\2020年\原材料加工\工具.shp,类型代,-1,-1,D:\2020新\2020年\原材料加工\管.shp,类型代,-1,-1,D:\2020新\2020年\原材料加工\广告.shp,类型代,-1,-1,D:\2020新\2020年\原材料加工\广告2.shp,类型代,-1,-1,D:\2020新\2020年\原材料加工\化工.shp,类型代,-1,-1,D:\2020新\2020年\原材料加工\灰膏.shp,类型代,-1,-1,D:\2020新\2020年\原材料加工\碱.shp,类型代,-1,-1,D:\2020新\2020年\原材料加工\建材.shp,类型代,-1,-1,D:\2020新\2020年\原材料加工\胶.shp,类型代,-1,-1,D:\2020新\2020年\原材料加工\金属.shp,类型代,-1,-1,D:\2020新\2020年\原材料加工\具.shp,类型代,-1,-1,D:\2020新\2020年\原材料加工\卷帘.shp,类型代,-1,-1,D:\2020新\2020年\原材料加工\绝缘.shp,类型代,-1,-1,D:\2020新\2020年\原材料加工\开关.shp,类型代,-1,-1,D:\2020新\2020年\原材料加工\矿业.shp,类型代,-1,-1,D:\2020新\2020年\原材料加工\锟辊.shp,类型代,-1,-1,D:\2020新\2020年\原材料加工\沥青.shp,类型代,-1,-1,D:\2020新\2020年\原材料加工\楼板.shp,类型代,-1,-1,D:\2020新\2020年\原材料加工\纶.shp,类型代,-1,-1,D:\2020新\2020年\原材料加工\轮.shp,类型代,-1,-1,D:\2020新\2020年\原材料加工\螺.shp,类型代,-1,-1,D:\2020新\2020年\原材料加工\螺丝.shp,类型代,-1,-1,D:\2020新\2020年\原材料加工\煤场.shp,类型代,-1,-1,D:\2020新\2020年\原材料加工\煤球.shp,类型代,-1,-1,D:\2020新\2020年\原材料加工\煤炭加工.shp,类型代,-1,-1,D:\2020新\2020年\原材料加工\磨具.shp,类型代,-1,-1,D:\2020新\2020年\原材料加工\木.shp,类型代,-1,-1,D:\2020新\2020年\原材料加工\木材.shp,类型代,-1,-1,D:\2020新\2020年\原材料加工\耐火.shp,类型代,-1,-1,D:\2020新\2020年\原材料加工\内饰.shp,类型代,-1,-1,D:\2020新\2020年\原材料加工\泡沫.shp,类型代,-1,-1,D:\2020新\2020年\原材料加工\配件标牌.shp,类型代,-1,-1,D:\2020新\2020年\原材料加工\蓬莱加工.shp,类型代,-1,-1,D:\2020新\2020年\原材料加工\皮革.shp,类型代,-1,-1,D:\2020新\2020年\原材料加工\气.shp,类型代,-1,-1,D:\2020新\2020年\原材料加工\钎.shp,类型代,-1,-1,D:\2020新\2020年\原材料加工\钳.shp,类型代,-1,-1,D:\2020新\2020年\原材料加工\热水器.shp,类型代,-1,-1,D:\2020新\2020年\原材料加工\砂浆.shp,类型代,-1,-1,D:\2020新\2020年\原材料加工\商标.shp,类型代,-1,-1,D:\2020新\2020年\原材料加工\石.shp,类型代,-1,-1,D:\2020新\2020年\原材料加工\石材.shp,类型代,-1,-1,D:\2020新\2020年\原材料加工\石膏.shp,类型代,-1,-1,D:\2020新\2020年\原材料加工\饰品.shp,类型代,-1,-1,D:\2020新\2020年\原材料加工\刷.shp,类型代,-1,-1,D:\2020新\2020年\原材料加工\水泥.shp,类型代,-1,-1,D:\2020新\2020年\原材料加工\塑.shp,类型代,-1,-1,D:\2020新\2020年\原材料加工\塑料.shp,类型代,-1,-1,D:\2020新\2020年\原材料加工\索具.shp,类型代,-1,-1,D:\2020新\2020年\原材料加工\炭.shp,类型代,-1,-1,D:\2020新\2020年\原材料加工\铁.shp,类型代,-1,-1,D:\2020新\2020年\原材料加工\桶.shp,类型代,-1,-1,D:\2020新\2020年\原材料加工\涂料.shp,类型代,-1,-1,D:\2020新\2020年\原材料加工\土.shp,类型代,-1,-1,D:\2020新\2020年\原材料加工\稀土.shp,类型代,-1,-1,D:\2020新\2020年\原材料加工\香料.shp,类型代,-1,-1,D:\2020新\2020年\原材料加工\箱包.shp,类型代,-1,-1,D:\2020新\2020年\原材料加工\冶金.shp,类型代,-1,-1,D:\2020新\2020年\原材料加工\冶金2.shp,类型代,-1,-1,D:\2020新\2020年\原材料加工\银.shp,类型代,-1,-1,D:\2020新\2020年\原材料加工\用品.shp,类型代,-1,-1,D:\2020新\2020年\原材料加工\油.shp,类型代,-1,-1,D:\2020新\2020年\原材料加工\油漆.shp,类型代,-1,-1,D:\2020新\2020年\原材料加工\预制.shp,类型代,-1,-1,D:\2020新\2020年\原材料加工\铸.shp,类型代,-1,-1,D:\2020新\2020年\原材料加工\装.shp,类型代,-1,-1,D:\2020新\2020年\原材料加工\装饰.shp,类型代,-1,-1;类型1 "类型1" true true false 254 Text 0 0 ,First,#,D:\2020新\2020年2\原材料加工\胺.shp,类型1,-1,-1,D:\2020新\2020年2\原材料加工\包装.shp,类型1,-1,-1,D:\2020新\2020年2\原材料加工\保险柜.shp,类型1,-1,-1,D:\2020新\2020年2\原材料加工\标志.shp,类型1,-1,-1,D:\2020新\2020年2\原材料加工\玻璃.shp,类型1,-1,-1,D:\2020新\2020年2\原材料加工\车牌照.shp,类型1,-1,-1,D:\2020新\2020年2\原材料加工\齿.shp,类型1,-1,-1,D:\2020新\2020年2\原材料加工\齿轮.shp,类型1,-1,-1,D:\2020新\2020年2\原材料加工\厨房用.shp,类型1,-1,-1,D:\2020新\2020年2\原材料加工\醇.shp,类型1,-1,-1,D:\2020新\2020年2\原材料加工\瓷.shp,类型1,-1,-1,D:\2020新\2020年2\原材料加工\袋.shp,类型1,-1,-1,D:\2020新\2020年2\原材料加工\刀.shp,类型1,-1,-1,D:\2020新\2020年2\原材料加工\地坪.shp,类型1,-1,-1,D:\2020新\2020年2\原材料加工\电杆.shp,类型1,-1,-1,D:\2020新\2020年2\原材料加工\电木.shp,类型1,-1,-1,D:\2020新\2020年2\原材料加工\电线电缆.shp,类型1,-1,-1,D:\2020新\2020年2\原材料加工\锻造.shp,类型1,-1,-1,D:\2020新\2020年2\原材料加工\肥.shp,类型1,-1,-1,D:\2020新\2020年2\原材料加工\肥城线缆.shp,类型1,-1,-1,D:\2020新\2020年2\原材料加工\粉.shp,类型1,-1,-1,D:\2020新\2020年2\原材料加工\蜂窝煤.shp,类型1,-1,-1,D:\2020新\2020年2\原材料加工\复合.shp,类型1,-1,-1,D:\2020新\2020年2\原材料加工\杆.shp,类型1,-1,-1,D:\2020新\2020年2\原材料加工\干粉.shp,类型1,-1,-1,D:\2020新\2020年2\原材料加工\钢.shp,类型1,-1,-1,D:\2020新\2020年2\原材料加工\工具.shp,类型1,-1,-1,D:\2020新\2020年2\原材料加工\骨架.shp,类型1,-1,-1,D:\2020新\2020年2\原材料加工\管业.shp,类型1,-1,-1,D:\2020新\2020年2\原材料加工\光缆.shp,类型1,-1,-1,D:\2020新\2020年2\原材料加工\硅.shp,类型1,-1,-1,D:\2020新\2020年2\原材料加工\滚轮.shp,类型1,-1,-1,D:\2020新\2020年2\原材料加工\焊材.shp,类型1,-1,-1,D:\2020新\2020年2\原材料加工\合金.shp,类型1,-1,-1,D:\2020新\2020年2\原材料加工\化工.shp,类型1,-1,-1,D:\2020新\2020年2\原材料加工\化妆.shp,类型1,-1,-1,D:\2020新\2020年2\原材料加工\剂.shp,类型1,-1,-1,D:\2020新\2020年2\原材料加工\碱.shp,类型1,-1,-1,D:\2020新\2020年2\原材料加工\胶.shp,类型1,-1,-1,D:\2020新\2020年2\原材料加工\胶南气.shp,类型1,-1,-1,D:\2020新\2020年2\原材料加工\胶州铁.shp,类型1,-1,-1,D:\2020新\2020年2\原材料加工\焦.shp,类型1,-1,-1,D:\2020新\2020年2\原材料加工\脚轮.shp,类型1,-1,-1,D:\2020新\2020年2\原材料加工\金矿精炼.shp,类型1,-1,-1,D:\2020新\2020年2\原材料加工\金属.shp,类型1,-1,-1,D:\2020新\2020年2\原材料加工\浸胶布.shp,类型1,-1,-1,D:\2020新\2020年2\原材料加工\净水材料.shp,类型1,-1,-1,D:\2020新\2020年2\原材料加工\聚合物.shp,类型1,-1,-1,D:\2020新\2020年2\原材料加工\卷帘.shp,类型1,-1,-1,D:\2020新\2020年2\原材料加工\绝缘.shp,类型1,-1,-1,D:\2020新\2020年2\原材料加工\矿.shp,类型1,-1,-1,D:\2020新\2020年2\原材料加工\矿粉.shp,类型1,-1,-1,D:\2020新\2020年2\原材料加工\矿品.shp,类型1,-1,-1,D:\2020新\2020年2\原材料加工\锟.shp,类型1,-1,-1,D:\2020新\2020年2\原材料加工\蜡.shp,类型1,-1,-1,D:\2020新\2020年2\原材料加工\礼盒.shp,类型1,-1,-1,D:\2020新\2020年2\原材料加工\沥青.shp,类型1,-1,-1,D:\2020新\2020年2\原材料加工\螺.shp,类型1,-1,-1,D:\2020新\2020年2\原材料加工\螺丝.shp,类型1,-1,-1,D:\2020新\2020年2\原材料加工\煤.shp,类型1,-1,-1,D:\2020新\2020年2\原材料加工\煤灰.shp,类型1,-1,-1,D:\2020新\2020年2\原材料加工\煤球.shp,类型1,-1,-1,D:\2020新\2020年2\原材料加工\美华.shp,类型1,-1,-1,D:\2020新\2020年2\原材料加工\木.shp,类型1,-1,-1,D:\2020新\2020年2\原材料加工\木材.shp,类型1,-1,-1,D:\2020新\2020年2\原材料加工\耐火.shp,类型1,-1,-1,D:\2020新\2020年2\原材料加工\泡沫.shp,类型1,-1,-1,D:\2020新\2020年2\原材料加工\漆.shp,类型1,-1,-1,D:\2020新\2020年2\原材料加工\气.shp,类型1,-1,-1,D:\2020新\2020年2\原材料加工\汽车工具.shp,类型1,-1,-1,D:\2020新\2020年2\原材料加工\钎.shp,类型1,-1,-1,D:\2020新\2020年2\原材料加工\钳.shp,类型1,-1,-1,D:\2020新\2020年2\原材料加工\清洗剂.shp,类型1,-1,-1,D:\2020新\2020年2\原材料加工\燃料.shp,类型1,-1,-1,D:\2020新\2020年2\原材料加工\热水器.shp,类型1,-1,-1,D:\2020新\2020年2\原材料加工\日化.shp,类型1,-1,-1,D:\2020新\2020年2\原材料加工\容器.shp,类型1,-1,-1,D:\2020新\2020年2\原材料加工\砂浆.shp,类型1,-1,-1,D:\2020新\2020年2\原材料加工\砂轮.shp,类型1,-1,-1,D:\2020新\2020年2\原材料加工\石.shp,类型1,-1,-1,D:\2020新\2020年2\原材料加工\石材.shp,类型1,-1,-1,D:\2020新\2020年2\原材料加工\石材2.shp,类型1,-1,-1,D:\2020新\2020年2\原材料加工\石膏.shp,类型1,-1,-1,D:\2020新\2020年2\原材料加工\石墨.shp,类型1,-1,-1,D:\2020新\2020年2\原材料加工\石油.shp,类型1,-1,-1,D:\2020新\2020年2\原材料加工\饰品.shp,类型1,-1,-1,D:\2020新\2020年2\原材料加工\水泥.shp,类型1,-1,-1,D:\2020新\2020年2\原材料加工\塑胶.shp,类型1,-1,-1,D:\2020新\2020年2\原材料加工\塑料.shp,类型1,-1,-1,D:\2020新\2020年2\原材料加工\索具.shp,类型1,-1,-1,D:\2020新\2020年2\原材料加工\炭.shp,类型1,-1,-1,D:\2020新\2020年2\原材料加工\铁.shp,类型1,-1,-1,D:\2020新\2020年2\原材料加工\桶.shp,类型1,-1,-1,D:\2020新\2020年2\原材料加工\涂料.shp,类型1,-1,-1,D:\2020新\2020年2\原材料加工\涂料1.shp,类型1,-1,-1,D:\2020新\2020年2\原材料加工\涂装.shp,类型1,-1,-1,D:\2020新\2020年2\原材料加工\瓦.shp,类型1,-1,-1,D:\2020新\2020年2\原材料加工\稀土.shp,类型1,-1,-1,D:\2020新\2020年2\原材料加工\线缆.shp,类型1,-1,-1,D:\2020新\2020年2\原材料加工\线路器材.shp,类型1,-1,-1,D:\2020新\2020年2\原材料加工\线业.shp,类型1,-1,-1,D:\2020新\2020年2\原材料加工\箱.shp,类型1,-1,-1,D:\2020新\2020年2\原材料加工\橡塑.shp,类型1,-1,-1,D:\2020新\2020年2\原材料加工\锌.shp,类型1,-1,-1,D:\2020新\2020年2\原材料加工\新材料.shp,类型1,-1,-1,D:\2020新\2020年2\原材料加工\溴.shp,类型1,-1,-1,D:\2020新\2020年2\原材料加工\岩土.shp,类型1,-1,-1,D:\2020新\2020年2\原材料加工\氧.shp,类型1,-1,-1,D:\2020新\2020年2\原材料加工\冶金.shp,类型1,-1,-1,D:\2020新\2020年2\原材料加工\艺品.shp,类型1,-1,-1,D:\2020新\2020年2\原材料加工\印包装.shp,类型1,-1,-1,D:\2020新\2020年2\原材料加工\印罐.shp,类型1,-1,-1,D:\2020新\2020年2\原材料加工\油管.shp,类型1,-1,-1,D:\2020新\2020年2\原材料加工\有机.shp,类型1,-1,-1,D:\2020新\2020年2\原材料加工\皂.shp,类型1,-1,-1,D:\2020新\2020年2\原材料加工\闸.shp,类型1,-1,-1,D:\2020新\2020年2\原材料加工\展示柜.shp,类型1,-1,-1,D:\2020新\2020年2\原材料加工\铸.shp,类型1,-1,-1,D:\2020新\2020年2\原材料加工\铸造.shp,类型1,-1,-1,D:\2020新\2020年2\原材料加工\座椅.shp,类型1,-1,-1,D:\2020新\2020年\原材料加工\钣金.shp,类型1,-1,-1,D:\2020新\2020年\原材料加工\包装.shp,类型1,-1,-1,D:\2020新\2020年\原材料加工\保险柜.shp,类型1,-1,-1,D:\2020新\2020年\原材料加工\编.shp,类型1,-1,-1,D:\2020新\2020年\原材料加工\标志.shp,类型1,-1,-1,D:\2020新\2020年\原材料加工\玻璃.shp,类型1,-1,-1,D:\2020新\2020年\原材料加工\材料加工.shp,类型1,-1,-1,D:\2020新\2020年\原材料加工\齿.shp,类型1,-1,-1,D:\2020新\2020年\原材料加工\齿轮.shp,类型1,-1,-1,D:\2020新\2020年\原材料加工\瓷.shp,类型1,-1,-1,D:\2020新\2020年\原材料加工\刀.shp,类型1,-1,-1,D:\2020新\2020年\原材料加工\电杆.shp,类型1,-1,-1,D:\2020新\2020年\原材料加工\电缆.shp,类型1,-1,-1,D:\2020新\2020年\原材料加工\雕.shp,类型1,-1,-1,D:\2020新\2020年\原材料加工\锻.shp,类型1,-1,-1,D:\2020新\2020年\原材料加工\阀门.shp,类型1,-1,-1,D:\2020新\2020年\原材料加工\肥.shp,类型1,-1,-1,D:\2020新\2020年\原材料加工\肥城加工.shp,类型1,-1,-1,D:\2020新\2020年\原材料加工\粉.shp,类型1,-1,-1,D:\2020新\2020年\原材料加工\复合.shp,类型1,-1,-1,D:\2020新\2020年\原材料加工\钙胺.shp,类型1,-1,-1,D:\2020新\2020年\原材料加工\杆.shp,类型1,-1,-1,D:\2020新\2020年\原材料加工\钢.shp,类型1,-1,-1,D:\2020新\2020年\原材料加工\工具.shp,类型1,-1,-1,D:\2020新\2020年\原材料加工\管.shp,类型1,-1,-1,D:\2020新\2020年\原材料加工\广告.shp,类型1,-1,-1,D:\2020新\2020年\原材料加工\广告2.shp,类型1,-1,-1,D:\2020新\2020年\原材料加工\化工.shp,类型1,-1,-1,D:\2020新\2020年\原材料加工\灰膏.shp,类型1,-1,-1,D:\2020新\2020年\原材料加工\碱.shp,类型1,-1,-1,D:\2020新\2020年\原材料加工\建材.shp,类型1,-1,-1,D:\2020新\2020年\原材料加工\胶.shp,类型1,-1,-1,D:\2020新\2020年\原材料加工\金属.shp,类型1,-1,-1,D:\2020新\2020年\原材料加工\具.shp,类型1,-1,-1,D:\2020新\2020年\原材料加工\卷帘.shp,类型1,-1,-1,D:\2020新\2020年\原材料加工\绝缘.shp,类型1,-1,-1,D:\2020新\2020年\原材料加工\开关.shp,类型1,-1,-1,D:\2020新\2020年\原材料加工\矿业.shp,类型1,-1,-1,D:\2020新\2020年\原材料加工\锟辊.shp,类型1,-1,-1,D:\2020新\2020年\原材料加工\沥青.shp,类型1,-1,-1,D:\2020新\2020年\原材料加工\楼板.shp,类型1,-1,-1,D:\2020新\2020年\原材料加工\纶.shp,类型1,-1,-1,D:\2020新\2020年\原材料加工\轮.shp,类型1,-1,-1,D:\2020新\2020年\原材料加工\螺.shp,类型1,-1,-1,D:\2020新\2020年\原材料加工\螺丝.shp,类型1,-1,-1,D:\2020新\2020年\原材料加工\煤场.shp,类型1,-1,-1,D:\2020新\2020年\原材料加工\煤球.shp,类型1,-1,-1,D:\2020新\2020年\原材料加工\煤炭加工.shp,类型1,-1,-1,D:\2020新\2020年\原材料加工\磨具.shp,类型1,-1,-1,D:\2020新\2020年\原材料加工\木.shp,类型1,-1,-1,D:\2020新\2020年\原材料加工\木材.shp,类型1,-1,-1,D:\2020新\2020年\原材料加工\耐火.shp,类型1,-1,-1,D:\2020新\2020年\原材料加工\内饰.shp,类型1,-1,-1,D:\2020新\2020年\原材料加工\泡沫.shp,类型1,-1,-1,D:\2020新\2020年\原材料加工\配件标牌.shp,类型1,-1,-1,D:\2020新\2020年\原材料加工\蓬莱加工.shp,类型1,-1,-1,D:\2020新\2020年\原材料加工\皮革.shp,类型1,-1,-1,D:\2020新\2020年\原材料加工\气.shp,类型1,-1,-1,D:\2020新\2020年\原材料加工\钎.shp,类型1,-1,-1,D:\2020新\2020年\原材料加工\钳.shp,类型1,-1,-1,D:\2020新\2020年\原材料加工\热水器.shp,类型1,-1,-1,D:\2020新\2020年\原材料加工\砂浆.shp,类型1,-1,-1,D:\2020新\2020年\原材料加工\商标.shp,类型1,-1,-1,D:\2020新\2020年\原材料加工\石.shp,类型1,-1,-1,D:\2020新\2020年\原材料加工\石材.shp,类型1,-1,-1,D:\2020新\2020年\原材料加工\石膏.shp,类型1,-1,-1,D:\2020新\2020年\原材料加工\饰品.shp,类型1,-1,-1,D:\2020新\2020年\原材料加工\刷.shp,类型1,-1,-1,D:\2020新\2020年\原材料加工\水泥.shp,类型1,-1,-1,D:\2020新\2020年\原材料加工\塑.shp,类型1,-1,-1,D:\2020新\2020年\原材料加工\塑料.shp,类型1,-1,-1,D:\2020新\2020年\原材料加工\索具.shp,类型1,-1,-1,D:\2020新\2020年\原材料加工\炭.shp,类型1,-1,-1,D:\2020新\2020年\原材料加工\铁.shp,类型1,-1,-1,D:\2020新\2020年\原材料加工\桶.shp,类型1,-1,-1,D:\2020新\2020年\原材料加工\涂料.shp,类型1,-1,-1,D:\2020新\2020年\原材料加工\土.shp,类型1,-1,-1,D:\2020新\2020年\原材料加工\稀土.shp,类型1,-1,-1,D:\2020新\2020年\原材料加工\香料.shp,类型1,-1,-1,D:\2020新\2020年\原材料加工\箱包.shp,类型1,-1,-1,D:\2020新\2020年\原材料加工\冶金.shp,类型1,-1,-1,D:\2020新\2020年\原材料加工\冶金2.shp,类型1,-1,-1,D:\2020新\2020年\原材料加工\银.shp,类型1,-1,-1,D:\2020新\2020年\原材料加工\用品.shp,类型1,-1,-1,D:\2020新\2020年\原材料加工\油.shp,类型1,-1,-1,D:\2020新\2020年\原材料加工\油漆.shp,类型1,-1,-1,D:\2020新\2020年\原材料加工\预制.shp,类型1,-1,-1,D:\2020新\2020年\原材料加工\铸.shp,类型1,-1,-1,D:\2020新\2020年\原材料加工\装.shp,类型1,-1,-1,D:\2020新\2020年\原材料加工\装饰.shp,类型1,-1,-1;类型2 "类型2" true true false 254 Text 0 0 ,First,#,D:\2020新\2020年2\原材料加工\胺.shp,类型2,-1,-1,D:\2020新\2020年2\原材料加工\包装.shp,类型2,-1,-1,D:\2020新\2020年2\原材料加工\保险柜.shp,类型2,-1,-1,D:\2020新\2020年2\原材料加工\标志.shp,类型2,-1,-1,D:\2020新\2020年2\原材料加工\玻璃.shp,类型2,-1,-1,D:\2020新\2020年2\原材料加工\车牌照.shp,类型2,-1,-1,D:\2020新\2020年2\原材料加工\齿.shp,类型2,-1,-1,D:\2020新\2020年2\原材料加工\齿轮.shp,类型2,-1,-1,D:\2020新\2020年2\原材料加工\厨房用.shp,类型2,-1,-1,D:\2020新\2020年2\原材料加工\醇.shp,类型2,-1,-1,D:\2020新\2020年2\原材料加工\瓷.shp,类型2,-1,-1,D:\2020新\2020年2\原材料加工\袋.shp,类型2,-1,-1,D:\2020新\2020年2\原材料加工\刀.shp,类型2,-1,-1,D:\2020新\2020年2\原材料加工\地坪.shp,类型2,-1,-1,D:\2020新\2020年2\原材料加工\电杆.shp,类型2,-1,-1,D:\2020新\2020年2\原材料加工\电木.shp,类型2,-1,-1,D:\2020新\2020年2\原材料加工\电线电缆.shp,类型2,-1,-1,D:\2020新\2020年2\原材料加工\锻造.shp,类型2,-1,-1,D:\2020新\2020年2\原材料加工\肥.shp,类型2,-1,-1,D:\2020新\2020年2\原材料加工\肥城线缆.shp,类型2,-1,-1,D:\2020新\2020年2\原材料加工\粉.shp,类型2,-1,-1,D:\2020新\2020年2\原材料加工\蜂窝煤.shp,类型2,-1,-1,D:\2020新\2020年2\原材料加工\复合.shp,类型2,-1,-1,D:\2020新\2020年2\原材料加工\杆.shp,类型2,-1,-1,D:\2020新\2020年2\原材料加工\干粉.shp,类型2,-1,-1,D:\2020新\2020年2\原材料加工\钢.shp,类型2,-1,-1,D:\2020新\2020年2\原材料加工\工具.shp,类型2,-1,-1,D:\2020新\2020年2\原材料加工\骨架.shp,类型2,-1,-1,D:\2020新\2020年2\原材料加工\管业.shp,类型2,-1,-1,D:\2020新\2020年2\原材料加工\光缆.shp,类型2,-1,-1,D:\2020新\2020年2\原材料加工\硅.shp,类型2,-1,-1,D:\2020新\2020年2\原材料加工\滚轮.shp,类型2,-1,-1,D:\2020新\2020年2\原材料加工\焊材.shp,类型2,-1,-1,D:\2020新\2020年2\原材料加工\合金.shp,类型2,-1,-1,D:\2020新\2020年2\原材料加工\化工.shp,类型2,-1,-1,D:\2020新\2020年2\原材料加工\化妆.shp,类型2,-1,-1,D:\2020新\2020年2\原材料加工\剂.shp,类型2,-1,-1,D:\2020新\2020年2\原材料加工\碱.shp,类型2,-1,-1,D:\2020新\2020年2\原材料加工\胶.shp,类型2,-1,-1,D:\2020新\2020年2\原材料加工\胶南气.shp,类型2,-1,-1,D:\2020新\2020年2\原材料加工\胶州铁.shp,类型2,-1,-1,D:\2020新\2020年2\原材料加工\焦.shp,类型2,-1,-1,D:\2020新\2020年2\原材料加工\脚轮.shp,类型2,-1,-1,D:\2020新\2020年2\原材料加工\金矿精炼.shp,类型2,-1,-1,D:\2020新\2020年2\原材料加工\金属.shp,类型2,-1,-1,D:\2020新\2020年2\原材料加工\浸胶布.shp,类型2,-1,-1,D:\2020新\2020年2\原材料加工\净水材料.shp,类型2,-1,-1,D:\2020新\2020年2\原材料加工\聚合物.shp,类型2,-1,-1,D:\2020新\2020年2\原材料加工\卷帘.shp,类型2,-1,-1,D:\2020新\2020年2\原材料加工\绝缘.shp,类型2,-1,-1,D:\2020新\2020年2\原材料加工\矿.shp,类型2,-1,-1,D:\2020新\2020年2\原材料加工\矿粉.shp,类型2,-1,-1,D:\2020新\2020年2\原材料加工\矿品.shp,类型2,-1,-1,D:\2020新\2020年2\原材料加工\锟.shp,类型2,-1,-1,D:\2020新\2020年2\原材料加工\蜡.shp,类型2,-1,-1,D:\2020新\2020年2\原材料加工\礼盒.shp,类型2,-1,-1,D:\2020新\2020年2\原材料加工\沥青.shp,类型2,-1,-1,D:\2020新\2020年2\原材料加工\螺.shp,类型2,-1,-1,D:\2020新\2020年2\原材料加工\螺丝.shp,类型2,-1,-1,D:\2020新\2020年2\原材料加工\煤.shp,类型2,-1,-1,D:\2020新\2020年2\原材料加工\煤灰.shp,类型2,-1,-1,D:\2020新\2020年2\原材料加工\煤球.shp,类型2,-1,-1,D:\2020新\2020年2\原材料加工\美华.shp,类型2,-1,-1,D:\2020新\2020年2\原材料加工\木.shp,类型2,-1,-1,D:\2020新\2020年2\原材料加工\木材.shp,类型2,-1,-1,D:\2020新\2020年2\原材料加工\耐火.shp,类型2,-1,-1,D:\2020新\2020年2\原材料加工\泡沫.shp,类型2,-1,-1,D:\2020新\2020年2\原材料加工\漆.shp,类型2,-1,-1,D:\2020新\2020年2\原材料加工\气.shp,类型2,-1,-1,D:\2020新\2020年2\原材料加工\汽车工具.shp,类型2,-1,-1,D:\2020新\2020年2\原材料加工\钎.shp,类型2,-1,-1,D:\2020新\2020年2\原材料加工\钳.shp,类型2,-1,-1,D:\2020新\2020年2\原材料加工\清洗剂.shp,类型2,-1,-1,D:\2020新\2020年2\原材料加工\燃料.shp,类型2,-1,-1,D:\2020新\2020年2\原材料加工\热水器.shp,类型2,-1,-1,D:\2020新\2020年2\原材料加工\日化.shp,类型2,-1,-1,D:\2020新\2020年2\原材料加工\容器.shp,类型2,-1,-1,D:\2020新\2020年2\原材料加工\砂浆.shp,类型2,-1,-1,D:\2020新\2020年2\原材料加工\砂轮.shp,类型2,-1,-1,D:\2020新\2020年2\原材料加工\石.shp,类型2,-1,-1,D:\2020新\2020年2\原材料加工\石材.shp,类型2,-1,-1,D:\2020新\2020年2\原材料加工\石材2.shp,类型2,-1,-1,D:\2020新\2020年2\原材料加工\石膏.shp,类型2,-1,-1,D:\2020新\2020年2\原材料加工\石墨.shp,类型2,-1,-1,D:\2020新\2020年2\原材料加工\石油.shp,类型2,-1,-1,D:\2020新\2020年2\原材料加工\饰品.shp,类型2,-1,-1,D:\2020新\2020年2\原材料加工\水泥.shp,类型2,-1,-1,D:\2020新\2020年2\原材料加工\塑胶.shp,类型2,-1,-1,D:\2020新\2020年2\原材料加工\塑料.shp,类型2,-1,-1,D:\2020新\2020年2\原材料加工\索具.shp,类型2,-1,-1,D:\2020新\2020年2\原材料加工\炭.shp,类型2,-1,-1,D:\2020新\2020年2\原材料加工\铁.shp,类型2,-1,-1,D:\2020新\2020年2\原材料加工\桶.shp,类型2,-1,-1,D:\2020新\2020年2\原材料加工\涂料.shp,类型2,-1,-1,D:\2020新\2020年2\原材料加工\涂料1.shp,类型2,-1,-1,D:\2020新\2020年2\原材料加工\涂装.shp,类型2,-1,-1,D:\2020新\2020年2\原材料加工\瓦.shp,类型2,-1,-1,D:\2020新\2020年2\原材料加工\稀土.shp,类型2,-1,-1,D:\2020新\2020年2\原材料加工\线缆.shp,类型2,-1,-1,D:\2020新\2020年2\原材料加工\线路器材.shp,类型2,-1,-1,D:\2020新\2020年2\原材料加工\线业.shp,类型2,-1,-1,D:\2020新\2020年2\原材料加工\箱.shp,类型2,-1,-1,D:\2020新\2020年2\原材料加工\橡塑.shp,类型2,-1,-1,D:\2020新\2020年2\原材料加工\锌.shp,类型2,-1,-1,D:\2020新\2020年2\原材料加工\新材料.shp,类型2,-1,-1,D:\2020新\2020年2\原材料加工\溴.shp,类型2,-1,-1,D:\2020新\2020年2\原材料加工\岩土.shp,类型2,-1,-1,D:\2020新\2020年2\原材料加工\氧.shp,类型2,-1,-1,D:\2020新\2020年2\原材料加工\冶金.shp,类型2,-1,-1,D:\2020新\2020年2\原材料加工\艺品.shp,类型2,-1,-1,D:\2020新\2020年2\原材料加工\印包装.shp,类型2,-1,-1,D:\2020新\2020年2\原材料加工\印罐.shp,类型2,-1,-1,D:\2020新\2020年2\原材料加工\油管.shp,类型2,-1,-1,D:\2020新\2020年2\原材料加工\有机.shp,类型2,-1,-1,D:\2020新\2020年2\原材料加工\皂.shp,类型2,-1,-1,D:\2020新\2020年2\原材料加工\闸.shp,类型2,-1,-1,D:\2020新\2020年2\原材料加工\展示柜.shp,类型2,-1,-1,D:\2020新\2020年2\原材料加工\铸.shp,类型2,-1,-1,D:\2020新\2020年2\原材料加工\铸造.shp,类型2,-1,-1,D:\2020新\2020年2\原材料加工\座椅.shp,类型2,-1,-1,D:\2020新\2020年\原材料加工\钣金.shp,类型2,-1,-1,D:\2020新\2020年\原材料加工\包装.shp,类型2,-1,-1,D:\2020新\2020年\原材料加工\保险柜.shp,类型2,-1,-1,D:\2020新\2020年\原材料加工\编.shp,类型2,-1,-1,D:\2020新\2020年\原材料加工\标志.shp,类型2,-1,-1,D:\2020新\2020年\原材料加工\玻璃.shp,类型2,-1,-1,D:\2020新\2020年\原材料加工\材料加工.shp,类型2,-1,-1,D:\2020新\2020年\原材料加工\齿.shp,类型2,-1,-1,D:\2020新\2020年\原材料加工\齿轮.shp,类型2,-1,-1,D:\2020新\2020年\原材料加工\瓷.shp,类型2,-1,-1,D:\2020新\2020年\原材料加工\刀.shp,类型2,-1,-1,D:\2020新\2020年\原材料加工\电杆.shp,类型2,-1,-1,D:\2020新\2020年\原材料加工\电缆.shp,类型2,-1,-1,D:\2020新\2020年\原材料加工\雕.shp,类型2,-1,-1,D:\2020新\2020年\原材料加工\锻.shp,类型2,-1,-1,D:\2020新\2020年\原材料加工\阀门.shp,类型2,-1,-1,D:\2020新\2020年\原材料加工\肥.shp,类型2,-1,-1,D:\2020新\2020年\原材料加工\肥城加工.shp,类型2,-1,-1,D:\2020新\2020年\原材料加工\粉.shp,类型2,-1,-1,D:\2020新\2020年\原材料加工\复合.shp,类型2,-1,-1,D:\2020新\2020年\原材料加工\钙胺.shp,类型2,-1,-1,D:\2020新\2020年\原材料加工\杆.shp,类型2,-1,-1,D:\2020新\2020年\原材料加工\钢.shp,类型2,-1,-1,D:\2020新\2020年\原材料加工\工具.shp,类型2,-1,-1,D:\2020新\2020年\原材料加工\管.shp,类型2,-1,-1,D:\2020新\2020年\原材料加工\广告.shp,类型2,-1,-1,D:\2020新\2020年\原材料加工\广告2.shp,类型2,-1,-1,D:\2020新\2020年\原材料加工\化工.shp,类型2,-1,-1,D:\2020新\2020年\原材料加工\灰膏.shp,类型2,-1,-1,D:\2020新\2020年\原材料加工\碱.shp,类型2,-1,-1,D:\2020新\2020年\原材料加工\建材.shp,类型2,-1,-1,D:\2020新\2020年\原材料加工\胶.shp,类型2,-1,-1,D:\2020新\2020年\原材料加工\金属.shp,类型2,-1,-1,D:\2020新\2020年\原材料加工\具.shp,类型2,-1,-1,D:\2020新\2020年\原材料加工\卷帘.shp,类型2,-1,-1,D:\2020新\2020年\原材料加工\绝缘.shp,类型2,-1,-1,D:\2020新\2020年\原材料加工\开关.shp,类型2,-1,-1,D:\2020新\2020年\原材料加工\矿业.shp,类型2,-1,-1,D:\2020新\2020年\原材料加工\锟辊.shp,类型2,-1,-1,D:\2020新\2020年\原材料加工\沥青.shp,类型2,-1,-1,D:\2020新\2020年\原材料加工\楼板.shp,类型2,-1,-1,D:\2020新\2020年\原材料加工\纶.shp,类型2,-1,-1,D:\2020新\2020年\原材料加工\轮.shp,类型2,-1,-1,D:\2020新\2020年\原材料加工\螺.shp,类型2,-1,-1,D:\2020新\2020年\原材料加工\螺丝.shp,类型2,-1,-1,D:\2020新\2020年\原材料加工\煤场.shp,类型2,-1,-1,D:\2020新\2020年\原材料加工\煤球.shp,类型2,-1,-1,D:\2020新\2020年\原材料加工\煤炭加工.shp,类型2,-1,-1,D:\2020新\2020年\原材料加工\磨具.shp,类型2,-1,-1,D:\2020新\2020年\原材料加工\木.shp,类型2,-1,-1,D:\2020新\2020年\原材料加工\木材.shp,类型2,-1,-1,D:\2020新\2020年\原材料加工\耐火.shp,类型2,-1,-1,D:\2020新\2020年\原材料加工\内饰.shp,类型2,-1,-1,D:\2020新\2020年\原材料加工\泡沫.shp,类型2,-1,-1,D:\2020新\2020年\原材料加工\配件标牌.shp,类型2,-1,-1,D:\2020新\2020年\原材料加工\蓬莱加工.shp,类型2,-1,-1,D:\2020新\2020年\原材料加工\皮革.shp,类型2,-1,-1,D:\2020新\2020年\原材料加工\气.shp,类型2,-1,-1,D:\2020新\2020年\原材料加工\钎.shp,类型2,-1,-1,D:\2020新\2020年\原材料加工\钳.shp,类型2,-1,-1,D:\2020新\2020年\原材料加工\热水器.shp,类型2,-1,-1,D:\2020新\2020年\原材料加工\砂浆.shp,类型2,-1,-1,D:\2020新\2020年\原材料加工\商标.shp,类型2,-1,-1,D:\2020新\2020年\原材料加工\石.shp,类型2,-1,-1,D:\2020新\2020年\原材料加工\石材.shp,类型2,-1,-1,D:\2020新\2020年\原材料加工\石膏.shp,类型2,-1,-1,D:\2020新\2020年\原材料加工\饰品.shp,类型2,-1,-1,D:\2020新\2020年\原材料加工\刷.shp,类型2,-1,-1,D:\2020新\2020年\原材料加工\水泥.shp,类型2,-1,-1,D:\2020新\2020年\原材料加工\塑.shp,类型2,-1,-1,D:\2020新\2020年\原材料加工\塑料.shp,类型2,-1,-1,D:\2020新\2020年\原材料加工\索具.shp,类型2,-1,-1,D:\2020新\2020年\原材料加工\炭.shp,类型2,-1,-1,D:\2020新\2020年\原材料加工\铁.shp,类型2,-1,-1,D:\2020新\2020年\原材料加工\桶.shp,类型2,-1,-1,D:\2020新\2020年\原材料加工\涂料.shp,类型2,-1,-1,D:\2020新\2020年\原材料加工\土.shp,类型2,-1,-1,D:\2020新\2020年\原材料加工\稀土.shp,类型2,-1,-1,D:\2020新\2020年\原材料加工\香料.shp,类型2,-1,-1,D:\2020新\2020年\原材料加工\箱包.shp,类型2,-1,-1,D:\2020新\2020年\原材料加工\冶金.shp,类型2,-1,-1,D:\2020新\2020年\原材料加工\冶金2.shp,类型2,-1,-1,D:\2020新\2020年\原材料加工\银.shp,类型2,-1,-1,D:\2020新\2020年\原材料加工\用品.shp,类型2,-1,-1,D:\2020新\2020年\原材料加工\油.shp,类型2,-1,-1,D:\2020新\2020年\原材料加工\油漆.shp,类型2,-1,-1,D:\2020新\2020年\原材料加工\预制.shp,类型2,-1,-1,D:\2020新\2020年\原材料加工\铸.shp,类型2,-1,-1,D:\2020新\2020年\原材料加工\装.shp,类型2,-1,-1,D:\2020新\2020年\原材料加工\装饰.shp,类型2,-1,-1;类型3 "类型3" true true false 254 Text 0 0 ,First,#,D:\2020新\2020年2\原材料加工\胺.shp,类型3,-1,-1,D:\2020新\2020年2\原材料加工\包装.shp,类型3,-1,-1,D:\2020新\2020年2\原材料加工\保险柜.shp,类型3,-1,-1,D:\2020新\2020年2\原材料加工\标志.shp,类型3,-1,-1,D:\2020新\2020年2\原材料加工\玻璃.shp,类型3,-1,-1,D:\2020新\2020年2\原材料加工\车牌照.shp,类型3,-1,-1,D:\2020新\2020年2\原材料加工\齿.shp,类型3,-1,-1,D:\2020新\2020年2\原材料加工\齿轮.shp,类型3,-1,-1,D:\2020新\2020年2\原材料加工\厨房用.shp,类型3,-1,-1,D:\2020新\2020年2\原材料加工\醇.shp,类型3,-1,-1,D:\2020新\2020年2\原材料加工\瓷.shp,类型3,-1,-1,D:\2020新\2020年2\原材料加工\袋.shp,类型3,-1,-1,D:\2020新\2020年2\原材料加工\刀.shp,类型3,-1,-1,D:\2020新\2020年2\原材料加工\地坪.shp,类型3,-1,-1,D:\2020新\2020年2\原材料加工\电杆.shp,类型3,-1,-1,D:\2020新\2020年2\原材料加工\电木.shp,类型3,-1,-1,D:\2020新\2020年2\原材料加工\电线电缆.shp,类型3,-1,-1,D:\2020新\2020年2\原材料加工\锻造.shp,类型3,-1,-1,D:\2020新\2020年2\原材料加工\肥.shp,类型3,-1,-1,D:\2020新\2020年2\原材料加工\肥城线缆.shp,类型3,-1,-1,D:\2020新\2020年2\原材料加工\粉.shp,类型3,-1,-1,D:\2020新\2020年2\原材料加工\蜂窝煤.shp,类型3,-1,-1,D:\2020新\2020年2\原材料加工\复合.shp,类型3,-1,-1,D:\2020新\2020年2\原材料加工\杆.shp,类型3,-1,-1,D:\2020新\2020年2\原材料加工\干粉.shp,类型3,-1,-1,D:\2020新\2020年2\原材料加工\钢.shp,类型3,-1,-1,D:\2020新\2020年2\原材料加工\工具.shp,类型3,-1,-1,D:\2020新\2020年2\原材料加工\骨架.shp,类型3,-1,-1,D:\2020新\2020年2\原材料加工\管业.shp,类型3,-1,-1,D:\2020新\2020年2\原材料加工\光缆.shp,类型3,-1,-1,D:\2020新\2020年2\原材料加工\硅.shp,类型3,-1,-1,D:\2020新\2020年2\原材料加工\滚轮.shp,类型3,-1,-1,D:\2020新\2020年2\原材料加工\焊材.shp,类型3,-1,-1,D:\2020新\2020年2\原材料加工\合金.shp,类型3,-1,-1,D:\2020新\2020年2\原材料加工\化工.shp,类型3,-1,-1,D:\2020新\2020年2\原材料加工\化妆.shp,类型3,-1,-1,D:\2020新\2020年2\原材料加工\剂.shp,类型3,-1,-1,D:\2020新\2020年2\原材料加工\碱.shp,类型3,-1,-1,D:\2020新\2020年2\原材料加工\胶.shp,类型3,-1,-1,D:\2020新\2020年2\原材料加工\胶南气.shp,类型3,-1,-1,D:\2020新\2020年2\原材料加工\胶州铁.shp,类型3,-1,-1,D:\2020新\2020年2\原材料加工\焦.shp,类型3,-1,-1,D:\2020新\2020年2\原材料加工\脚轮.shp,类型3,-1,-1,D:\2020新\2020年2\原材料加工\金矿精炼.shp,类型3,-1,-1,D:\2020新\2020年2\原材料加工\金属.shp,类型3,-1,-1,D:\2020新\2020年2\原材料加工\浸胶布.shp,类型3,-1,-1,D:\2020新\2020年2\原材料加工\净水材料.shp,类型3,-1,-1,D:\2020新\2020年2\原材料加工\聚合物.shp,类型3,-1,-1,D:\2020新\2020年2\原材料加工\卷帘.shp,类型3,-1,-1,D:\2020新\2020年2\原材料加工\绝缘.shp,类型3,-1,-1,D:\2020新\2020年2\原材料加工\矿.shp,类型3,-1,-1,D:\2020新\2020年2\原材料加工\矿粉.shp,类型3,-1,-1,D:\2020新\2020年2\原材料加工\矿品.shp,类型3,-1,-1,D:\2020新\2020年2\原材料加工\锟.shp,类型3,-1,-1,D:\2020新\2020年2\原材料加工\蜡.shp,类型3,-1,-1,D:\2020新\2020年2\原材料加工\礼盒.shp,类型3,-1,-1,D:\2020新\2020年2\原材料加工\沥青.shp,类型3,-1,-1,D:\2020新\2020年2\原材料加工\螺.shp,类型3,-1,-1,D:\2020新\2020年2\原材料加工\螺丝.shp,类型3,-1,-1,D:\2020新\2020年2\原材料加工\煤.shp,类型3,-1,-1,D:\2020新\2020年2\原材料加工\煤灰.shp,类型3,-1,-1,D:\2020新\2020年2\原材料加工\煤球.shp,类型3,-1,-1,D:\2020新\2020年2\原材料加工\美华.shp,类型3,-1,-1,D:\2020新\2020年2\原材料加工\木.shp,类型3,-1,-1,D:\2020新\2020年2\原材料加工\木材.shp,类型3,-1,-1,D:\2020新\2020年2\原材料加工\耐火.shp,类型3,-1,-1,D:\2020新\2020年2\原材料加工\泡沫.shp,类型3,-1,-1,D:\2020新\2020年2\原材料加工\漆.shp,类型3,-1,-1,D:\2020新\2020年2\原材料加工\气.shp,类型3,-1,-1,D:\2020新\2020年2\原材料加工\汽车工具.shp,类型3,-1,-1,D:\2020新\2020年2\原材料加工\钎.shp,类型3,-1,-1,D:\2020新\2020年2\原材料加工\钳.shp,类型3,-1,-1,D:\2020新\2020年2\原材料加工\清洗剂.shp,类型3,-1,-1,D:\2020新\2020年2\原材料加工\燃料.shp,类型3,-1,-1,D:\2020新\2020年2\原材料加工\热水器.shp,类型3,-1,-1,D:\2020新\2020年2\原材料加工\日化.shp,类型3,-1,-1,D:\2020新\2020年2\原材料加工\容器.shp,类型3,-1,-1,D:\2020新\2020年2\原材料加工\砂浆.shp,类型3,-1,-1,D:\2020新\2020年2\原材料加工\砂轮.shp,类型3,-1,-1,D:\2020新\2020年2\原材料加工\石.shp,类型3,-1,-1,D:\2020新\2020年2\原材料加工\石材.shp,类型3,-1,-1,D:\2020新\2020年2\原材料加工\石材2.shp,类型3,-1,-1,D:\2020新\2020年2\原材料加工\石膏.shp,类型3,-1,-1,D:\2020新\2020年2\原材料加工\石墨.shp,类型3,-1,-1,D:\2020新\2020年2\原材料加工\石油.shp,类型3,-1,-1,D:\2020新\2020年2\原材料加工\饰品.shp,类型3,-1,-1,D:\2020新\2020年2\原材料加工\水泥.shp,类型3,-1,-1,D:\2020新\2020年2\原材料加工\塑胶.shp,类型3,-1,-1,D:\2020新\2020年2\原材料加工\塑料.shp,类型3,-1,-1,D:\2020新\2020年2\原材料加工\索具.shp,类型3,-1,-1,D:\2020新\2020年2\原材料加工\炭.shp,类型3,-1,-1,D:\2020新\2020年2\原材料加工\铁.shp,类型3,-1,-1,D:\2020新\2020年2\原材料加工\桶.shp,类型3,-1,-1,D:\2020新\2020年2\原材料加工\涂料.shp,类型3,-1,-1,D:\2020新\2020年2\原材料加工\涂料1.shp,类型3,-1,-1,D:\2020新\2020年2\原材料加工\涂装.shp,类型3,-1,-1,D:\2020新\2020年2\原材料加工\瓦.shp,类型3,-1,-1,D:\2020新\2020年2\原材料加工\稀土.shp,类型3,-1,-1,D:\2020新\2020年2\原材料加工\线缆.shp,类型3,-1,-1,D:\2020新\2020年2\原材料加工\线路器材.shp,类型3,-1,-1,D:\2020新\2020年2\原材料加工\线业.shp,类型3,-1,-1,D:\2020新\2020年2\原材料加工\箱.shp,类型3,-1,-1,D:\2020新\2020年2\原材料加工\橡塑.shp,类型3,-1,-1,D:\2020新\2020年2\原材料加工\锌.shp,类型3,-1,-1,D:\2020新\2020年2\原材料加工\新材料.shp,类型3,-1,-1,D:\2020新\2020年2\原材料加工\溴.shp,类型3,-1,-1,D:\2020新\2020年2\原材料加工\岩土.shp,类型3,-1,-1,D:\2020新\2020年2\原材料加工\氧.shp,类型3,-1,-1,D:\2020新\2020年2\原材料加工\冶金.shp,类型3,-1,-1,D:\2020新\2020年2\原材料加工\艺品.shp,类型3,-1,-1,D:\2020新\2020年2\原材料加工\印包装.shp,类型3,-1,-1,D:\2020新\2020年2\原材料加工\印罐.shp,类型3,-1,-1,D:\2020新\2020年2\原材料加工\油管.shp,类型3,-1,-1,D:\2020新\2020年2\原材料加工\有机.shp,类型3,-1,-1,D:\2020新\2020年2\原材料加工\皂.shp,类型3,-1,-1,D:\2020新\2020年2\原材料加工\闸.shp,类型3,-1,-1,D:\2020新\2020年2\原材料加工\展示柜.shp,类型3,-1,-1,D:\2020新\2020年2\原材料加工\铸.shp,类型3,-1,-1,D:\2020新\2020年2\原材料加工\铸造.shp,类型3,-1,-1,D:\2020新\2020年2\原材料加工\座椅.shp,类型3,-1,-1,D:\2020新\2020年\原材料加工\钣金.shp,类型3,-1,-1,D:\2020新\2020年\原材料加工\包装.shp,类型3,-1,-1,D:\2020新\2020年\原材料加工\保险柜.shp,类型3,-1,-1,D:\2020新\2020年\原材料加工\编.shp,类型3,-1,-1,D:\2020新\2020年\原材料加工\标志.shp,类型3,-1,-1,D:\2020新\2020年\原材料加工\玻璃.shp,类型3,-1,-1,D:\2020新\2020年\原材料加工\材料加工.shp,类型3,-1,-1,D:\2020新\2020年\原材料加工\齿.shp,类型3,-1,-1,D:\2020新\2020年\原材料加工\齿轮.shp,类型3,-1,-1,D:\2020新\2020年\原材料加工\瓷.shp,类型3,-1,-1,D:\2020新\2020年\原材料加工\刀.shp,类型3,-1,-1,D:\2020新\2020年\原材料加工\电杆.shp,类型3,-1,-1,D:\2020新\2020年\原材料加工\电缆.shp,类型3,-1,-1,D:\2020新\2020年\原材料加工\雕.shp,类型3,-1,-1,D:\2020新\2020年\原材料加工\锻.shp,类型3,-1,-1,D:\2020新\2020年\原材料加工\阀门.shp,类型3,-1,-1,D:\2020新\2020年\原材料加工\肥.shp,类型3,-1,-1,D:\2020新\2020年\原材料加工\肥城加工.shp,类型3,-1,-1,D:\2020新\2020年\原材料加工\粉.shp,类型3,-1,-1,D:\2020新\2020年\原材料加工\复合.shp,类型3,-1,-1,D:\2020新\2020年\原材料加工\钙胺.shp,类型3,-1,-1,D:\2020新\2020年\原材料加工\杆.shp,类型3,-1,-1,D:\2020新\2020年\原材料加工\钢.shp,类型3,-1,-1,D:\2020新\2020年\原材料加工\工具.shp,类型3,-1,-1,D:\2020新\2020年\原材料加工\管.shp,类型3,-1,-1,D:\2020新\2020年\原材料加工\广告.shp,类型3,-1,-1,D:\2020新\2020年\原材料加工\广告2.shp,类型3,-1,-1,D:\2020新\2020年\原材料加工\化工.shp,类型3,-1,-1,D:\2020新\2020年\原材料加工\灰膏.shp,类型3,-1,-1,D:\2020新\2020年\原材料加工\碱.shp,类型3,-1,-1,D:\2020新\2020年\原材料加工\建材.shp,类型3,-1,-1,D:\2020新\2020年\原材料加工\胶.shp,类型3,-1,-1,D:\2020新\2020年\原材料加工\金属.shp,类型3,-1,-1,D:\2020新\2020年\原材料加工\具.shp,类型3,-1,-1,D:\2020新\2020年\原材料加工\卷帘.shp,类型3,-1,-1,D:\2020新\2020年\原材料加工\绝缘.shp,类型3,-1,-1,D:\2020新\2020年\原材料加工\开关.shp,类型3,-1,-1,D:\2020新\2020年\原材料加工\矿业.shp,类型3,-1,-1,D:\2020新\2020年\原材料加工\锟辊.shp,类型3,-1,-1,D:\2020新\2020年\原材料加工\沥青.shp,类型3,-1,-1,D:\2020新\2020年\原材料加工\楼板.shp,类型3,-1,-1,D:\2020新\2020年\原材料加工\纶.shp,类型3,-1,-1,D:\2020新\2020年\原材料加工\轮.shp,类型3,-1,-1,D:\2020新\2020年\原材料加工\螺.shp,类型3,-1,-1,D:\2020新\2020年\原材料加工\螺丝.shp,类型3,-1,-1,D:\2020新\2020年\原材料加工\煤场.shp,类型3,-1,-1,D:\2020新\2020年\原材料加工\煤球.shp,类型3,-1,-1,D:\2020新\2020年\原材料加工\煤炭加工.shp,类型3,-1,-1,D:\2020新\2020年\原材料加工\磨具.shp,类型3,-1,-1,D:\2020新\2020年\原材料加工\木.shp,类型3,-1,-1,D:\2020新\2020年\原材料加工\木材.shp,类型3,-1,-1,D:\2020新\2020年\原材料加工\耐火.shp,类型3,-1,-1,D:\2020新\2020年\原材料加工\内饰.shp,类型3,-1,-1,D:\2020新\2020年\原材料加工\泡沫.shp,类型3,-1,-1,D:\2020新\2020年\原材料加工\配件标牌.shp,类型3,-1,-1,D:\2020新\2020年\原材料加工\蓬莱加工.shp,类型3,-1,-1,D:\2020新\2020年\原材料加工\皮革.shp,类型3,-1,-1,D:\2020新\2020年\原材料加工\气.shp,类型3,-1,-1,D:\2020新\2020年\原材料加工\钎.shp,类型3,-1,-1,D:\2020新\2020年\原材料加工\钳.shp,类型3,-1,-1,D:\2020新\2020年\原材料加工\热水器.shp,类型3,-1,-1,D:\2020新\2020年\原材料加工\砂浆.shp,类型3,-1,-1,D:\2020新\2020年\原材料加工\商标.shp,类型3,-1,-1,D:\2020新\2020年\原材料加工\石.shp,类型3,-1,-1,D:\2020新\2020年\原材料加工\石材.shp,类型3,-1,-1,D:\2020新\2020年\原材料加工\石膏.shp,类型3,-1,-1,D:\2020新\2020年\原材料加工\饰品.shp,类型3,-1,-1,D:\2020新\2020年\原材料加工\刷.shp,类型3,-1,-1,D:\2020新\2020年\原材料加工\水泥.shp,类型3,-1,-1,D:\2020新\2020年\原材料加工\塑.shp,类型3,-1,-1,D:\2020新\2020年\原材料加工\塑料.shp,类型3,-1,-1,D:\2020新\2020年\原材料加工\索具.shp,类型3,-1,-1,D:\2020新\2020年\原材料加工\炭.shp,类型3,-1,-1,D:\2020新\2020年\原材料加工\铁.shp,类型3,-1,-1,D:\2020新\2020年\原材料加工\桶.shp,类型3,-1,-1,D:\2020新\2020年\原材料加工\涂料.shp,类型3,-1,-1,D:\2020新\2020年\原材料加工\土.shp,类型3,-1,-1,D:\2020新\2020年\原材料加工\稀土.shp,类型3,-1,-1,D:\2020新\2020年\原材料加工\香料.shp,类型3,-1,-1,D:\2020新\2020年\原材料加工\箱包.shp,类型3,-1,-1,D:\2020新\2020年\原材料加工\冶金.shp,类型3,-1,-1,D:\2020新\2020年\原材料加工\冶金2.shp,类型3,-1,-1,D:\2020新\2020年\原材料加工\银.shp,类型3,-1,-1,D:\2020新\2020年\原材料加工\用品.shp,类型3,-1,-1,D:\2020新\2020年\原材料加工\油.shp,类型3,-1,-1,D:\2020新\2020年\原材料加工\油漆.shp,类型3,-1,-1,D:\2020新\2020年\原材料加工\预制.shp,类型3,-1,-1,D:\2020新\2020年\原材料加工\铸.shp,类型3,-1,-1,D:\2020新\2020年\原材料加工\装.shp,类型3,-1,-1,D:\2020新\2020年\原材料加工\装饰.shp,类型3,-1,-1;火星X "火星X" true true false 19 Double 0 0 ,First,#,D:\2020新\2020年2\原材料加工\胺.shp,火星X,-1,-1,D:\2020新\2020年2\原材料加工\包装.shp,火星X,-1,-1,D:\2020新\2020年2\原材料加工\保险柜.shp,火星X,-1,-1,D:\2020新\2020年2\原材料加工\标志.shp,火星X,-1,-1,D:\2020新\2020年2\原材料加工\玻璃.shp,火星X,-1,-1,D:\2020新\2020年2\原材料加工\车牌照.shp,火星X,-1,-1,D:\2020新\2020年2\原材料加工\齿.shp,火星X,-1,-1,D:\2020新\2020年2\原材料加工\齿轮.shp,火星X,-1,-1,D:\2020新\2020年2\原材料加工\厨房用.shp,火星X,-1,-1,D:\2020新\2020年2\原材料加工\醇.shp,火星X,-1,-1,D:\2020新\2020年2\原材料加工\瓷.shp,火星X,-1,-1,D:\2020新\2020年2\原材料加工\袋.shp,火星X,-1,-1,D:\2020新\2020年2\原材料加工\刀.shp,火星X,-1,-1,D:\2020新\2020年2\原材料加工\地坪.shp,火星X,-1,-1,D:\2020新\2020年2\原材料加工\电杆.shp,火星X,-1,-1,D:\2020新\2020年2\原材料加工\电木.shp,火星X,-1,-1,D:\2020新\2020年2\原材料加工\电线电缆.shp,火星X,-1,-1,D:\2020新\2020年2\原材料加工\锻造.shp,火星X,-1,-1,D:\2020新\2020年2\原材料加工\肥.shp,火星X,-1,-1,D:\2020新\2020年2\原材料加工\肥城线缆.shp,火星X,-1,-1,D:\2020新\2020年2\原材料加工\粉.shp,火星X,-1,-1,D:\2020新\2020年2\原材料加工\蜂窝煤.shp,火星X,-1,-1,D:\2020新\2020年2\原材料加工\复合.shp,火星X,-1,-1,D:\2020新\2020年2\原材料加工\杆.shp,火星X,-1,-1,D:\2020新\2020年2\原材料加工\干粉.shp,火星X,-1,-1,D:\2020新\2020年2\原材料加工\钢.shp,火星X,-1,-1,D:\2020新\2020年2\原材料加工\工具.shp,火星X,-1,-1,D:\2020新\2020年2\原材料加工\骨架.shp,火星X,-1,-1,D:\2020新\2020年2\原材料加工\管业.shp,火星X,-1,-1,D:\2020新\2020年2\原材料加工\光缆.shp,火星X,-1,-1,D:\2020新\2020年2\原材料加工\硅.shp,火星X,-1,-1,D:\2020新\2020年2\原材料加工\滚轮.shp,火星X,-1,-1,D:\2020新\2020年2\原材料加工\焊材.shp,火星X,-1,-1,D:\2020新\2020年2\原材料加工\合金.shp,火星X,-1,-1,D:\2020新\2020年2\原材料加工\化工.shp,火星X,-1,-1,D:\2020新\2020年2\原材料加工\化妆.shp,火星X,-1,-1,D:\2020新\2020年2\原材料加工\剂.shp,火星X,-1,-1,D:\2020新\2020年2\原材料加工\碱.shp,火星X,-1,-1,D:\2020新\2020年2\原材料加工\胶.shp,火星X,-1,-1,D:\2020新\2020年2\原材料加工\胶南气.shp,火星X,-1,-1,D:\2020新\2020年2\原材料加工\胶州铁.shp,火星X,-1,-1,D:\2020新\2020年2\原材料加工\焦.shp,火星X,-1,-1,D:\2020新\2020年2\原材料加工\脚轮.shp,火星X,-1,-1,D:\2020新\2020年2\原材料加工\金矿精炼.shp,火星X,-1,-1,D:\2020新\2020年2\原材料加工\金属.shp,火星X,-1,-1,D:\2020新\2020年2\原材料加工\浸胶布.shp,火星X,-1,-1,D:\2020新\2020年2\原材料加工\净水材料.shp,火星X,-1,-1,D:\2020新\2020年2\原材料加工\聚合物.shp,火星X,-1,-1,D:\2020新\2020年2\原材料加工\卷帘.shp,火星X,-1,-1,D:\2020新\2020年2\原材料加工\绝缘.shp,火星X,-1,-1,D:\2020新\2020年2\原材料加工\矿.shp,火星X,-1,-1,D:\2020新\2020年2\原材料加工\矿粉.shp,火星X,-1,-1,D:\2020新\2020年2\原材料加工\矿品.shp,火星X,-1,-1,D:\2020新\2020年2\原材料加工\锟.shp,火星X,-1,-1,D:\2020新\2020年2\原材料加工\蜡.shp,火星X,-1,-1,D:\2020新\2020年2\原材料加工\礼盒.shp,火星X,-1,-1,D:\2020新\2020年2\原材料加工\沥青.shp,火星X,-1,-1,D:\2020新\2020年2\原材料加工\螺.shp,火星X,-1,-1,D:\2020新\2020年2\原材料加工\螺丝.shp,火星X,-1,-1,D:\2020新\2020年2\原材料加工\煤.shp,火星X,-1,-1,D:\2020新\2020年2\原材料加工\煤灰.shp,火星X,-1,-1,D:\2020新\2020年2\原材料加工\煤球.shp,火星X,-1,-1,D:\2020新\2020年2\原材料加工\美华.shp,火星X,-1,-1,D:\2020新\2020年2\原材料加工\木.shp,火星X,-1,-1,D:\2020新\2020年2\原材料加工\木材.shp,火星X,-1,-1,D:\2020新\2020年2\原材料加工\耐火.shp,火星X,-1,-1,D:\2020新\2020年2\原材料加工\泡沫.shp,火星X,-1,-1,D:\2020新\2020年2\原材料加工\漆.shp,火星X,-1,-1,D:\2020新\2020年2\原材料加工\气.shp,火星X,-1,-1,D:\2020新\2020年2\原材料加工\汽车工具.shp,火星X,-1,-1,D:\2020新\2020年2\原材料加工\钎.shp,火星X,-1,-1,D:\2020新\2020年2\原材料加工\钳.shp,火星X,-1,-1,D:\2020新\2020年2\原材料加工\清洗剂.shp,火星X,-1,-1,D:\2020新\2020年2\原材料加工\燃料.shp,火星X,-1,-1,D:\2020新\2020年2\原材料加工\热水器.shp,火星X,-1,-1,D:\2020新\2020年2\原材料加工\日化.shp,火星X,-1,-1,D:\2020新\2020年2\原材料加工\容器.shp,火星X,-1,-1,D:\2020新\2020年2\原材料加工\砂浆.shp,火星X,-1,-1,D:\2020新\2020年2\原材料加工\砂轮.shp,火星X,-1,-1,D:\2020新\2020年2\原材料加工\石.shp,火星X,-1,-1,D:\2020新\2020年2\原材料加工\石材.shp,火星X,-1,-1,D:\2020新\2020年2\原材料加工\石材2.shp,火星X,-1,-1,D:\2020新\2020年2\原材料加工\石膏.shp,火星X,-1,-1,D:\2020新\2020年2\原材料加工\石墨.shp,火星X,-1,-1,D:\2020新\2020年2\原材料加工\石油.shp,火星X,-1,-1,D:\2020新\2020年2\原材料加工\饰品.shp,火星X,-1,-1,D:\2020新\2020年2\原材料加工\水泥.shp,火星X,-1,-1,D:\2020新\2020年2\原材料加工\塑胶.shp,火星X,-1,-1,D:\2020新\2020年2\原材料加工\塑料.shp,火星X,-1,-1,D:\2020新\2020年2\原材料加工\索具.shp,火星X,-1,-1,D:\2020新\2020年2\原材料加工\炭.shp,火星X,-1,-1,D:\2020新\2020年2\原材料加工\铁.shp,火星X,-1,-1,D:\2020新\2020年2\原材料加工\桶.shp,火星X,-1,-1,D:\2020新\2020年2\原材料加工\涂料.shp,火星X,-1,-1,D:\2020新\2020年2\原材料加工\涂料1.shp,火星X,-1,-1,D:\2020新\2020年2\原材料加工\涂装.shp,火星X,-1,-1,D:\2020新\2020年2\原材料加工\瓦.shp,火星X,-1,-1,D:\2020新\2020年2\原材料加工\稀土.shp,火星X,-1,-1,D:\2020新\2020年2\原材料加工\线缆.shp,火星X,-1,-1,D:\2020新\2020年2\原材料加工\线路器材.shp,火星X,-1,-1,D:\2020新\2020年2\原材料加工\线业.shp,火星X,-1,-1,D:\2020新\2020年2\原材料加工\箱.shp,火星X,-1,-1,D:\2020新\2020年2\原材料加工\橡塑.shp,火星X,-1,-1,D:\2020新\2020年2\原材料加工\锌.shp,火星X,-1,-1,D:\2020新\2020年2\原材料加工\新材料.shp,火星X,-1,-1,D:\2020新\2020年2\原材料加工\溴.shp,火星X,-1,-1,D:\2020新\2020年2\原材料加工\岩土.shp,火星X,-1,-1,D:\2020新\2020年2\原材料加工\氧.shp,火星X,-1,-1,D:\2020新\2020年2\原材料加工\冶金.shp,火星X,-1,-1,D:\2020新\2020年2\原材料加工\艺品.shp,火星X,-1,-1,D:\2020新\2020年2\原材料加工\印包装.shp,火星X,-1,-1,D:\2020新\2020年2\原材料加工\印罐.shp,火星X,-1,-1,D:\2020新\2020年2\原材料加工\油管.shp,火星X,-1,-1,D:\2020新\2020年2\原材料加工\有机.shp,火星X,-1,-1,D:\2020新\2020年2\原材料加工\皂.shp,火星X,-1,-1,D:\2020新\2020年2\原材料加工\闸.shp,火星X,-1,-1,D:\2020新\2020年2\原材料加工\展示柜.shp,火星X,-1,-1,D:\2020新\2020年2\原材料加工\铸.shp,火星X,-1,-1,D:\2020新\2020年2\原材料加工\铸造.shp,火星X,-1,-1,D:\2020新\2020年2\原材料加工\座椅.shp,火星X,-1,-1,D:\2020新\2020年\原材料加工\钣金.shp,火星X,-1,-1,D:\2020新\2020年\原材料加工\包装.shp,火星X,-1,-1,D:\2020新\2020年\原材料加工\保险柜.shp,火星X,-1,-1,D:\2020新\2020年\原材料加工\编.shp,火星X,-1,-1,D:\2020新\2020年\原材料加工\标志.shp,火星X,-1,-1,D:\2020新\2020年\原材料加工\玻璃.shp,火星X,-1,-1,D:\2020新\2020年\原材料加工\材料加工.shp,火星X,-1,-1,D:\2020新\2020年\原材料加工\齿.shp,火星X,-1,-1,D:\2020新\2020年\原材料加工\齿轮.shp,火星X,-1,-1,D:\2020新\2020年\原材料加工\瓷.shp,火星X,-1,-1,D:\2020新\2020年\原材料加工\刀.shp,火星X,-1,-1,D:\2020新\2020年\原材料加工\电杆.shp,火星X,-1,-1,D:\2020新\2020年\原材料加工\电缆.shp,火星X,-1,-1,D:\2020新\2020年\原材料加工\雕.shp,火星X,-1,-1,D:\2020新\2020年\原材料加工\锻.shp,火星X,-1,-1,D:\2020新\2020年\原材料加工\阀门.shp,火星X,-1,-1,D:\2020新\2020年\原材料加工\肥.shp,火星X,-1,-1,D:\2020新\2020年\原材料加工\肥城加工.shp,火星X,-1,-1,D:\2020新\2020年\原材料加工\粉.shp,火星X,-1,-1,D:\2020新\2020年\原材料加工\复合.shp,火星X,-1,-1,D:\2020新\2020年\原材料加工\钙胺.shp,火星X,-1,-1,D:\2020新\2020年\原材料加工\杆.shp,火星X,-1,-1,D:\2020新\2020年\原材料加工\钢.shp,火星X,-1,-1,D:\2020新\2020年\原材料加工\工具.shp,火星X,-1,-1,D:\2020新\2020年\原材料加工\管.shp,火星X,-1,-1,D:\2020新\2020年\原材料加工\广告.shp,火星X,-1,-1,D:\2020新\2020年\原材料加工\广告2.shp,火星X,-1,-1,D:\2020新\2020年\原材料加工\化工.shp,火星X,-1,-1,D:\2020新\2020年\原材料加工\灰膏.shp,火星X,-1,-1,D:\2020新\2020年\原材料加工\碱.shp,火星X,-1,-1,D:\2020新\2020年\原材料加工\建材.shp,火星X,-1,-1,D:\2020新\2020年\原材料加工\胶.shp,火星X,-1,-1,D:\2020新\2020年\原材料加工\金属.shp,火星X,-1,-1,D:\2020新\2020年\原材料加工\具.shp,火星X,-1,-1,D:\2020新\2020年\原材料加工\卷帘.shp,火星X,-1,-1,D:\2020新\2020年\原材料加工\绝缘.shp,火星X,-1,-1,D:\2020新\2020年\原材料加工\开关.shp,火星X,-1,-1,D:\2020新\2020年\原材料加工\矿业.shp,火星X,-1,-1,D:\2020新\2020年\原材料加工\锟辊.shp,火星X,-1,-1,D:\2020新\2020年\原材料加工\沥青.shp,火星X,-1,-1,D:\2020新\2020年\原材料加工\楼板.shp,火星X,-1,-1,D:\2020新\2020年\原材料加工\纶.shp,火星X,-1,-1,D:\2020新\2020年\原材料加工\轮.shp,火星X,-1,-1,D:\2020新\2020年\原材料加工\螺.shp,火星X,-1,-1,D:\2020新\2020年\原材料加工\螺丝.shp,火星X,-1,-1,D:\2020新\2020年\原材料加工\煤场.shp,火星X,-1,-1,D:\2020新\2020年\原材料加工\煤球.shp,火星X,-1,-1,D:\2020新\2020年\原材料加工\煤炭加工.shp,火星X,-1,-1,D:\2020新\2020年\原材料加工\磨具.shp,火星X,-1,-1,D:\2020新\2020年\原材料加工\木.shp,火星X,-1,-1,D:\2020新\2020年\原材料加工\木材.shp,火星X,-1,-1,D:\2020新\2020年\原材料加工\耐火.shp,火星X,-1,-1,D:\2020新\2020年\原材料加工\内饰.shp,火星X,-1,-1,D:\2020新\2020年\原材料加工\泡沫.shp,火星X,-1,-1,D:\2020新\2020年\原材料加工\配件标牌.shp,火星X,-1,-1,D:\2020新\2020年\原材料加工\蓬莱加工.shp,火星X,-1,-1,D:\2020新\2020年\原材料加工\皮革.shp,火星X,-1,-1,D:\2020新\2020年\原材料加工\气.shp,火星X,-1,-1,D:\2020新\2020年\原材料加工\钎.shp,火星X,-1,-1,D:\2020新\2020年\原材料加工\钳.shp,火星X,-1,-1,D:\2020新\2020年\原材料加工\热水器.shp,火星X,-1,-1,D:\2020新\2020年\原材料加工\砂浆.shp,火星X,-1,-1,D:\2020新\2020年\原材料加工\商标.shp,火星X,-1,-1,D:\2020新\2020年\原材料加工\石.shp,火星X,-1,-1,D:\2020新\2020年\原材料加工\石材.shp,火星X,-1,-1,D:\2020新\2020年\原材料加工\石膏.shp,火星X,-1,-1,D:\2020新\2020年\原材料加工\饰品.shp,火星X,-1,-1,D:\2020新\2020年\原材料加工\刷.shp,火星X,-1,-1,D:\2020新\2020年\原材料加工\水泥.shp,火星X,-1,-1,D:\2020新\2020年\原材料加工\塑.shp,火星X,-1,-1,D:\2020新\2020年\原材料加工\塑料.shp,火星X,-1,-1,D:\2020新\2020年\原材料加工\索具.shp,火星X,-1,-1,D:\2020新\2020年\原材料加工\炭.shp,火星X,-1,-1,D:\2020新\2020年\原材料加工\铁.shp,火星X,-1,-1,D:\2020新\2020年\原材料加工\桶.shp,火星X,-1,-1,D:\2020新\2020年\原材料加工\涂料.shp,火星X,-1,-1,D:\2020新\2020年\原材料加工\土.shp,火星X,-1,-1,D:\2020新\2020年\原材料加工\稀土.shp,火星X,-1,-1,D:\2020新\2020年\原材料加工\香料.shp,火星X,-1,-1,D:\2020新\2020年\原材料加工\箱包.shp,火星X,-1,-1,D:\2020新\2020年\原材料加工\冶金.shp,火星X,-1,-1,D:\2020新\2020年\原材料加工\冶金2.shp,火星X,-1,-1,D:\2020新\2020年\原材料加工\银.shp,火星X,-1,-1,D:\2020新\2020年\原材料加工\用品.shp,火星X,-1,-1,D:\2020新\2020年\原材料加工\油.shp,火星X,-1,-1,D:\2020新\2020年\原材料加工\油漆.shp,火星X,-1,-1,D:\2020新\2020年\原材料加工\预制.shp,火星X,-1,-1,D:\2020新\2020年\原材料加工\铸.shp,火星X,-1,-1,D:\2020新\2020年\原材料加工\装.shp,火星X,-1,-1,D:\2020新\2020年\原材料加工\装饰.shp,火星X,-1,-1;火星Y "火星Y" true true false 19 Double 0 0 ,First,#,D:\2020新\2020年2\原材料加工\胺.shp,火星Y,-1,-1,D:\2020新\2020年2\原材料加工\包装.shp,火星Y,-1,-1,D:\2020新\2020年2\原材料加工\保险柜.shp,火星Y,-1,-1,D:\2020新\2020年2\原材料加工\标志.shp,火星Y,-1,-1,D:\2020新\2020年2\原材料加工\玻璃.shp,火星Y,-1,-1,D:\2020新\2020年2\原材料加工\车牌照.shp,火星Y,-1,-1,D:\2020新\2020年2\原材料加工\齿.shp,火星Y,-1,-1,D:\2020新\2020年2\原材料加工\齿轮.shp,火星Y,-1,-1,D:\2020新\2020年2\原材料加工\厨房用.shp,火星Y,-1,-1,D:\2020新\2020年2\原材料加工\醇.shp,火星Y,-1,-1,D:\2020新\2020年2\原材料加工\瓷.shp,火星Y,-1,-1,D:\2020新\2020年2\原材料加工\袋.shp,火星Y,-1,-1,D:\2020新\2020年2\原材料加工\刀.shp,火星Y,-1,-1,D:\2020新\2020年2\原材料加工\地坪.shp,火星Y,-1,-1,D:\2020新\2020年2\原材料加工\电杆.shp,火星Y,-1,-1,D:\2020新\2020年2\原材料加工\电木.shp,火星Y,-1,-1,D:\2020新\2020年2\原材料加工\电线电缆.shp,火星Y,-1,-1,D:\2020新\2020年2\原材料加工\锻造.shp,火星Y,-1,-1,D:\2020新\2020年2\原材料加工\肥.shp,火星Y,-1,-1,D:\2020新\2020年2\原材料加工\肥城线缆.shp,火星Y,-1,-1,D:\2020新\2020年2\原材料加工\粉.shp,火星Y,-1,-1,D:\2020新\2020年2\原材料加工\蜂窝煤.shp,火星Y,-1,-1,D:\2020新\2020年2\原材料加工\复合.shp,火星Y,-1,-1,D:\2020新\2020年2\原材料加工\杆.shp,火星Y,-1,-1,D:\2020新\2020年2\原材料加工\干粉.shp,火星Y,-1,-1,D:\2020新\2020年2\原材料加工\钢.shp,火星Y,-1,-1,D:\2020新\2020年2\原材料加工\工具.shp,火星Y,-1,-1,D:\2020新\2020年2\原材料加工\骨架.shp,火星Y,-1,-1,D:\2020新\2020年2\原材料加工\管业.shp,火星Y,-1,-1,D:\2020新\2020年2\原材料加工\光缆.shp,火星Y,-1,-1,D:\2020新\2020年2\原材料加工\硅.shp,火星Y,-1,-1,D:\2020新\2020年2\原材料加工\滚轮.shp,火星Y,-1,-1,D:\2020新\2020年2\原材料加工\焊材.shp,火星Y,-1,-1,D:\2020新\2020年2\原材料加工\合金.shp,火星Y,-1,-1,D:\2020新\2020年2\原材料加工\化工.shp,火星Y,-1,-1,D:\2020新\2020年2\原材料加工\化妆.shp,火星Y,-1,-1,D:\2020新\2020年2\原材料加工\剂.shp,火星Y,-1,-1,D:\2020新\2020年2\原材料加工\碱.shp,火星Y,-1,-1,D:\2020新\2020年2\原材料加工\胶.shp,火星Y,-1,-1,D:\2020新\2020年2\原材料加工\胶南气.shp,火星Y,-1,-1,D:\2020新\2020年2\原材料加工\胶州铁.shp,火星Y,-1,-1,D:\2020新\2020年2\原材料加工\焦.shp,火星Y,-1,-1,D:\2020新\2020年2\原材料加工\脚轮.shp,火星Y,-1,-1,D:\2020新\2020年2\原材料加工\金矿精炼.shp,火星Y,-1,-1,D:\2020新\2020年2\原材料加工\金属.shp,火星Y,-1,-1,D:\2020新\2020年2\原材料加工\浸胶布.shp,火星Y,-1,-1,D:\2020新\2020年2\原材料加工\净水材料.shp,火星Y,-1,-1,D:\2020新\2020年2\原材料加工\聚合物.shp,火星Y,-1,-1,D:\2020新\2020年2\原材料加工\卷帘.shp,火星Y,-1,-1,D:\2020新\2020年2\原材料加工\绝缘.shp,火星Y,-1,-1,D:\2020新\2020年2\原材料加工\矿.shp,火星Y,-1,-1,D:\2020新\2020年2\原材料加工\矿粉.shp,火星Y,-1,-1,D:\2020新\2020年2\原材料加工\矿品.shp,火星Y,-1,-1,D:\2020新\2020年2\原材料加工\锟.shp,火星Y,-1,-1,D:\2020新\2020年2\原材料加工\蜡.shp,火星Y,-1,-1,D:\2020新\2020年2\原材料加工\礼盒.shp,火星Y,-1,-1,D:\2020新\2020年2\原材料加工\沥青.shp,火星Y,-1,-1,D:\2020新\2020年2\原材料加工\螺.shp,火星Y,-1,-1,D:\2020新\2020年2\原材料加工\螺丝.shp,火星Y,-1,-1,D:\2020新\2020年2\原材料加工\煤.shp,火星Y,-1,-1,D:\2020新\2020年2\原材料加工\煤灰.shp,火星Y,-1,-1,D:\2020新\2020年2\原材料加工\煤球.shp,火星Y,-1,-1,D:\2020新\2020年2\原材料加工\美华.shp,火星Y,-1,-1,D:\2020新\2020年2\原材料加工\木.shp,火星Y,-1,-1,D:\2020新\2020年2\原材料加工\木材.shp,火星Y,-1,-1,D:\2020新\2020年2\原材料加工\耐火.shp,火星Y,-1,-1,D:\2020新\2020年2\原材料加工\泡沫.shp,火星Y,-1,-1,D:\2020新\2020年2\原材料加工\漆.shp,火星Y,-1,-1,D:\2020新\2020年2\原材料加工\气.shp,火星Y,-1,-1,D:\2020新\2020年2\原材料加工\汽车工具.shp,火星Y,-1,-1,D:\2020新\2020年2\原材料加工\钎.shp,火星Y,-1,-1,D:\2020新\2020年2\原材料加工\钳.shp,火星Y,-1,-1,D:\2020新\2020年2\原材料加工\清洗剂.shp,火星Y,-1,-1,D:\2020新\2020年2\原材料加工\燃料.shp,火星Y,-1,-1,D:\2020新\2020年2\原材料加工\热水器.shp,火星Y,-1,-1,D:\2020新\2020年2\原材料加工\日化.shp,火星Y,-1,-1,D:\2020新\2020年2\原材料加工\容器.shp,火星Y,-1,-1,D:\2020新\2020年2\原材料加工\砂浆.shp,火星Y,-1,-1,D:\2020新\2020年2\原材料加工\砂轮.shp,火星Y,-1,-1,D:\2020新\2020年2\原材料加工\石.shp,火星Y,-1,-1,D:\2020新\2020年2\原材料加工\石材.shp,火星Y,-1,-1,D:\2020新\2020年2\原材料加工\石材2.shp,火星Y,-1,-1,D:\2020新\2020年2\原材料加工\石膏.shp,火星Y,-1,-1,D:\2020新\2020年2\原材料加工\石墨.shp,火星Y,-1,-1,D:\2020新\2020年2\原材料加工\石油.shp,火星Y,-1,-1,D:\2020新\2020年2\原材料加工\饰品.shp,火星Y,-1,-1,D:\2020新\2020年2\原材料加工\水泥.shp,火星Y,-1,-1,D:\2020新\2020年2\原材料加工\塑胶.shp,火星Y,-1,-1,D:\2020新\2020年2\原材料加工\塑料.shp,火星Y,-1,-1,D:\2020新\2020年2\原材料加工\索具.shp,火星Y,-1,-1,D:\2020新\2020年2\原材料加工\炭.shp,火星Y,-1,-1,D:\2020新\2020年2\原材料加工\铁.shp,火星Y,-1,-1,D:\2020新\2020年2\原材料加工\桶.shp,火星Y,-1,-1,D:\2020新\2020年2\原材料加工\涂料.shp,火星Y,-1,-1,D:\2020新\2020年2\原材料加工\涂料1.shp,火星Y,-1,-1,D:\2020新\2020年2\原材料加工\涂装.shp,火星Y,-1,-1,D:\2020新\2020年2\原材料加工\瓦.shp,火星Y,-1,-1,D:\2020新\2020年2\原材料加工\稀土.shp,火星Y,-1,-1,D:\2020新\2020年2\原材料加工\线缆.shp,火星Y,-1,-1,D:\2020新\2020年2\原材料加工\线路器材.shp,火星Y,-1,-1,D:\2020新\2020年2\原材料加工\线业.shp,火星Y,-1,-1,D:\2020新\2020年2\原材料加工\箱.shp,火星Y,-1,-1,D:\2020新\2020年2\原材料加工\橡塑.shp,火星Y,-1,-1,D:\2020新\2020年2\原材料加工\锌.shp,火星Y,-1,-1,D:\2020新\2020年2\原材料加工\新材料.shp,火星Y,-1,-1,D:\2020新\2020年2\原材料加工\溴.shp,火星Y,-1,-1,D:\2020新\2020年2\原材料加工\岩土.shp,火星Y,-1,-1,D:\2020新\2020年2\原材料加工\氧.shp,火星Y,-1,-1,D:\2020新\2020年2\原材料加工\冶金.shp,火星Y,-1,-1,D:\2020新\2020年2\原材料加工\艺品.shp,火星Y,-1,-1,D:\2020新\2020年2\原材料加工\印包装.shp,火星Y,-1,-1,D:\2020新\2020年2\原材料加工\印罐.shp,火星Y,-1,-1,D:\2020新\2020年2\原材料加工\油管.shp,火星Y,-1,-1,D:\2020新\2020年2\原材料加工\有机.shp,火星Y,-1,-1,D:\2020新\2020年2\原材料加工\皂.shp,火星Y,-1,-1,D:\2020新\2020年2\原材料加工\闸.shp,火星Y,-1,-1,D:\2020新\2020年2\原材料加工\展示柜.shp,火星Y,-1,-1,D:\2020新\2020年2\原材料加工\铸.shp,火星Y,-1,-1,D:\2020新\2020年2\原材料加工\铸造.shp,火星Y,-1,-1,D:\2020新\2020年2\原材料加工\座椅.shp,火星Y,-1,-1,D:\2020新\2020年\原材料加工\钣金.shp,火星Y,-1,-1,D:\2020新\2020年\原材料加工\包装.shp,火星Y,-1,-1,D:\2020新\2020年\原材料加工\保险柜.shp,火星Y,-1,-1,D:\2020新\2020年\原材料加工\编.shp,火星Y,-1,-1,D:\2020新\2020年\原材料加工\标志.shp,火星Y,-1,-1,D:\2020新\2020年\原材料加工\玻璃.shp,火星Y,-1,-1,D:\2020新\2020年\原材料加工\材料加工.shp,火星Y,-1,-1,D:\2020新\2020年\原材料加工\齿.shp,火星Y,-1,-1,D:\2020新\2020年\原材料加工\齿轮.shp,火星Y,-1,-1,D:\2020新\2020年\原材料加工\瓷.shp,火星Y,-1,-1,D:\2020新\2020年\原材料加工\刀.shp,火星Y,-1,-1,D:\2020新\2020年\原材料加工\电杆.shp,火星Y,-1,-1,D:\2020新\2020年\原材料加工\电缆.shp,火星Y,-1,-1,D:\2020新\2020年\原材料加工\雕.shp,火星Y,-1,-1,D:\2020新\2020年\原材料加工\锻.shp,火星Y,-1,-1,D:\2020新\2020年\原材料加工\阀门.shp,火星Y,-1,-1,D:\2020新\2020年\原材料加工\肥.shp,火星Y,-1,-1,D:\2020新\2020年\原材料加工\肥城加工.shp,火星Y,-1,-1,D:\2020新\2020年\原材料加工\粉.shp,火星Y,-1,-1,D:\2020新\2020年\原材料加工\复合.shp,火星Y,-1,-1,D:\2020新\2020年\原材料加工\钙胺.shp,火星Y,-1,-1,D:\2020新\2020年\原材料加工\杆.shp,火星Y,-1,-1,D:\2020新\2020年\原材料加工\钢.shp,火星Y,-1,-1,D:\2020新\2020年\原材料加工\工具.shp,火星Y,-1,-1,D:\2020新\2020年\原材料加工\管.shp,火星Y,-1,-1,D:\2020新\2020年\原材料加工\广告.shp,火星Y,-1,-1,D:\2020新\2020年\原材料加工\广告2.shp,火星Y,-1,-1,D:\2020新\2020年\原材料加工\化工.shp,火星Y,-1,-1,D:\2020新\2020年\原材料加工\灰膏.shp,火星Y,-1,-1,D:\2020新\2020年\原材料加工\碱.shp,火星Y,-1,-1,D:\2020新\2020年\原材料加工\建材.shp,火星Y,-1,-1,D:\2020新\2020年\原材料加工\胶.shp,火星Y,-1,-1,D:\2020新\2020年\原材料加工\金属.shp,火星Y,-1,-1,D:\2020新\2020年\原材料加工\具.shp,火星Y,-1,-1,D:\2020新\2020年\原材料加工\卷帘.shp,火星Y,-1,-1,D:\2020新\2020年\原材料加工\绝缘.shp,火星Y,-1,-1,D:\2020新\2020年\原材料加工\开关.shp,火星Y,-1,-1,D:\2020新\2020年\原材料加工\矿业.shp,火星Y,-1,-1,D:\2020新\2020年\原材料加工\锟辊.shp,火星Y,-1,-1,D:\2020新\2020年\原材料加工\沥青.shp,火星Y,-1,-1,D:\2020新\2020年\原材料加工\楼板.shp,火星Y,-1,-1,D:\2020新\2020年\原材料加工\纶.shp,火星Y,-1,-1,D:\2020新\2020年\原材料加工\轮.shp,火星Y,-1,-1,D:\2020新\2020年\原材料加工\螺.shp,火星Y,-1,-1,D:\2020新\2020年\原材料加工\螺丝.shp,火星Y,-1,-1,D:\2020新\2020年\原材料加工\煤场.shp,火星Y,-1,-1,D:\2020新\2020年\原材料加工\煤球.shp,火星Y,-1,-1,D:\2020新\2020年\原材料加工\煤炭加工.shp,火星Y,-1,-1,D:\2020新\2020年\原材料加工\磨具.shp,火星Y,-1,-1,D:\2020新\2020年\原材料加工\木.shp,火星Y,-1,-1,D:\2020新\2020年\原材料加工\木材.shp,火星Y,-1,-1,D:\2020新\2020年\原材料加工\耐火.shp,火星Y,-1,-1,D:\2020新\2020年\原材料加工\内饰.shp,火星Y,-1,-1,D:\2020新\2020年\原材料加工\泡沫.shp,火星Y,-1,-1,D:\2020新\2020年\原材料加工\配件标牌.shp,火星Y,-1,-1,D:\2020新\2020年\原材料加工\蓬莱加工.shp,火星Y,-1,-1,D:\2020新\2020年\原材料加工\皮革.shp,火星Y,-1,-1,D:\2020新\2020年\原材料加工\气.shp,火星Y,-1,-1,D:\2020新\2020年\原材料加工\钎.shp,火星Y,-1,-1,D:\2020新\2020年\原材料加工\钳.shp,火星Y,-1,-1,D:\2020新\2020年\原材料加工\热水器.shp,火星Y,-1,-1,D:\2020新\2020年\原材料加工\砂浆.shp,火星Y,-1,-1,D:\2020新\2020年\原材料加工\商标.shp,火星Y,-1,-1,D:\2020新\2020年\原材料加工\石.shp,火星Y,-1,-1,D:\2020新\2020年\原材料加工\石材.shp,火星Y,-1,-1,D:\2020新\2020年\原材料加工\石膏.shp,火星Y,-1,-1,D:\2020新\2020年\原材料加工\饰品.shp,火星Y,-1,-1,D:\2020新\2020年\原材料加工\刷.shp,火星Y,-1,-1,D:\2020新\2020年\原材料加工\水泥.shp,火星Y,-1,-1,D:\2020新\2020年\原材料加工\塑.shp,火星Y,-1,-1,D:\2020新\2020年\原材料加工\塑料.shp,火星Y,-1,-1,D:\2020新\2020年\原材料加工\索具.shp,火星Y,-1,-1,D:\2020新\2020年\原材料加工\炭.shp,火星Y,-1,-1,D:\2020新\2020年\原材料加工\铁.shp,火星Y,-1,-1,D:\2020新\2020年\原材料加工\桶.shp,火星Y,-1,-1,D:\2020新\2020年\原材料加工\涂料.shp,火星Y,-1,-1,D:\2020新\2020年\原材料加工\土.shp,火星Y,-1,-1,D:\2020新\2020年\原材料加工\稀土.shp,火星Y,-1,-1,D:\2020新\2020年\原材料加工\香料.shp,火星Y,-1,-1,D:\2020新\2020年\原材料加工\箱包.shp,火星Y,-1,-1,D:\2020新\2020年\原材料加工\冶金.shp,火星Y,-1,-1,D:\2020新\2020年\原材料加工\冶金2.shp,火星Y,-1,-1,D:\2020新\2020年\原材料加工\银.shp,火星Y,-1,-1,D:\2020新\2020年\原材料加工\用品.shp,火星Y,-1,-1,D:\2020新\2020年\原材料加工\油.shp,火星Y,-1,-1,D:\2020新\2020年\原材料加工\油漆.shp,火星Y,-1,-1,D:\2020新\2020年\原材料加工\预制.shp,火星Y,-1,-1,D:\2020新\2020年\原材料加工\铸.shp,火星Y,-1,-1,D:\2020新\2020年\原材料加工\装.shp,火星Y,-1,-1,D:\2020新\2020年\原材料加工\装饰.shp,火星Y,-1,-1;大地X "大地X" true true false 19 Double 0 0 ,First,#,D:\2020新\2020年2\原材料加工\胺.shp,大地X,-1,-1,D:\2020新\2020年2\原材料加工\包装.shp,大地X,-1,-1,D:\2020新\2020年2\原材料加工\保险柜.shp,大地X,-1,-1,D:\2020新\2020年2\原材料加工\标志.shp,大地X,-1,-1,D:\2020新\2020年2\原材料加工\玻璃.shp,大地X,-1,-1,D:\2020新\2020年2\原材料加工\车牌照.shp,大地X,-1,-1,D:\2020新\2020年2\原材料加工\齿.shp,大地X,-1,-1,D:\2020新\2020年2\原材料加工\齿轮.shp,大地X,-1,-1,D:\2020新\2020年2\原材料加工\厨房用.shp,大地X,-1,-1,D:\2020新\2020年2\原材料加工\醇.shp,大地X,-1,-1,D:\2020新\2020年2\原材料加工\瓷.shp,大地X,-1,-1,D:\2020新\2020年2\原材料加工\袋.shp,大地X,-1,-1,D:\2020新\2020年2\原材料加工\刀.shp,大地X,-1,-1,D:\2020新\2020年2\原材料加工\地坪.shp,大地X,-1,-1,D:\2020新\2020年2\原材料加工\电杆.shp,大地X,-1,-1,D:\2020新\2020年2\原材料加工\电木.shp,大地X,-1,-1,D:\2020新\2020年2\原材料加工\电线电缆.shp,大地X,-1,-1,D:\2020新\2020年2\原材料加工\锻造.shp,大地X,-1,-1,D:\2020新\2020年2\原材料加工\肥.shp,大地X,-1,-1,D:\2020新\2020年2\原材料加工\肥城线缆.shp,大地X,-1,-1,D:\2020新\2020年2\原材料加工\粉.shp,大地X,-1,-1,D:\2020新\2020年2\原材料加工\蜂窝煤.shp,大地X,-1,-1,D:\2020新\2020年2\原材料加工\复合.shp,大地X,-1,-1,D:\2020新\2020年2\原材料加工\杆.shp,大地X,-1,-1,D:\2020新\2020年2\原材料加工\干粉.shp,大地X,-1,-1,D:\2020新\2020年2\原材料加工\钢.shp,大地X,-1,-1,D:\2020新\2020年2\原材料加工\工具.shp,大地X,-1,-1,D:\2020新\2020年2\原材料加工\骨架.shp,大地X,-1,-1,D:\2020新\2020年2\原材料加工\管业.shp,大地X,-1,-1,D:\2020新\2020年2\原材料加工\光缆.shp,大地X,-1,-1,D:\2020新\2020年2\原材料加工\硅.shp,大地X,-1,-1,D:\2020新\2020年2\原材料加工\滚轮.shp,大地X,-1,-1,D:\2020新\2020年2\原材料加工\焊材.shp,大地X,-1,-1,D:\2020新\2020年2\原材料加工\合金.shp,大地X,-1,-1,D:\2020新\2020年2\原材料加工\化工.shp,大地X,-1,-1,D:\2020新\2020年2\原材料加工\化妆.shp,大地X,-1,-1,D:\2020新\2020年2\原材料加工\剂.shp,大地X,-1,-1,D:\2020新\2020年2\原材料加工\碱.shp,大地X,-1,-1,D:\2020新\2020年2\原材料加工\胶.shp,大地X,-1,-1,D:\2020新\2020年2\原材料加工\胶南气.shp,大地X,-1,-1,D:\2020新\2020年2\原材料加工\胶州铁.shp,大地X,-1,-1,D:\2020新\2020年2\原材料加工\焦.shp,大地X,-1,-1,D:\2020新\2020年2\原材料加工\脚轮.shp,大地X,-1,-1,D:\2020新\2020年2\原材料加工\金矿精炼.shp,大地X,-1,-1,D:\2020新\2020年2\原材料加工\金属.shp,大地X,-1,-1,D:\2020新\2020年2\原材料加工\浸胶布.shp,大地X,-1,-1,D:\2020新\2020年2\原材料加工\净水材料.shp,大地X,-1,-1,D:\2020新\2020年2\原材料加工\聚合物.shp,大地X,-1,-1,D:\2020新\2020年2\原材料加工\卷帘.shp,大地X,-1,-1,D:\2020新\2020年2\原材料加工\绝缘.shp,大地X,-1,-1,D:\2020新\2020年2\原材料加工\矿.shp,大地X,-1,-1,D:\2020新\2020年2\原材料加工\矿粉.shp,大地X,-1,-1,D:\2020新\2020年2\原材料加工\矿品.shp,大地X,-1,-1,D:\2020新\2020年2\原材料加工\锟.shp,大地X,-1,-1,D:\2020新\2020年2\原材料加工\蜡.shp,大地X,-1,-1,D:\2020新\2020年2\原材料加工\礼盒.shp,大地X,-1,-1,D:\2020新\2020年2\原材料加工\沥青.shp,大地X,-1,-1,D:\2020新\2020年2\原材料加工\螺.shp,大地X,-1,-1,D:\2020新\2020年2\原材料加工\螺丝.shp,大地X,-1,-1,D:\2020新\2020年2\原材料加工\煤.shp,大地X,-1,-1,D:\2020新\2020年2\原材料加工\煤灰.shp,大地X,-1,-1,D:\2020新\2020年2\原材料加工\煤球.shp,大地X,-1,-1,D:\2020新\2020年2\原材料加工\美华.shp,大地X,-1,-1,D:\2020新\2020年2\原材料加工\木.shp,大地X,-1,-1,D:\2020新\2020年2\原材料加工\木材.shp,大地X,-1,-1,D:\2020新\2020年2\原材料加工\耐火.shp,大地X,-1,-1,D:\2020新\2020年2\原材料加工\泡沫.shp,大地X,-1,-1,D:\2020新\2020年2\原材料加工\漆.shp,大地X,-1,-1,D:\2020新\2020年2\原材料加工\气.shp,大地X,-1,-1,D:\2020新\2020年2\原材料加工\汽车工具.shp,大地X,-1,-1,D:\2020新\2020年2\原材料加工\钎.shp,大地X,-1,-1,D:\2020新\2020年2\原材料加工\钳.shp,大地X,-1,-1,D:\2020新\2020年2\原材料加工\清洗剂.shp,大地X,-1,-1,D:\2020新\2020年2\原材料加工\燃料.shp,大地X,-1,-1,D:\2020新\2020年2\原材料加工\热水器.shp,大地X,-1,-1,D:\2020新\2020年2\原材料加工\日化.shp,大地X,-1,-1,D:\2020新\2020年2\原材料加工\容器.shp,大地X,-1,-1,D:\2020新\2020年2\原材料加工\砂浆.shp,大地X,-1,-1,D:\2020新\2020年2\原材料加工\砂轮.shp,大地X,-1,-1,D:\2020新\2020年2\原材料加工\石.shp,大地X,-1,-1,D:\2020新\2020年2\原材料加工\石材.shp,大地X,-1,-1,D:\2020新\2020年2\原材料加工\石材2.shp,大地X,-1,-1,D:\2020新\2020年2\原材料加工\石膏.shp,大地X,-1,-1,D:\2020新\2020年2\原材料加工\石墨.shp,大地X,-1,-1,D:\2020新\2020年2\原材料加工\石油.shp,大地X,-1,-1,D:\2020新\2020年2\原材料加工\饰品.shp,大地X,-1,-1,D:\2020新\2020年2\原材料加工\水泥.shp,大地X,-1,-1,D:\2020新\2020年2\原材料加工\塑胶.shp,大地X,-1,-1,D:\2020新\2020年2\原材料加工\塑料.shp,大地X,-1,-1,D:\2020新\2020年2\原材料加工\索具.shp,大地X,-1,-1,D:\2020新\2020年2\原材料加工\炭.shp,大地X,-1,-1,D:\2020新\2020年2\原材料加工\铁.shp,大地X,-1,-1,D:\2020新\2020年2\原材料加工\桶.shp,大地X,-1,-1,D:\2020新\2020年2\原材料加工\涂料.shp,大地X,-1,-1,D:\2020新\2020年2\原材料加工\涂料1.shp,大地X,-1,-1,D:\2020新\2020年2\原材料加工\涂装.shp,大地X,-1,-1,D:\2020新\2020年2\原材料加工\瓦.shp,大地X,-1,-1,D:\2020新\2020年2\原材料加工\稀土.shp,大地X,-1,-1,D:\2020新\2020年2\原材料加工\线缆.shp,大地X,-1,-1,D:\2020新\2020年2\原材料加工\线路器材.shp,大地X,-1,-1,D:\2020新\2020年2\原材料加工\线业.shp,大地X,-1,-1,D:\2020新\2020年2\原材料加工\箱.shp,大地X,-1,-1,D:\2020新\2020年2\原材料加工\橡塑.shp,大地X,-1,-1,D:\2020新\2020年2\原材料加工\锌.shp,大地X,-1,-1,D:\2020新\2020年2\原材料加工\新材料.shp,大地X,-1,-1,D:\2020新\2020年2\原材料加工\溴.shp,大地X,-1,-1,D:\2020新\2020年2\原材料加工\岩土.shp,大地X,-1,-1,D:\2020新\2020年2\原材料加工\氧.shp,大地X,-1,-1,D:\2020新\2020年2\原材料加工\冶金.shp,大地X,-1,-1,D:\2020新\2020年2\原材料加工\艺品.shp,大地X,-1,-1,D:\2020新\2020年2\原材料加工\印包装.shp,大地X,-1,-1,D:\2020新\2020年2\原材料加工\印罐.shp,大地X,-1,-1,D:\2020新\2020年2\原材料加工\油管.shp,大地X,-1,-1,D:\2020新\2020年2\原材料加工\有机.shp,大地X,-1,-1,D:\2020新\2020年2\原材料加工\皂.shp,大地X,-1,-1,D:\2020新\2020年2\原材料加工\闸.shp,大地X,-1,-1,D:\2020新\2020年2\原材料加工\展示柜.shp,大地X,-1,-1,D:\2020新\2020年2\原材料加工\铸.shp,大地X,-1,-1,D:\2020新\2020年2\原材料加工\铸造.shp,大地X,-1,-1,D:\2020新\2020年2\原材料加工\座椅.shp,大地X,-1,-1,D:\2020新\2020年\原材料加工\钣金.shp,大地X,-1,-1,D:\2020新\2020年\原材料加工\包装.shp,大地X,-1,-1,D:\2020新\2020年\原材料加工\保险柜.shp,大地X,-1,-1,D:\2020新\2020年\原材料加工\编.shp,大地X,-1,-1,D:\2020新\2020年\原材料加工\标志.shp,大地X,-1,-1,D:\2020新\2020年\原材料加工\玻璃.shp,大地X,-1,-1,D:\2020新\2020年\原材料加工\材料加工.shp,大地X,-1,-1,D:\2020新\2020年\原材料加工\齿.shp,大地X,-1,-1,D:\2020新\2020年\原材料加工\齿轮.shp,大地X,-1,-1,D:\2020新\2020年\原材料加工\瓷.shp,大地X,-1,-1,D:\2020新\2020年\原材料加工\刀.shp,大地X,-1,-1,D:\2020新\2020年\原材料加工\电杆.shp,大地X,-1,-1,D:\2020新\2020年\原材料加工\电缆.shp,大地X,-1,-1,D:\2020新\2020年\原材料加工\雕.shp,大地X,-1,-1,D:\2020新\2020年\原材料加工\锻.shp,大地X,-1,-1,D:\2020新\2020年\原材料加工\阀门.shp,大地X,-1,-1,D:\2020新\2020年\原材料加工\肥.shp,大地X,-1,-1,D:\2020新\2020年\原材料加工\肥城加工.shp,大地X,-1,-1,D:\2020新\2020年\原材料加工\粉.shp,大地X,-1,-1,D:\2020新\2020年\原材料加工\复合.shp,大地X,-1,-1,D:\2020新\2020年\原材料加工\钙胺.shp,大地X,-1,-1,D:\2020新\2020年\原材料加工\杆.shp,大地X,-1,-1,D:\2020新\2020年\原材料加工\钢.shp,大地X,-1,-1,D:\2020新\2020年\原材料加工\工具.shp,大地X,-1,-1,D:\2020新\2020年\原材料加工\管.shp,大地X,-1,-1,D:\2020新\2020年\原材料加工\广告.shp,大地X,-1,-1,D:\2020新\2020年\原材料加工\广告2.shp,大地X,-1,-1,D:\2020新\2020年\原材料加工\化工.shp,大地X,-1,-1,D:\2020新\2020年\原材料加工\灰膏.shp,大地X,-1,-1,D:\2020新\2020年\原材料加工\碱.shp,大地X,-1,-1,D:\2020新\2020年\原材料加工\建材.shp,大地X,-1,-1,D:\2020新\2020年\原材料加工\胶.shp,大地X,-1,-1,D:\2020新\2020年\原材料加工\金属.shp,大地X,-1,-1,D:\2020新\2020年\原材料加工\具.shp,大地X,-1,-1,D:\2020新\2020年\原材料加工\卷帘.shp,大地X,-1,-1,D:\2020新\2020年\原材料加工\绝缘.shp,大地X,-1,-1,D:\2020新\2020年\原材料加工\开关.shp,大地X,-1,-1,D:\2020新\2020年\原材料加工\矿业.shp,大地X,-1,-1,D:\2020新\2020年\原材料加工\锟辊.shp,大地X,-1,-1,D:\2020新\2020年\原材料加工\沥青.shp,大地X,-1,-1,D:\2020新\2020年\原材料加工\楼板.shp,大地X,-1,-1,D:\2020新\2020年\原材料加工\纶.shp,大地X,-1,-1,D:\2020新\2020年\原材料加工\轮.shp,大地X,-1,-1,D:\2020新\2020年\原材料加工\螺.shp,大地X,-1,-1,D:\2020新\2020年\原材料加工\螺丝.shp,大地X,-1,-1,D:\2020新\2020年\原材料加工\煤场.shp,大地X,-1,-1,D:\2020新\2020年\原材料加工\煤球.shp,大地X,-1,-1,D:\2020新\2020年\原材料加工\煤炭加工.shp,大地X,-1,-1,D:\2020新\2020年\原材料加工\磨具.shp,大地X,-1,-1,D:\2020新\2020年\原材料加工\木.shp,大地X,-1,-1,D:\2020新\2020年\原材料加工\木材.shp,大地X,-1,-1,D:\2020新\2020年\原材料加工\耐火.shp,大地X,-1,-1,D:\2020新\2020年\原材料加工\内饰.shp,大地X,-1,-1,D:\2020新\2020年\原材料加工\泡沫.shp,大地X,-1,-1,D:\2020新\2020年\原材料加工\配件标牌.shp,大地X,-1,-1,D:\2020新\2020年\原材料加工\蓬莱加工.shp,大地X,-1,-1,D:\2020新\2020年\原材料加工\皮革.shp,大地X,-1,-1,D:\2020新\2020年\原材料加工\气.shp,大地X,-1,-1,D:\2020新\2020年\原材料加工\钎.shp,大地X,-1,-1,D:\2020新\2020年\原材料加工\钳.shp,大地X,-1,-1,D:\2020新\2020年\原材料加工\热水器.shp,大地X,-1,-1,D:\2020新\2020年\原材料加工\砂浆.shp,大地X,-1,-1,D:\2020新\2020年\原材料加工\商标.shp,大地X,-1,-1,D:\2020新\2020年\原材料加工\石.shp,大地X,-1,-1,D:\2020新\2020年\原材料加工\石材.shp,大地X,-1,-1,D:\2020新\2020年\原材料加工\石膏.shp,大地X,-1,-1,D:\2020新\2020年\原材料加工\饰品.shp,大地X,-1,-1,D:\2020新\2020年\原材料加工\刷.shp,大地X,-1,-1,D:\2020新\2020年\原材料加工\水泥.shp,大地X,-1,-1,D:\2020新\2020年\原材料加工\塑.shp,大地X,-1,-1,D:\2020新\2020年\原材料加工\塑料.shp,大地X,-1,-1,D:\2020新\2020年\原材料加工\索具.shp,大地X,-1,-1,D:\2020新\2020年\原材料加工\炭.shp,大地X,-1,-1,D:\2020新\2020年\原材料加工\铁.shp,大地X,-1,-1,D:\2020新\2020年\原材料加工\桶.shp,大地X,-1,-1,D:\2020新\2020年\原材料加工\涂料.shp,大地X,-1,-1,D:\2020新\2020年\原材料加工\土.shp,大地X,-1,-1,D:\2020新\2020年\原材料加工\稀土.shp,大地X,-1,-1,D:\2020新\2020年\原材料加工\香料.shp,大地X,-1,-1,D:\2020新\2020年\原材料加工\箱包.shp,大地X,-1,-1,D:\2020新\2020年\原材料加工\冶金.shp,大地X,-1,-1,D:\2020新\2020年\原材料加工\冶金2.shp,大地X,-1,-1,D:\2020新\2020年\原材料加工\银.shp,大地X,-1,-1,D:\2020新\2020年\原材料加工\用品.shp,大地X,-1,-1,D:\2020新\2020年\原材料加工\油.shp,大地X,-1,-1,D:\2020新\2020年\原材料加工\油漆.shp,大地X,-1,-1,D:\2020新\2020年\原材料加工\预制.shp,大地X,-1,-1,D:\2020新\2020年\原材料加工\铸.shp,大地X,-1,-1,D:\2020新\2020年\原材料加工\装.shp,大地X,-1,-1,D:\2020新\2020年\原材料加工\装饰.shp,大地X,-1,-1;大地Y "大地Y" true true false 19 Double 0 0 ,First,#,D:\2020新\2020年2\原材料加工\胺.shp,大地Y,-1,-1,D:\2020新\2020年2\原材料加工\包装.shp,大地Y,-1,-1,D:\2020新\2020年2\原材料加工\保险柜.shp,大地Y,-1,-1,D:\2020新\2020年2\原材料加工\标志.shp,大地Y,-1,-1,D:\2020新\2020年2\原材料加工\玻璃.shp,大地Y,-1,-1,D:\2020新\2020年2\原材料加工\车牌照.shp,大地Y,-1,-1,D:\2020新\2020年2\原材料加工\齿.shp,大地Y,-1,-1,D:\2020新\2020年2\原材料加工\齿轮.shp,大地Y,-1,-1,D:\2020新\2020年2\原材料加工\厨房用.shp,大地Y,-1,-1,D:\2020新\2020年2\原材料加工\醇.shp,大地Y,-1,-1,D:\2020新\2020年2\原材料加工\瓷.shp,大地Y,-1,-1,D:\2020新\2020年2\原材料加工\袋.shp,大地Y,-1,-1,D:\2020新\2020年2\原材料加工\刀.shp,大地Y,-1,-1,D:\2020新\2020年2\原材料加工\地坪.shp,大地Y,-1,-1,D:\2020新\2020年2\原材料加工\电杆.shp,大地Y,-1,-1,D:\2020新\2020年2\原材料加工\电木.shp,大地Y,-1,-1,D:\2020新\2020年2\原材料加工\电线电缆.shp,大地Y,-1,-1,D:\2020新\2020年2\原材料加工\锻造.shp,大地Y,-1,-1,D:\2020新\2020年2\原材料加工\肥.shp,大地Y,-1,-1,D:\2020新\2020年2\原材料加工\肥城线缆.shp,大地Y,-1,-1,D:\2020新\2020年2\原材料加工\粉.shp,大地Y,-1,-1,D:\2020新\2020年2\原材料加工\蜂窝煤.shp,大地Y,-1,-1,D:\2020新\2020年2\原材料加工\复合.shp,大地Y,-1,-1,D:\2020新\2020年2\原材料加工\杆.shp,大地Y,-1,-1,D:\2020新\2020年2\原材料加工\干粉.shp,大地Y,-1,-1,D:\2020新\2020年2\原材料加工\钢.shp,大地Y,-1,-1,D:\2020新\2020年2\原材料加工\工具.shp,大地Y,-1,-1,D:\2020新\2020年2\原材料加工\骨架.shp,大地Y,-1,-1,D:\2020新\2020年2\原材料加工\管业.shp,大地Y,-1,-1,D:\2020新\2020年2\原材料加工\光缆.shp,大地Y,-1,-1,D:\2020新\2020年2\原材料加工\硅.shp,大地Y,-1,-1,D:\2020新\2020年2\原材料加工\滚轮.shp,大地Y,-1,-1,D:\2020新\2020年2\原材料加工\焊材.shp,大地Y,-1,-1,D:\2020新\2020年2\原材料加工\合金.shp,大地Y,-1,-1,D:\2020新\2020年2\原材料加工\化工.shp,大地Y,-1,-1,D:\2020新\2020年2\原材料加工\化妆.shp,大地Y,-1,-1,D:\2020新\2020年2\原材料加工\剂.shp,大地Y,-1,-1,D:\2020新\2020年2\原材料加工\碱.shp,大地Y,-1,-1,D:\2020新\2020年2\原材料加工\胶.shp,大地Y,-1,-1,D:\2020新\2020年2\原材料加工\胶南气.shp,大地Y,-1,-1,D:\2020新\2020年2\原材料加工\胶州铁.shp,大地Y,-1,-1,D:\2020新\2020年2\原材料加工\焦.shp,大地Y,-1,-1,D:\2020新\2020年2\原材料加工\脚轮.shp,大地Y,-1,-1,D:\2020新\2020年2\原材料加工\金矿精炼.shp,大地Y,-1,-1,D:\2020新\2020年2\原材料加工\金属.shp,大地Y,-1,-1,D:\2020新\2020年2\原材料加工\浸胶布.shp,大地Y,-1,-1,D:\2020新\2020年2\原材料加工\净水材料.shp,大地Y,-1,-1,D:\2020新\2020年2\原材料加工\聚合物.shp,大地Y,-1,-1,D:\2020新\2020年2\原材料加工\卷帘.shp,大地Y,-1,-1,D:\2020新\2020年2\原材料加工\绝缘.shp,大地Y,-1,-1,D:\2020新\2020年2\原材料加工\矿.shp,大地Y,-1,-1,D:\2020新\2020年2\原材料加工\矿粉.shp,大地Y,-1,-1,D:\2020新\2020年2\原材料加工\矿品.shp,大地Y,-1,-1,D:\2020新\2020年2\原材料加工\锟.shp,大地Y,-1,-1,D:\2020新\2020年2\原材料加工\蜡.shp,大地Y,-1,-1,D:\2020新\2020年2\原材料加工\礼盒.shp,大地Y,-1,-1,D:\2020新\2020年2\原材料加工\沥青.shp,大地Y,-1,-1,D:\2020新\2020年2\原材料加工\螺.shp,大地Y,-1,-1,D:\2020新\2020年2\原材料加工\螺丝.shp,大地Y,-1,-1,D:\2020新\2020年2\原材料加工\煤.shp,大地Y,-1,-1,D:\2020新\2020年2\原材料加工\煤灰.shp,大地Y,-1,-1,D:\2020新\2020年2\原材料加工\煤球.shp,大地Y,-1,-1,D:\2020新\2020年2\原材料加工\美华.shp,大地Y,-1,-1,D:\2020新\2020年2\原材料加工\木.shp,大地Y,-1,-1,D:\2020新\2020年2\原材料加工\木材.shp,大地Y,-1,-1,D:\2020新\2020年2\原材料加工\耐火.shp,大地Y,-1,-1,D:\2020新\2020年2\原材料加工\泡沫.shp,大地Y,-1,-1,D:\2020新\2020年2\原材料加工\漆.shp,大地Y,-1,-1,D:\2020新\2020年2\原材料加工\气.shp,大地Y,-1,-1,D:\2020新\2020年2\原材料加工\汽车工具.shp,大地Y,-1,-1,D:\2020新\2020年2\原材料加工\钎.shp,大地Y,-1,-1,D:\2020新\2020年2\原材料加工\钳.shp,大地Y,-1,-1,D:\2020新\2020年2\原材料加工\清洗剂.shp,大地Y,-1,-1,D:\2020新\2020年2\原材料加工\燃料.shp,大地Y,-1,-1,D:\2020新\2020年2\原材料加工\热水器.shp,大地Y,-1,-1,D:\2020新\2020年2\原材料加工\日化.shp,大地Y,-1,-1,D:\2020新\2020年2\原材料加工\容器.shp,大地Y,-1,-1,D:\2020新\2020年2\原材料加工\砂浆.shp,大地Y,-1,-1,D:\2020新\2020年2\原材料加工\砂轮.shp,大地Y,-1,-1,D:\2020新\2020年2\原材料加工\石.shp,大地Y,-1,-1,D:\2020新\2020年2\原材料加工\石材.shp,大地Y,-1,-1,D:\2020新\2020年2\原材料加工\石材2.shp,大地Y,-1,-1,D:\2020新\2020年2\原材料加工\石膏.shp,大地Y,-1,-1,D:\2020新\2020年2\原材料加工\石墨.shp,大地Y,-1,-1,D:\2020新\2020年2\原材料加工\石油.shp,大地Y,-1,-1,D:\2020新\2020年2\原材料加工\饰品.shp,大地Y,-1,-1,D:\2020新\2020年2\原材料加工\水泥.shp,大地Y,-1,-1,D:\2020新\2020年2\原材料加工\塑胶.shp,大地Y,-1,-1,D:\2020新\2020年2\原材料加工\塑料.shp,大地Y,-1,-1,D:\2020新\2020年2\原材料加工\索具.shp,大地Y,-1,-1,D:\2020新\2020年2\原材料加工\炭.shp,大地Y,-1,-1,D:\2020新\2020年2\原材料加工\铁.shp,大地Y,-1,-1,D:\2020新\2020年2\原材料加工\桶.shp,大地Y,-1,-1,D:\2020新\2020年2\原材料加工\涂料.shp,大地Y,-1,-1,D:\2020新\2020年2\原材料加工\涂料1.shp,大地Y,-1,-1,D:\2020新\2020年2\原材料加工\涂装.shp,大地Y,-1,-1,D:\2020新\2020年2\原材料加工\瓦.shp,大地Y,-1,-1,D:\2020新\2020年2\原材料加工\稀土.shp,大地Y,-1,-1,D:\2020新\2020年2\原材料加工\线缆.shp,大地Y,-1,-1,D:\2020新\2020年2\原材料加工\线路器材.shp,大地Y,-1,-1,D:\2020新\2020年2\原材料加工\线业.shp,大地Y,-1,-1,D:\2020新\2020年2\原材料加工\箱.shp,大地Y,-1,-1,D:\2020新\2020年2\原材料加工\橡塑.shp,大地Y,-1,-1,D:\2020新\2020年2\原材料加工\锌.shp,大地Y,-1,-1,D:\2020新\2020年2\原材料加工\新材料.shp,大地Y,-1,-1,D:\2020新\2020年2\原材料加工\溴.shp,大地Y,-1,-1,D:\2020新\2020年2\原材料加工\岩土.shp,大地Y,-1,-1,D:\2020新\2020年2\原材料加工\氧.shp,大地Y,-1,-1,D:\2020新\2020年2\原材料加工\冶金.shp,大地Y,-1,-1,D:\2020新\2020年2\原材料加工\艺品.shp,大地Y,-1,-1,D:\2020新\2020年2\原材料加工\印包装.shp,大地Y,-1,-1,D:\2020新\2020年2\原材料加工\印罐.shp,大地Y,-1,-1,D:\2020新\2020年2\原材料加工\油管.shp,大地Y,-1,-1,D:\2020新\2020年2\原材料加工\有机.shp,大地Y,-1,-1,D:\2020新\2020年2\原材料加工\皂.shp,大地Y,-1,-1,D:\2020新\2020年2\原材料加工\闸.shp,大地Y,-1,-1,D:\2020新\2020年2\原材料加工\展示柜.shp,大地Y,-1,-1,D:\2020新\2020年2\原材料加工\铸.shp,大地Y,-1,-1,D:\2020新\2020年2\原材料加工\铸造.shp,大地Y,-1,-1,D:\2020新\2020年2\原材料加工\座椅.shp,大地Y,-1,-1,D:\2020新\2020年\原材料加工\钣金.shp,大地Y,-1,-1,D:\2020新\2020年\原材料加工\包装.shp,大地Y,-1,-1,D:\2020新\2020年\原材料加工\保险柜.shp,大地Y,-1,-1,D:\2020新\2020年\原材料加工\编.shp,大地Y,-1,-1,D:\2020新\2020年\原材料加工\标志.shp,大地Y,-1,-1,D:\2020新\2020年\原材料加工\玻璃.shp,大地Y,-1,-1,D:\2020新\2020年\原材料加工\材料加工.shp,大地Y,-1,-1,D:\2020新\2020年\原材料加工\齿.shp,大地Y,-1,-1,D:\2020新\2020年\原材料加工\齿轮.shp,大地Y,-1,-1,D:\2020新\2020年\原材料加工\瓷.shp,大地Y,-1,-1,D:\2020新\2020年\原材料加工\刀.shp,大地Y,-1,-1,D:\2020新\2020年\原材料加工\电杆.shp,大地Y,-1,-1,D:\2020新\2020年\原材料加工\电缆.shp,大地Y,-1,-1,D:\2020新\2020年\原材料加工\雕.shp,大地Y,-1,-1,D:\2020新\2020年\原材料加工\锻.shp,大地Y,-1,-1,D:\2020新\2020年\原材料加工\阀门.shp,大地Y,-1,-1,D:\2020新\2020年\原材料加工\肥.shp,大地Y,-1,-1,D:\2020新\2020年\原材料加工\肥城加工.shp,大地Y,-1,-1,D:\2020新\2020年\原材料加工\粉.shp,大地Y,-1,-1,D:\2020新\2020年\原材料加工\复合.shp,大地Y,-1,-1,D:\2020新\2020年\原材料加工\钙胺.shp,大地Y,-1,-1,D:\2020新\2020年\原材料加工\杆.shp,大地Y,-1,-1,D:\2020新\2020年\原材料加工\钢.shp,大地Y,-1,-1,D:\2020新\2020年\原材料加工\工具.shp,大地Y,-1,-1,D:\2020新\2020年\原材料加工\管.shp,大地Y,-1,-1,D:\2020新\2020年\原材料加工\广告.shp,大地Y,-1,-1,D:\2020新\2020年\原材料加工\广告2.shp,大地Y,-1,-1,D:\2020新\2020年\原材料加工\化工.shp,大地Y,-1,-1,D:\2020新\2020年\原材料加工\灰膏.shp,大地Y,-1,-1,D:\2020新\2020年\原材料加工\碱.shp,大地Y,-1,-1,D:\2020新\2020年\原材料加工\建材.shp,大地Y,-1,-1,D:\2020新\2020年\原材料加工\胶.shp,大地Y,-1,-1,D:\2020新\2020年\原材料加工\金属.shp,大地Y,-1,-1,D:\2020新\2020年\原材料加工\具.shp,大地Y,-1,-1,D:\2020新\2020年\原材料加工\卷帘.shp,大地Y,-1,-1,D:\2020新\2020年\原材料加工\绝缘.shp,大地Y,-1,-1,D:\2020新\2020年\原材料加工\开关.shp,大地Y,-1,-1,D:\2020新\2020年\原材料加工\矿业.shp,大地Y,-1,-1,D:\2020新\2020年\原材料加工\锟辊.shp,大地Y,-1,-1,D:\2020新\2020年\原材料加工\沥青.shp,大地Y,-1,-1,D:\2020新\2020年\原材料加工\楼板.shp,大地Y,-1,-1,D:\2020新\2020年\原材料加工\纶.shp,大地Y,-1,-1,D:\2020新\2020年\原材料加工\轮.shp,大地Y,-1,-1,D:\2020新\2020年\原材料加工\螺.shp,大地Y,-1,-1,D:\2020新\2020年\原材料加工\螺丝.shp,大地Y,-1,-1,D:\2020新\2020年\原材料加工\煤场.shp,大地Y,-1,-1,D:\2020新\2020年\原材料加工\煤球.shp,大地Y,-1,-1,D:\2020新\2020年\原材料加工\煤炭加工.shp,大地Y,-1,-1,D:\2020新\2020年\原材料加工\磨具.shp,大地Y,-1,-1,D:\2020新\2020年\原材料加工\木.shp,大地Y,-1,-1,D:\2020新\2020年\原材料加工\木材.shp,大地Y,-1,-1,D:\2020新\2020年\原材料加工\耐火.shp,大地Y,-1,-1,D:\2020新\2020年\原材料加工\内饰.shp,大地Y,-1,-1,D:\2020新\2020年\原材料加工\泡沫.shp,大地Y,-1,-1,D:\2020新\2020年\原材料加工\配件标牌.shp,大地Y,-1,-1,D:\2020新\2020年\原材料加工\蓬莱加工.shp,大地Y,-1,-1,D:\2020新\2020年\原材料加工\皮革.shp,大地Y,-1,-1,D:\2020新\2020年\原材料加工\气.shp,大地Y,-1,-1,D:\2020新\2020年\原材料加工\钎.shp,大地Y,-1,-1,D:\2020新\2020年\原材料加工\钳.shp,大地Y,-1,-1,D:\2020新\2020年\原材料加工\热水器.shp,大地Y,-1,-1,D:\2020新\2020年\原材料加工\砂浆.shp,大地Y,-1,-1,D:\2020新\2020年\原材料加工\商标.shp,大地Y,-1,-1,D:\2020新\2020年\原材料加工\石.shp,大地Y,-1,-1,D:\2020新\2020年\原材料加工\石材.shp,大地Y,-1,-1,D:\2020新\2020年\原材料加工\石膏.shp,大地Y,-1,-1,D:\2020新\2020年\原材料加工\饰品.shp,大地Y,-1,-1,D:\2020新\2020年\原材料加工\刷.shp,大地Y,-1,-1,D:\2020新\2020年\原材料加工\水泥.shp,大地Y,-1,-1,D:\2020新\2020年\原材料加工\塑.shp,大地Y,-1,-1,D:\2020新\2020年\原材料加工\塑料.shp,大地Y,-1,-1,D:\2020新\2020年\原材料加工\索具.shp,大地Y,-1,-1,D:\2020新\2020年\原材料加工\炭.shp,大地Y,-1,-1,D:\2020新\2020年\原材料加工\铁.shp,大地Y,-1,-1,D:\2020新\2020年\原材料加工\桶.shp,大地Y,-1,-1,D:\2020新\2020年\原材料加工\涂料.shp,大地Y,-1,-1,D:\2020新\2020年\原材料加工\土.shp,大地Y,-1,-1,D:\2020新\2020年\原材料加工\稀土.shp,大地Y,-1,-1,D:\2020新\2020年\原材料加工\香料.shp,大地Y,-1,-1,D:\2020新\2020年\原材料加工\箱包.shp,大地Y,-1,-1,D:\2020新\2020年\原材料加工\冶金.shp,大地Y,-1,-1,D:\2020新\2020年\原材料加工\冶金2.shp,大地Y,-1,-1,D:\2020新\2020年\原材料加工\银.shp,大地Y,-1,-1,D:\2020新\2020年\原材料加工\用品.shp,大地Y,-1,-1,D:\2020新\2020年\原材料加工\油.shp,大地Y,-1,-1,D:\2020新\2020年\原材料加工\油漆.shp,大地Y,-1,-1,D:\2020新\2020年\原材料加工\预制.shp,大地Y,-1,-1,D:\2020新\2020年\原材料加工\铸.shp,大地Y,-1,-1,D:\2020新\2020年\原材料加工\装.shp,大地Y,-1,-1,D:\2020新\2020年\原材料加工\装饰.shp,大地Y,-1,-1;省 "省" true true false 254 Text 0 0 ,First,#,D:\2020新\2020年2\原材料加工\胺.shp,省,-1,-1,D:\2020新\2020年2\原材料加工\包装.shp,省,-1,-1,D:\2020新\2020年2\原材料加工\保险柜.shp,省,-1,-1,D:\2020新\2020年2\原材料加工\标志.shp,省,-1,-1,D:\2020新\2020年2\原材料加工\玻璃.shp,省,-1,-1,D:\2020新\2020年2\原材料加工\车牌照.shp,省,-1,-1,D:\2020新\2020年2\原材料加工\齿.shp,省,-1,-1,D:\2020新\2020年2\原材料加工\齿轮.shp,省,-1,-1,D:\2020新\2020年2\原材料加工\厨房用.shp,省,-1,-1,D:\2020新\2020年2\原材料加工\醇.shp,省,-1,-1,D:\2020新\2020年2\原材料加工\瓷.shp,省,-1,-1,D:\2020新\2020年2\原材料加工\袋.shp,省,-1,-1,D:\2020新\2020年2\原材料加工\刀.shp,省,-1,-1,D:\2020新\2020年2\原材料加工\地坪.shp,省,-1,-1,D:\2020新\2020年2\原材料加工\电杆.shp,省,-1,-1,D:\2020新\2020年2\原材料加工\电木.shp,省,-1,-1,D:\2020新\2020年2\原材料加工\电线电缆.shp,省,-1,-1,D:\2020新\2020年2\原材料加工\锻造.shp,省,-1,-1,D:\2020新\2020年2\原材料加工\肥.shp,省,-1,-1,D:\2020新\2020年2\原材料加工\肥城线缆.shp,省,-1,-1,D:\2020新\2020年2\原材料加工\粉.shp,省,-1,-1,D:\2020新\2020年2\原材料加工\蜂窝煤.shp,省,-1,-1,D:\2020新\2020年2\原材料加工\复合.shp,省,-1,-1,D:\2020新\2020年2\原材料加工\杆.shp,省,-1,-1,D:\2020新\2020年2\原材料加工\干粉.shp,省,-1,-1,D:\2020新\2020年2\原材料加工\钢.shp,省,-1,-1,D:\2020新\2020年2\原材料加工\工具.shp,省,-1,-1,D:\2020新\2020年2\原材料加工\骨架.shp,省,-1,-1,D:\2020新\2020年2\原材料加工\管业.shp,省,-1,-1,D:\2020新\2020年2\原材料加工\光缆.shp,省,-1,-1,D:\2020新\2020年2\原材料加工\硅.shp,省,-1,-1,D:\2020新\2020年2\原材料加工\滚轮.shp,省,-1,-1,D:\2020新\2020年2\原材料加工\焊材.shp,省,-1,-1,D:\2020新\2020年2\原材料加工\合金.shp,省,-1,-1,D:\2020新\2020年2\原材料加工\化工.shp,省,-1,-1,D:\2020新\2020年2\原材料加工\化妆.shp,省,-1,-1,D:\2020新\2020年2\原材料加工\剂.shp,省,-1,-1,D:\2020新\2020年2\原材料加工\碱.shp,省,-1,-1,D:\2020新\2020年2\原材料加工\胶.shp,省,-1,-1,D:\2020新\2020年2\原材料加工\胶南气.shp,省,-1,-1,D:\2020新\2020年2\原材料加工\胶州铁.shp,省,-1,-1,D:\2020新\2020年2\原材料加工\焦.shp,省,-1,-1,D:\2020新\2020年2\原材料加工\脚轮.shp,省,-1,-1,D:\2020新\2020年2\原材料加工\金矿精炼.shp,省,-1,-1,D:\2020新\2020年2\原材料加工\金属.shp,省,-1,-1,D:\2020新\2020年2\原材料加工\浸胶布.shp,省,-1,-1,D:\2020新\2020年2\原材料加工\净水材料.shp,省,-1,-1,D:\2020新\2020年2\原材料加工\聚合物.shp,省,-1,-1,D:\2020新\2020年2\原材料加工\卷帘.shp,省,-1,-1,D:\2020新\2020年2\原材料加工\绝缘.shp,省,-1,-1,D:\2020新\2020年2\原材料加工\矿.shp,省,-1,-1,D:\2020新\2020年2\原材料加工\矿粉.shp,省,-1,-1,D:\2020新\2020年2\原材料加工\矿品.shp,省,-1,-1,D:\2020新\2020年2\原材料加工\锟.shp,省,-1,-1,D:\2020新\2020年2\原材料加工\蜡.shp,省,-1,-1,D:\2020新\2020年2\原材料加工\礼盒.shp,省,-1,-1,D:\2020新\2020年2\原材料加工\沥青.shp,省,-1,-1,D:\2020新\2020年2\原材料加工\螺.shp,省,-1,-1,D:\2020新\2020年2\原材料加工\螺丝.shp,省,-1,-1,D:\2020新\2020年2\原材料加工\煤.shp,省,-1,-1,D:\2020新\2020年2\原材料加工\煤灰.shp,省,-1,-1,D:\2020新\2020年2\原材料加工\煤球.shp,省,-1,-1,D:\2020新\2020年2\原材料加工\美华.shp,省,-1,-1,D:\2020新\2020年2\原材料加工\木.shp,省,-1,-1,D:\2020新\2020年2\原材料加工\木材.shp,省,-1,-1,D:\2020新\2020年2\原材料加工\耐火.shp,省,-1,-1,D:\2020新\2020年2\原材料加工\泡沫.shp,省,-1,-1,D:\2020新\2020年2\原材料加工\漆.shp,省,-1,-1,D:\2020新\2020年2\原材料加工\气.shp,省,-1,-1,D:\2020新\2020年2\原材料加工\汽车工具.shp,省,-1,-1,D:\2020新\2020年2\原材料加工\钎.shp,省,-1,-1,D:\2020新\2020年2\原材料加工\钳.shp,省,-1,-1,D:\2020新\2020年2\原材料加工\清洗剂.shp,省,-1,-1,D:\2020新\2020年2\原材料加工\燃料.shp,省,-1,-1,D:\2020新\2020年2\原材料加工\热水器.shp,省,-1,-1,D:\2020新\2020年2\原材料加工\日化.shp,省,-1,-1,D:\2020新\2020年2\原材料加工\容器.shp,省,-1,-1,D:\2020新\2020年2\原材料加工\砂浆.shp,省,-1,-1,D:\2020新\2020年2\原材料加工\砂轮.shp,省,-1,-1,D:\2020新\2020年2\原材料加工\石.shp,省,-1,-1,D:\2020新\2020年2\原材料加工\石材.shp,省,-1,-1,D:\2020新\2020年2\原材料加工\石材2.shp,省,-1,-1,D:\2020新\2020年2\原材料加工\石膏.shp,省,-1,-1,D:\2020新\2020年2\原材料加工\石墨.shp,省,-1,-1,D:\2020新\2020年2\原材料加工\石油.shp,省,-1,-1,D:\2020新\2020年2\原材料加工\饰品.shp,省,-1,-1,D:\2020新\2020年2\原材料加工\水泥.shp,省,-1,-1,D:\2020新\2020年2\原材料加工\塑胶.shp,省,-1,-1,D:\2020新\2020年2\原材料加工\塑料.shp,省,-1,-1,D:\2020新\2020年2\原材料加工\索具.shp,省,-1,-1,D:\2020新\2020年2\原材料加工\炭.shp,省,-1,-1,D:\2020新\2020年2\原材料加工\铁.shp,省,-1,-1,D:\2020新\2020年2\原材料加工\桶.shp,省,-1,-1,D:\2020新\2020年2\原材料加工\涂料.shp,省,-1,-1,D:\2020新\2020年2\原材料加工\涂料1.shp,省,-1,-1,D:\2020新\2020年2\原材料加工\涂装.shp,省,-1,-1,D:\2020新\2020年2\原材料加工\瓦.shp,省,-1,-1,D:\2020新\2020年2\原材料加工\稀土.shp,省,-1,-1,D:\2020新\2020年2\原材料加工\线缆.shp,省,-1,-1,D:\2020新\2020年2\原材料加工\线路器材.shp,省,-1,-1,D:\2020新\2020年2\原材料加工\线业.shp,省,-1,-1,D:\2020新\2020年2\原材料加工\箱.shp,省,-1,-1,D:\2020新\2020年2\原材料加工\橡塑.shp,省,-1,-1,D:\2020新\2020年2\原材料加工\锌.shp,省,-1,-1,D:\2020新\2020年2\原材料加工\新材料.shp,省,-1,-1,D:\2020新\2020年2\原材料加工\溴.shp,省,-1,-1,D:\2020新\2020年2\原材料加工\岩土.shp,省,-1,-1,D:\2020新\2020年2\原材料加工\氧.shp,省,-1,-1,D:\2020新\2020年2\原材料加工\冶金.shp,省,-1,-1,D:\2020新\2020年2\原材料加工\艺品.shp,省,-1,-1,D:\2020新\2020年2\原材料加工\印包装.shp,省,-1,-1,D:\2020新\2020年2\原材料加工\印罐.shp,省,-1,-1,D:\2020新\2020年2\原材料加工\油管.shp,省,-1,-1,D:\2020新\2020年2\原材料加工\有机.shp,省,-1,-1,D:\2020新\2020年2\原材料加工\皂.shp,省,-1,-1,D:\2020新\2020年2\原材料加工\闸.shp,省,-1,-1,D:\2020新\2020年2\原材料加工\展示柜.shp,省,-1,-1,D:\2020新\2020年2\原材料加工\铸.shp,省,-1,-1,D:\2020新\2020年2\原材料加工\铸造.shp,省,-1,-1,D:\2020新\2020年2\原材料加工\座椅.shp,省,-1,-1,D:\2020新\2020年\原材料加工\钣金.shp,省,-1,-1,D:\2020新\2020年\原材料加工\包装.shp,省,-1,-1,D:\2020新\2020年\原材料加工\保险柜.shp,省,-1,-1,D:\2020新\2020年\原材料加工\编.shp,省,-1,-1,D:\2020新\2020年\原材料加工\标志.shp,省,-1,-1,D:\2020新\2020年\原材料加工\玻璃.shp,省,-1,-1,D:\2020新\2020年\原材料加工\材料加工.shp,省,-1,-1,D:\2020新\2020年\原材料加工\齿.shp,省,-1,-1,D:\2020新\2020年\原材料加工\齿轮.shp,省,-1,-1,D:\2020新\2020年\原材料加工\瓷.shp,省,-1,-1,D:\2020新\2020年\原材料加工\刀.shp,省,-1,-1,D:\2020新\2020年\原材料加工\电杆.shp,省,-1,-1,D:\2020新\2020年\原材料加工\电缆.shp,省,-1,-1,D:\2020新\2020年\原材料加工\雕.shp,省,-1,-1,D:\2020新\2020年\原材料加工\锻.shp,省,-1,-1,D:\2020新\2020年\原材料加工\阀门.shp,省,-1,-1,D:\2020新\2020年\原材料加工\肥.shp,省,-1,-1,D:\2020新\2020年\原材料加工\肥城加工.shp,省,-1,-1,D:\2020新\2020年\原材料加工\粉.shp,省,-1,-1,D:\2020新\2020年\原材料加工\复合.shp,省,-1,-1,D:\2020新\2020年\原材料加工\钙胺.shp,省,-1,-1,D:\2020新\2020年\原材料加工\杆.shp,省,-1,-1,D:\2020新\2020年\原材料加工\钢.shp,省,-1,-1,D:\2020新\2020年\原材料加工\工具.shp,省,-1,-1,D:\2020新\2020年\原材料加工\管.shp,省,-1,-1,D:\2020新\2020年\原材料加工\广告.shp,省,-1,-1,D:\2020新\2020年\原材料加工\广告2.shp,省,-1,-1,D:\2020新\2020年\原材料加工\化工.shp,省,-1,-1,D:\2020新\2020年\原材料加工\灰膏.shp,省,-1,-1,D:\2020新\2020年\原材料加工\碱.shp,省,-1,-1,D:\2020新\2020年\原材料加工\建材.shp,省,-1,-1,D:\2020新\2020年\原材料加工\胶.shp,省,-1,-1,D:\2020新\2020年\原材料加工\金属.shp,省,-1,-1,D:\2020新\2020年\原材料加工\具.shp,省,-1,-1,D:\2020新\2020年\原材料加工\卷帘.shp,省,-1,-1,D:\2020新\2020年\原材料加工\绝缘.shp,省,-1,-1,D:\2020新\2020年\原材料加工\开关.shp,省,-1,-1,D:\2020新\2020年\原材料加工\矿业.shp,省,-1,-1,D:\2020新\2020年\原材料加工\锟辊.shp,省,-1,-1,D:\2020新\2020年\原材料加工\沥青.shp,省,-1,-1,D:\2020新\2020年\原材料加工\楼板.shp,省,-1,-1,D:\2020新\2020年\原材料加工\纶.shp,省,-1,-1,D:\2020新\2020年\原材料加工\轮.shp,省,-1,-1,D:\2020新\2020年\原材料加工\螺.shp,省,-1,-1,D:\2020新\2020年\原材料加工\螺丝.shp,省,-1,-1,D:\2020新\2020年\原材料加工\煤场.shp,省,-1,-1,D:\2020新\2020年\原材料加工\煤球.shp,省,-1,-1,D:\2020新\2020年\原材料加工\煤炭加工.shp,省,-1,-1,D:\2020新\2020年\原材料加工\磨具.shp,省,-1,-1,D:\2020新\2020年\原材料加工\木.shp,省,-1,-1,D:\2020新\2020年\原材料加工\木材.shp,省,-1,-1,D:\2020新\2020年\原材料加工\耐火.shp,省,-1,-1,D:\2020新\2020年\原材料加工\内饰.shp,省,-1,-1,D:\2020新\2020年\原材料加工\泡沫.shp,省,-1,-1,D:\2020新\2020年\原材料加工\配件标牌.shp,省,-1,-1,D:\2020新\2020年\原材料加工\蓬莱加工.shp,省,-1,-1,D:\2020新\2020年\原材料加工\皮革.shp,省,-1,-1,D:\2020新\2020年\原材料加工\气.shp,省,-1,-1,D:\2020新\2020年\原材料加工\钎.shp,省,-1,-1,D:\2020新\2020年\原材料加工\钳.shp,省,-1,-1,D:\2020新\2020年\原材料加工\热水器.shp,省,-1,-1,D:\2020新\2020年\原材料加工\砂浆.shp,省,-1,-1,D:\2020新\2020年\原材料加工\商标.shp,省,-1,-1,D:\2020新\2020年\原材料加工\石.shp,省,-1,-1,D:\2020新\2020年\原材料加工\石材.shp,省,-1,-1,D:\2020新\2020年\原材料加工\石膏.shp,省,-1,-1,D:\2020新\2020年\原材料加工\饰品.shp,省,-1,-1,D:\2020新\2020年\原材料加工\刷.shp,省,-1,-1,D:\2020新\2020年\原材料加工\水泥.shp,省,-1,-1,D:\2020新\2020年\原材料加工\塑.shp,省,-1,-1,D:\2020新\2020年\原材料加工\塑料.shp,省,-1,-1,D:\2020新\2020年\原材料加工\索具.shp,省,-1,-1,D:\2020新\2020年\原材料加工\炭.shp,省,-1,-1,D:\2020新\2020年\原材料加工\铁.shp,省,-1,-1,D:\2020新\2020年\原材料加工\桶.shp,省,-1,-1,D:\2020新\2020年\原材料加工\涂料.shp,省,-1,-1,D:\2020新\2020年\原材料加工\土.shp,省,-1,-1,D:\2020新\2020年\原材料加工\稀土.shp,省,-1,-1,D:\2020新\2020年\原材料加工\香料.shp,省,-1,-1,D:\2020新\2020年\原材料加工\箱包.shp,省,-1,-1,D:\2020新\2020年\原材料加工\冶金.shp,省,-1,-1,D:\2020新\2020年\原材料加工\冶金2.shp,省,-1,-1,D:\2020新\2020年\原材料加工\银.shp,省,-1,-1,D:\2020新\2020年\原材料加工\用品.shp,省,-1,-1,D:\2020新\2020年\原材料加工\油.shp,省,-1,-1,D:\2020新\2020年\原材料加工\油漆.shp,省,-1,-1,D:\2020新\2020年\原材料加工\预制.shp,省,-1,-1,D:\2020新\2020年\原材料加工\铸.shp,省,-1,-1,D:\2020新\2020年\原材料加工\装.shp,省,-1,-1,D:\2020新\2020年\原材料加工\装饰.shp,省,-1,-1;省代码 "省代码" true true false 10 Long 0 10 ,First,#,D:\2020新\2020年2\原材料加工\胺.shp,省代码,-1,-1,D:\2020新\2020年2\原材料加工\包装.shp,省代码,-1,-1,D:\2020新\2020年2\原材料加工\保险柜.shp,省代码,-1,-1,D:\2020新\2020年2\原材料加工\标志.shp,省代码,-1,-1,D:\2020新\2020年2\原材料加工\玻璃.shp,省代码,-1,-1,D:\2020新\2020年2\原材料加工\车牌照.shp,省代码,-1,-1,D:\2020新\2020年2\原材料加工\齿.shp,省代码,-1,-1,D:\2020新\2020年2\原材料加工\齿轮.shp,省代码,-1,-1,D:\2020新\2020年2\原材料加工\厨房用.shp,省代码,-1,-1,D:\2020新\2020年2\原材料加工\醇.shp,省代码,-1,-1,D:\2020新\2020年2\原材料加工\瓷.shp,省代码,-1,-1,D:\2020新\2020年2\原材料加工\袋.shp,省代码,-1,-1,D:\2020新\2020年2\原材料加工\刀.shp,省代码,-1,-1,D:\2020新\2020年2\原材料加工\地坪.shp,省代码,-1,-1,D:\2020新\2020年2\原材料加工\电杆.shp,省代码,-1,-1,D:\2020新\2020年2\原材料加工\电木.shp,省代码,-1,-1,D:\2020新\2020年2\原材料加工\电线电缆.shp,省代码,-1,-1,D:\2020新\2020年2\原材料加工\锻造.shp,省代码,-1,-1,D:\2020新\2020年2\原材料加工\肥.shp,省代码,-1,-1,D:\2020新\2020年2\原材料加工\肥城线缆.shp,省代码,-1,-1,D:\2020新\2020年2\原材料加工\粉.shp,省代码,-1,-1,D:\2020新\2020年2\原材料加工\蜂窝煤.shp,省代码,-1,-1,D:\2020新\2020年2\原材料加工\复合.shp,省代码,-1,-1,D:\2020新\2020年2\原材料加工\杆.shp,省代码,-1,-1,D:\2020新\2020年2\原材料加工\干粉.shp,省代码,-1,-1,D:\2020新\2020年2\原材料加工\钢.shp,省代码,-1,-1,D:\2020新\2020年2\原材料加工\工具.shp,省代码,-1,-1,D:\2020新\2020年2\原材料加工\骨架.shp,省代码,-1,-1,D:\2020新\2020年2\原材料加工\管业.shp,省代码,-1,-1,D:\2020新\2020年2\原材料加工\光缆.shp,省代码,-1,-1,D:\2020新\2020年2\原材料加工\硅.shp,省代码,-1,-1,D:\2020新\2020年2\原材料加工\滚轮.shp,省代码,-1,-1,D:\2020新\2020年2\原材料加工\焊材.shp,省代码,-1,-1,D:\2020新\2020年2\原材料加工\合金.shp,省代码,-1,-1,D:\2020新\2020年2\原材料加工\化工.shp,省代码,-1,-1,D:\2020新\2020年2\原材料加工\化妆.shp,省代码,-1,-1,D:\2020新\2020年2\原材料加工\剂.shp,省代码,-1,-1,D:\2020新\2020年2\原材料加工\碱.shp,省代码,-1,-1,D:\2020新\2020年2\原材料加工\胶.shp,省代码,-1,-1,D:\2020新\2020年2\原材料加工\胶南气.shp,省代码,-1,-1,D:\2020新\2020年2\原材料加工\胶州铁.shp,省代码,-1,-1,D:\2020新\2020年2\原材料加工\焦.shp,省代码,-1,-1,D:\2020新\2020年2\原材料加工\脚轮.shp,省代码,-1,-1,D:\2020新\2020年2\原材料加工\金矿精炼.shp,省代码,-1,-1,D:\2020新\2020年2\原材料加工\金属.shp,省代码,-1,-1,D:\2020新\2020年2\原材料加工\浸胶布.shp,省代码,-1,-1,D:\2020新\2020年2\原材料加工\净水材料.shp,省代码,-1,-1,D:\2020新\2020年2\原材料加工\聚合物.shp,省代码,-1,-1,D:\2020新\2020年2\原材料加工\卷帘.shp,省代码,-1,-1,D:\2020新\2020年2\原材料加工\绝缘.shp,省代码,-1,-1,D:\2020新\2020年2\原材料加工\矿.shp,省代码,-1,-1,D:\2020新\2020年2\原材料加工\矿粉.shp,省代码,-1,-1,D:\2020新\2020年2\原材料加工\矿品.shp,省代码,-1,-1,D:\2020新\2020年2\原材料加工\锟.shp,省代码,-1,-1,D:\2020新\2020年2\原材料加工\蜡.shp,省代码,-1,-1,D:\2020新\2020年2\原材料加工\礼盒.shp,省代码,-1,-1,D:\2020新\2020年2\原材料加工\沥青.shp,省代码,-1,-1,D:\2020新\2020年2\原材料加工\螺.shp,省代码,-1,-1,D:\2020新\2020年2\原材料加工\螺丝.shp,省代码,-1,-1,D:\2020新\2020年2\原材料加工\煤.shp,省代码,-1,-1,D:\2020新\2020年2\原材料加工\煤灰.shp,省代码,-1,-1,D:\2020新\2020年2\原材料加工\煤球.shp,省代码,-1,-1,D:\2020新\2020年2\原材料加工\美华.shp,省代码,-1,-1,D:\2020新\2020年2\原材料加工\木.shp,省代码,-1,-1,D:\2020新\2020年2\原材料加工\木材.shp,省代码,-1,-1,D:\2020新\2020年2\原材料加工\耐火.shp,省代码,-1,-1,D:\2020新\2020年2\原材料加工\泡沫.shp,省代码,-1,-1,D:\2020新\2020年2\原材料加工\漆.shp,省代码,-1,-1,D:\2020新\2020年2\原材料加工\气.shp,省代码,-1,-1,D:\2020新\2020年2\原材料加工\汽车工具.shp,省代码,-1,-1,D:\2020新\2020年2\原材料加工\钎.shp,省代码,-1,-1,D:\2020新\2020年2\原材料加工\钳.shp,省代码,-1,-1,D:\2020新\2020年2\原材料加工\清洗剂.shp,省代码,-1,-1,D:\2020新\2020年2\原材料加工\燃料.shp,省代码,-1,-1,D:\2020新\2020年2\原材料加工\热水器.shp,省代码,-1,-1,D:\2020新\2020年2\原材料加工\日化.shp,省代码,-1,-1,D:\2020新\2020年2\原材料加工\容器.shp,省代码,-1,-1,D:\2020新\2020年2\原材料加工\砂浆.shp,省代码,-1,-1,D:\2020新\2020年2\原材料加工\砂轮.shp,省代码,-1,-1,D:\2020新\2020年2\原材料加工\石.shp,省代码,-1,-1,D:\2020新\2020年2\原材料加工\石材.shp,省代码,-1,-1,D:\2020新\2020年2\原材料加工\石材2.shp,省代码,-1,-1,D:\2020新\2020年2\原材料加工\石膏.shp,省代码,-1,-1,D:\2020新\2020年2\原材料加工\石墨.shp,省代码,-1,-1,D:\2020新\2020年2\原材料加工\石油.shp,省代码,-1,-1,D:\2020新\2020年2\原材料加工\饰品.shp,省代码,-1,-1,D:\2020新\2020年2\原材料加工\水泥.shp,省代码,-1,-1,D:\2020新\2020年2\原材料加工\塑胶.shp,省代码,-1,-1,D:\2020新\2020年2\原材料加工\塑料.shp,省代码,-1,-1,D:\2020新\2020年2\原材料加工\索具.shp,省代码,-1,-1,D:\2020新\2020年2\原材料加工\炭.shp,省代码,-1,-1,D:\2020新\2020年2\原材料加工\铁.shp,省代码,-1,-1,D:\2020新\2020年2\原材料加工\桶.shp,省代码,-1,-1,D:\2020新\2020年2\原材料加工\涂料.shp,省代码,-1,-1,D:\2020新\2020年2\原材料加工\涂料1.shp,省代码,-1,-1,D:\2020新\2020年2\原材料加工\涂装.shp,省代码,-1,-1,D:\2020新\2020年2\原材料加工\瓦.shp,省代码,-1,-1,D:\2020新\2020年2\原材料加工\稀土.shp,省代码,-1,-1,D:\2020新\2020年2\原材料加工\线缆.shp,省代码,-1,-1,D:\2020新\2020年2\原材料加工\线路器材.shp,省代码,-1,-1,D:\2020新\2020年2\原材料加工\线业.shp,省代码,-1,-1,D:\2020新\2020年2\原材料加工\箱.shp,省代码,-1,-1,D:\2020新\2020年2\原材料加工\橡塑.shp,省代码,-1,-1,D:\2020新\2020年2\原材料加工\锌.shp,省代码,-1,-1,D:\2020新\2020年2\原材料加工\新材料.shp,省代码,-1,-1,D:\2020新\2020年2\原材料加工\溴.shp,省代码,-1,-1,D:\2020新\2020年2\原材料加工\岩土.shp,省代码,-1,-1,D:\2020新\2020年2\原材料加工\氧.shp,省代码,-1,-1,D:\2020新\2020年2\原材料加工\冶金.shp,省代码,-1,-1,D:\2020新\2020年2\原材料加工\艺品.shp,省代码,-1,-1,D:\2020新\2020年2\原材料加工\印包装.shp,省代码,-1,-1,D:\2020新\2020年2\原材料加工\印罐.shp,省代码,-1,-1,D:\2020新\2020年2\原材料加工\油管.shp,省代码,-1,-1,D:\2020新\2020年2\原材料加工\有机.shp,省代码,-1,-1,D:\2020新\2020年2\原材料加工\皂.shp,省代码,-1,-1,D:\2020新\2020年2\原材料加工\闸.shp,省代码,-1,-1,D:\2020新\2020年2\原材料加工\展示柜.shp,省代码,-1,-1,D:\2020新\2020年2\原材料加工\铸.shp,省代码,-1,-1,D:\2020新\2020年2\原材料加工\铸造.shp,省代码,-1,-1,D:\2020新\2020年2\原材料加工\座椅.shp,省代码,-1,-1,D:\2020新\2020年\原材料加工\钣金.shp,省代码,-1,-1,D:\2020新\2020年\原材料加工\包装.shp,省代码,-1,-1,D:\2020新\2020年\原材料加工\保险柜.shp,省代码,-1,-1,D:\2020新\2020年\原材料加工\编.shp,省代码,-1,-1,D:\2020新\2020年\原材料加工\标志.shp,省代码,-1,-1,D:\2020新\2020年\原材料加工\玻璃.shp,省代码,-1,-1,D:\2020新\2020年\原材料加工\材料加工.shp,省代码,-1,-1,D:\2020新\2020年\原材料加工\齿.shp,省代码,-1,-1,D:\2020新\2020年\原材料加工\齿轮.shp,省代码,-1,-1,D:\2020新\2020年\原材料加工\瓷.shp,省代码,-1,-1,D:\2020新\2020年\原材料加工\刀.shp,省代码,-1,-1,D:\2020新\2020年\原材料加工\电杆.shp,省代码,-1,-1,D:\2020新\2020年\原材料加工\电缆.shp,省代码,-1,-1,D:\2020新\2020年\原材料加工\雕.shp,省代码,-1,-1,D:\2020新\2020年\原材料加工\锻.shp,省代码,-1,-1,D:\2020新\2020年\原材料加工\阀门.shp,省代码,-1,-1,D:\2020新\2020年\原材料加工\肥.shp,省代码,-1,-1,D:\2020新\2020年\原材料加工\肥城加工.shp,省代码,-1,-1,D:\2020新\2020年\原材料加工\粉.shp,省代码,-1,-1,D:\2020新\2020年\原材料加工\复合.shp,省代码,-1,-1,D:\2020新\2020年\原材料加工\钙胺.shp,省代码,-1,-1,D:\2020新\2020年\原材料加工\杆.shp,省代码,-1,-1,D:\2020新\2020年\原材料加工\钢.shp,省代码,-1,-1,D:\2020新\2020年\原材料加工\工具.shp,省代码,-1,-1,D:\2020新\2020年\原材料加工\管.shp,省代码,-1,-1,D:\2020新\2020年\原材料加工\广告.shp,省代码,-1,-1,D:\2020新\2020年\原材料加工\广告2.shp,省代码,-1,-1,D:\2020新\2020年\原材料加工\化工.shp,省代码,-1,-1,D:\2020新\2020年\原材料加工\灰膏.shp,省代码,-1,-1,D:\2020新\2020年\原材料加工\碱.shp,省代码,-1,-1,D:\2020新\2020年\原材料加工\建材.shp,省代码,-1,-1,D:\2020新\2020年\原材料加工\胶.shp,省代码,-1,-1,D:\2020新\2020年\原材料加工\金属.shp,省代码,-1,-1,D:\2020新\2020年\原材料加工\具.shp,省代码,-1,-1,D:\2020新\2020年\原材料加工\卷帘.shp,省代码,-1,-1,D:\2020新\2020年\原材料加工\绝缘.shp,省代码,-1,-1,D:\2020新\2020年\原材料加工\开关.shp,省代码,-1,-1,D:\2020新\2020年\原材料加工\矿业.shp,省代码,-1,-1,D:\2020新\2020年\原材料加工\锟辊.shp,省代码,-1,-1,D:\2020新\2020年\原材料加工\沥青.shp,省代码,-1,-1,D:\2020新\2020年\原材料加工\楼板.shp,省代码,-1,-1,D:\2020新\2020年\原材料加工\纶.shp,省代码,-1,-1,D:\2020新\2020年\原材料加工\轮.shp,省代码,-1,-1,D:\2020新\2020年\原材料加工\螺.shp,省代码,-1,-1,D:\2020新\2020年\原材料加工\螺丝.shp,省代码,-1,-1,D:\2020新\2020年\原材料加工\煤场.shp,省代码,-1,-1,D:\2020新\2020年\原材料加工\煤球.shp,省代码,-1,-1,D:\2020新\2020年\原材料加工\煤炭加工.shp,省代码,-1,-1,D:\2020新\2020年\原材料加工\磨具.shp,省代码,-1,-1,D:\2020新\2020年\原材料加工\木.shp,省代码,-1,-1,D:\2020新\2020年\原材料加工\木材.shp,省代码,-1,-1,D:\2020新\2020年\原材料加工\耐火.shp,省代码,-1,-1,D:\2020新\2020年\原材料加工\内饰.shp,省代码,-1,-1,D:\2020新\2020年\原材料加工\泡沫.shp,省代码,-1,-1,D:\2020新\2020年\原材料加工\配件标牌.shp,省代码,-1,-1,D:\2020新\2020年\原材料加工\蓬莱加工.shp,省代码,-1,-1,D:\2020新\2020年\原材料加工\皮革.shp,省代码,-1,-1,D:\2020新\2020年\原材料加工\气.shp,省代码,-1,-1,D:\2020新\2020年\原材料加工\钎.shp,省代码,-1,-1,D:\2020新\2020年\原材料加工\钳.shp,省代码,-1,-1,D:\2020新\2020年\原材料加工\热水器.shp,省代码,-1,-1,D:\2020新\2020年\原材料加工\砂浆.shp,省代码,-1,-1,D:\2020新\2020年\原材料加工\商标.shp,省代码,-1,-1,D:\2020新\2020年\原材料加工\石.shp,省代码,-1,-1,D:\2020新\2020年\原材料加工\石材.shp,省代码,-1,-1,D:\2020新\2020年\原材料加工\石膏.shp,省代码,-1,-1,D:\2020新\2020年\原材料加工\饰品.shp,省代码,-1,-1,D:\2020新\2020年\原材料加工\刷.shp,省代码,-1,-1,D:\2020新\2020年\原材料加工\水泥.shp,省代码,-1,-1,D:\2020新\2020年\原材料加工\塑.shp,省代码,-1,-1,D:\2020新\2020年\原材料加工\塑料.shp,省代码,-1,-1,D:\2020新\2020年\原材料加工\索具.shp,省代码,-1,-1,D:\2020新\2020年\原材料加工\炭.shp,省代码,-1,-1,D:\2020新\2020年\原材料加工\铁.shp,省代码,-1,-1,D:\2020新\2020年\原材料加工\桶.shp,省代码,-1,-1,D:\2020新\2020年\原材料加工\涂料.shp,省代码,-1,-1,D:\2020新\2020年\原材料加工\土.shp,省代码,-1,-1,D:\2020新\2020年\原材料加工\稀土.shp,省代码,-1,-1,D:\2020新\2020年\原材料加工\香料.shp,省代码,-1,-1,D:\2020新\2020年\原材料加工\箱包.shp,省代码,-1,-1,D:\2020新\2020年\原材料加工\冶金.shp,省代码,-1,-1,D:\2020新\2020年\原材料加工\冶金2.shp,省代码,-1,-1,D:\2020新\2020年\原材料加工\银.shp,省代码,-1,-1,D:\2020新\2020年\原材料加工\用品.shp,省代码,-1,-1,D:\2020新\2020年\原材料加工\油.shp,省代码,-1,-1,D:\2020新\2020年\原材料加工\油漆.shp,省代码,-1,-1,D:\2020新\2020年\原材料加工\预制.shp,省代码,-1,-1,D:\2020新\2020年\原材料加工\铸.shp,省代码,-1,-1,D:\2020新\2020年\原材料加工\装.shp,省代码,-1,-1,D:\2020新\2020年\原材料加工\装饰.shp,省代码,-1,-1;市 "市" true true false 254 Text 0 0 ,First,#,D:\2020新\2020年2\原材料加工\胺.shp,市,-1,-1,D:\2020新\2020年2\原材料加工\包装.shp,市,-1,-1,D:\2020新\2020年2\原材料加工\保险柜.shp,市,-1,-1,D:\2020新\2020年2\原材料加工\标志.shp,市,-1,-1,D:\2020新\2020年2\原材料加工\玻璃.shp,市,-1,-1,D:\2020新\2020年2\原材料加工\车牌照.shp,市,-1,-1,D:\2020新\2020年2\原材料加工\齿.shp,市,-1,-1,D:\2020新\2020年2\原材料加工\齿轮.shp,市,-1,-1,D:\2020新\2020年2\原材料加工\厨房用.shp,市,-1,-1,D:\2020新\2020年2\原材料加工\醇.shp,市,-1,-1,D:\2020新\2020年2\原材料加工\瓷.shp,市,-1,-1,D:\2020新\2020年2\原材料加工\袋.shp,市,-1,-1,D:\2020新\2020年2\原材料加工\刀.shp,市,-1,-1,D:\2020新\2020年2\原材料加工\地坪.shp,市,-1,-1,D:\2020新\2020年2\原材料加工\电杆.shp,市,-1,-1,D:\2020新\2020年2\原材料加工\电木.shp,市,-1,-1,D:\2020新\2020年2\原材料加工\电线电缆.shp,市,-1,-1,D:\2020新\2020年2\原材料加工\锻造.shp,市,-1,-1,D:\2020新\2020年2\原材料加工\肥.shp,市,-1,-1,D:\2020新\2020年2\原材料加工\肥城线缆.shp,市,-1,-1,D:\2020新\2020年2\原材料加工\粉.shp,市,-1,-1,D:\2020新\2020年2\原材料加工\蜂窝煤.shp,市,-1,-1,D:\2020新\2020年2\原材料加工\复合.shp,市,-1,-1,D:\2020新\2020年2\原材料加工\杆.shp,市,-1,-1,D:\2020新\2020年2\原材料加工\干粉.shp,市,-1,-1,D:\2020新\2020年2\原材料加工\钢.shp,市,-1,-1,D:\2020新\2020年2\原材料加工\工具.shp,市,-1,-1,D:\2020新\2020年2\原材料加工\骨架.shp,市,-1,-1,D:\2020新\2020年2\原材料加工\管业.shp,市,-1,-1,D:\2020新\2020年2\原材料加工\光缆.shp,市,-1,-1,D:\2020新\2020年2\原材料加工\硅.shp,市,-1,-1,D:\2020新\2020年2\原材料加工\滚轮.shp,市,-1,-1,D:\2020新\2020年2\原材料加工\焊材.shp,市,-1,-1,D:\2020新\2020年2\原材料加工\合金.shp,市,-1,-1,D:\2020新\2020年2\原材料加工\化工.shp,市,-1,-1,D:\2020新\2020年2\原材料加工\化妆.shp,市,-1,-1,D:\2020新\2020年2\原材料加工\剂.shp,市,-1,-1,D:\2020新\2020年2\原材料加工\碱.shp,市,-1,-1,D:\2020新\2020年2\原材料加工\胶.shp,市,-1,-1,D:\2020新\2020年2\原材料加工\胶南气.shp,市,-1,-1,D:\2020新\2020年2\原材料加工\胶州铁.shp,市,-1,-1,D:\2020新\2020年2\原材料加工\焦.shp,市,-1,-1,D:\2020新\2020年2\原材料加工\脚轮.shp,市,-1,-1,D:\2020新\2020年2\原材料加工\金矿精炼.shp,市,-1,-1,D:\2020新\2020年2\原材料加工\金属.shp,市,-1,-1,D:\2020新\2020年2\原材料加工\浸胶布.shp,市,-1,-1,D:\2020新\2020年2\原材料加工\净水材料.shp,市,-1,-1,D:\2020新\2020年2\原材料加工\聚合物.shp,市,-1,-1,D:\2020新\2020年2\原材料加工\卷帘.shp,市,-1,-1,D:\2020新\2020年2\原材料加工\绝缘.shp,市,-1,-1,D:\2020新\2020年2\原材料加工\矿.shp,市,-1,-1,D:\2020新\2020年2\原材料加工\矿粉.shp,市,-1,-1,D:\2020新\2020年2\原材料加工\矿品.shp,市,-1,-1,D:\2020新\2020年2\原材料加工\锟.shp,市,-1,-1,D:\2020新\2020年2\原材料加工\蜡.shp,市,-1,-1,D:\2020新\2020年2\原材料加工\礼盒.shp,市,-1,-1,D:\2020新\2020年2\原材料加工\沥青.shp,市,-1,-1,D:\2020新\2020年2\原材料加工\螺.shp,市,-1,-1,D:\2020新\2020年2\原材料加工\螺丝.shp,市,-1,-1,D:\2020新\2020年2\原材料加工\煤.shp,市,-1,-1,D:\2020新\2020年2\原材料加工\煤灰.shp,市,-1,-1,D:\2020新\2020年2\原材料加工\煤球.shp,市,-1,-1,D:\2020新\2020年2\原材料加工\美华.shp,市,-1,-1,D:\2020新\2020年2\原材料加工\木.shp,市,-1,-1,D:\2020新\2020年2\原材料加工\木材.shp,市,-1,-1,D:\2020新\2020年2\原材料加工\耐火.shp,市,-1,-1,D:\2020新\2020年2\原材料加工\泡沫.shp,市,-1,-1,D:\2020新\2020年2\原材料加工\漆.shp,市,-1,-1,D:\2020新\2020年2\原材料加工\气.shp,市,-1,-1,D:\2020新\2020年2\原材料加工\汽车工具.shp,市,-1,-1,D:\2020新\2020年2\原材料加工\钎.shp,市,-1,-1,D:\2020新\2020年2\原材料加工\钳.shp,市,-1,-1,D:\2020新\2020年2\原材料加工\清洗剂.shp,市,-1,-1,D:\2020新\2020年2\原材料加工\燃料.shp,市,-1,-1,D:\2020新\2020年2\原材料加工\热水器.shp,市,-1,-1,D:\2020新\2020年2\原材料加工\日化.shp,市,-1,-1,D:\2020新\2020年2\原材料加工\容器.shp,市,-1,-1,D:\2020新\2020年2\原材料加工\砂浆.shp,市,-1,-1,D:\2020新\2020年2\原材料加工\砂轮.shp,市,-1,-1,D:\2020新\2020年2\原材料加工\石.shp,市,-1,-1,D:\2020新\2020年2\原材料加工\石材.shp,市,-1,-1,D:\2020新\2020年2\原材料加工\石材2.shp,市,-1,-1,D:\2020新\2020年2\原材料加工\石膏.shp,市,-1,-1,D:\2020新\2020年2\原材料加工\石墨.shp,市,-1,-1,D:\2020新\2020年2\原材料加工\石油.shp,市,-1,-1,D:\2020新\2020年2\原材料加工\饰品.shp,市,-1,-1,D:\2020新\2020年2\原材料加工\水泥.shp,市,-1,-1,D:\2020新\2020年2\原材料加工\塑胶.shp,市,-1,-1,D:\2020新\2020年2\原材料加工\塑料.shp,市,-1,-1,D:\2020新\2020年2\原材料加工\索具.shp,市,-1,-1,D:\2020新\2020年2\原材料加工\炭.shp,市,-1,-1,D:\2020新\2020年2\原材料加工\铁.shp,市,-1,-1,D:\2020新\2020年2\原材料加工\桶.shp,市,-1,-1,D:\2020新\2020年2\原材料加工\涂料.shp,市,-1,-1,D:\2020新\2020年2\原材料加工\涂料1.shp,市,-1,-1,D:\2020新\2020年2\原材料加工\涂装.shp,市,-1,-1,D:\2020新\2020年2\原材料加工\瓦.shp,市,-1,-1,D:\2020新\2020年2\原材料加工\稀土.shp,市,-1,-1,D:\2020新\2020年2\原材料加工\线缆.shp,市,-1,-1,D:\2020新\2020年2\原材料加工\线路器材.shp,市,-1,-1,D:\2020新\2020年2\原材料加工\线业.shp,市,-1,-1,D:\2020新\2020年2\原材料加工\箱.shp,市,-1,-1,D:\2020新\2020年2\原材料加工\橡塑.shp,市,-1,-1,D:\2020新\2020年2\原材料加工\锌.shp,市,-1,-1,D:\2020新\2020年2\原材料加工\新材料.shp,市,-1,-1,D:\2020新\2020年2\原材料加工\溴.shp,市,-1,-1,D:\2020新\2020年2\原材料加工\岩土.shp,市,-1,-1,D:\2020新\2020年2\原材料加工\氧.shp,市,-1,-1,D:\2020新\2020年2\原材料加工\冶金.shp,市,-1,-1,D:\2020新\2020年2\原材料加工\艺品.shp,市,-1,-1,D:\2020新\2020年2\原材料加工\印包装.shp,市,-1,-1,D:\2020新\2020年2\原材料加工\印罐.shp,市,-1,-1,D:\2020新\2020年2\原材料加工\油管.shp,市,-1,-1,D:\2020新\2020年2\原材料加工\有机.shp,市,-1,-1,D:\2020新\2020年2\原材料加工\皂.shp,市,-1,-1,D:\2020新\2020年2\原材料加工\闸.shp,市,-1,-1,D:\2020新\2020年2\原材料加工\展示柜.shp,市,-1,-1,D:\2020新\2020年2\原材料加工\铸.shp,市,-1,-1,D:\2020新\2020年2\原材料加工\铸造.shp,市,-1,-1,D:\2020新\2020年2\原材料加工\座椅.shp,市,-1,-1,D:\2020新\2020年\原材料加工\钣金.shp,市,-1,-1,D:\2020新\2020年\原材料加工\包装.shp,市,-1,-1,D:\2020新\2020年\原材料加工\保险柜.shp,市,-1,-1,D:\2020新\2020年\原材料加工\编.shp,市,-1,-1,D:\2020新\2020年\原材料加工\标志.shp,市,-1,-1,D:\2020新\2020年\原材料加工\玻璃.shp,市,-1,-1,D:\2020新\2020年\原材料加工\材料加工.shp,市,-1,-1,D:\2020新\2020年\原材料加工\齿.shp,市,-1,-1,D:\2020新\2020年\原材料加工\齿轮.shp,市,-1,-1,D:\2020新\2020年\原材料加工\瓷.shp,市,-1,-1,D:\2020新\2020年\原材料加工\刀.shp,市,-1,-1,D:\2020新\2020年\原材料加工\电杆.shp,市,-1,-1,D:\2020新\2020年\原材料加工\电缆.shp,市,-1,-1,D:\2020新\2020年\原材料加工\雕.shp,市,-1,-1,D:\2020新\2020年\原材料加工\锻.shp,市,-1,-1,D:\2020新\2020年\原材料加工\阀门.shp,市,-1,-1,D:\2020新\2020年\原材料加工\肥.shp,市,-1,-1,D:\2020新\2020年\原材料加工\肥城加工.shp,市,-1,-1,D:\2020新\2020年\原材料加工\粉.shp,市,-1,-1,D:\2020新\2020年\原材料加工\复合.shp,市,-1,-1,D:\2020新\2020年\原材料加工\钙胺.shp,市,-1,-1,D:\2020新\2020年\原材料加工\杆.shp,市,-1,-1,D:\2020新\2020年\原材料加工\钢.shp,市,-1,-1,D:\2020新\2020年\原材料加工\工具.shp,市,-1,-1,D:\2020新\2020年\原材料加工\管.shp,市,-1,-1,D:\2020新\2020年\原材料加工\广告.shp,市,-1,-1,D:\2020新\2020年\原材料加工\广告2.shp,市,-1,-1,D:\2020新\2020年\原材料加工\化工.shp,市,-1,-1,D:\2020新\2020年\原材料加工\灰膏.shp,市,-1,-1,D:\2020新\2020年\原材料加工\碱.shp,市,-1,-1,D:\2020新\2020年\原材料加工\建材.shp,市,-1,-1,D:\2020新\2020年\原材料加工\胶.shp,市,-1,-1,D:\2020新\2020年\原材料加工\金属.shp,市,-1,-1,D:\2020新\2020年\原材料加工\具.shp,市,-1,-1,D:\2020新\2020年\原材料加工\卷帘.shp,市,-1,-1,D:\2020新\2020年\原材料加工\绝缘.shp,市,-1,-1,D:\2020新\2020年\原材料加工\开关.shp,市,-1,-1,D:\2020新\2020年\原材料加工\矿业.shp,市,-1,-1,D:\2020新\2020年\原材料加工\锟辊.shp,市,-1,-1,D:\2020新\2020年\原材料加工\沥青.shp,市,-1,-1,D:\2020新\2020年\原材料加工\楼板.shp,市,-1,-1,D:\2020新\2020年\原材料加工\纶.shp,市,-1,-1,D:\2020新\2020年\原材料加工\轮.shp,市,-1,-1,D:\2020新\2020年\原材料加工\螺.shp,市,-1,-1,D:\2020新\2020年\原材料加工\螺丝.shp,市,-1,-1,D:\2020新\2020年\原材料加工\煤场.shp,市,-1,-1,D:\2020新\2020年\原材料加工\煤球.shp,市,-1,-1,D:\2020新\2020年\原材料加工\煤炭加工.shp,市,-1,-1,D:\2020新\2020年\原材料加工\磨具.shp,市,-1,-1,D:\2020新\2020年\原材料加工\木.shp,市,-1,-1,D:\2020新\2020年\原材料加工\木材.shp,市,-1,-1,D:\2020新\2020年\原材料加工\耐火.shp,市,-1,-1,D:\2020新\2020年\原材料加工\内饰.shp,市,-1,-1,D:\2020新\2020年\原材料加工\泡沫.shp,市,-1,-1,D:\2020新\2020年\原材料加工\配件标牌.shp,市,-1,-1,D:\2020新\2020年\原材料加工\蓬莱加工.shp,市,-1,-1,D:\2020新\2020年\原材料加工\皮革.shp,市,-1,-1,D:\2020新\2020年\原材料加工\气.shp,市,-1,-1,D:\2020新\2020年\原材料加工\钎.shp,市,-1,-1,D:\2020新\2020年\原材料加工\钳.shp,市,-1,-1,D:\2020新\2020年\原材料加工\热水器.shp,市,-1,-1,D:\2020新\2020年\原材料加工\砂浆.shp,市,-1,-1,D:\2020新\2020年\原材料加工\商标.shp,市,-1,-1,D:\2020新\2020年\原材料加工\石.shp,市,-1,-1,D:\2020新\2020年\原材料加工\石材.shp,市,-1,-1,D:\2020新\2020年\原材料加工\石膏.shp,市,-1,-1,D:\2020新\2020年\原材料加工\饰品.shp,市,-1,-1,D:\2020新\2020年\原材料加工\刷.shp,市,-1,-1,D:\2020新\2020年\原材料加工\水泥.shp,市,-1,-1,D:\2020新\2020年\原材料加工\塑.shp,市,-1,-1,D:\2020新\2020年\原材料加工\塑料.shp,市,-1,-1,D:\2020新\2020年\原材料加工\索具.shp,市,-1,-1,D:\2020新\2020年\原材料加工\炭.shp,市,-1,-1,D:\2020新\2020年\原材料加工\铁.shp,市,-1,-1,D:\2020新\2020年\原材料加工\桶.shp,市,-1,-1,D:\2020新\2020年\原材料加工\涂料.shp,市,-1,-1,D:\2020新\2020年\原材料加工\土.shp,市,-1,-1,D:\2020新\2020年\原材料加工\稀土.shp,市,-1,-1,D:\2020新\2020年\原材料加工\香料.shp,市,-1,-1,D:\2020新\2020年\原材料加工\箱包.shp,市,-1,-1,D:\2020新\2020年\原材料加工\冶金.shp,市,-1,-1,D:\2020新\2020年\原材料加工\冶金2.shp,市,-1,-1,D:\2020新\2020年\原材料加工\银.shp,市,-1,-1,D:\2020新\2020年\原材料加工\用品.shp,市,-1,-1,D:\2020新\2020年\原材料加工\油.shp,市,-1,-1,D:\2020新\2020年\原材料加工\油漆.shp,市,-1,-1,D:\2020新\2020年\原材料加工\预制.shp,市,-1,-1,D:\2020新\2020年\原材料加工\铸.shp,市,-1,-1,D:\2020新\2020年\原材料加工\装.shp,市,-1,-1,D:\2020新\2020年\原材料加工\装饰.shp,市,-1,-1;市代码 "市代码" true true false 10 Long 0 10 ,First,#,D:\2020新\2020年2\原材料加工\胺.shp,市代码,-1,-1,D:\2020新\2020年2\原材料加工\包装.shp,市代码,-1,-1,D:\2020新\2020年2\原材料加工\保险柜.shp,市代码,-1,-1,D:\2020新\2020年2\原材料加工\标志.shp,市代码,-1,-1,D:\2020新\2020年2\原材料加工\玻璃.shp,市代码,-1,-1,D:\2020新\2020年2\原材料加工\车牌照.shp,市代码,-1,-1,D:\2020新\2020年2\原材料加工\齿.shp,市代码,-1,-1,D:\2020新\2020年2\原材料加工\齿轮.shp,市代码,-1,-1,D:\2020新\2020年2\原材料加工\厨房用.shp,市代码,-1,-1,D:\2020新\2020年2\原材料加工\醇.shp,市代码,-1,-1,D:\2020新\2020年2\原材料加工\瓷.shp,市代码,-1,-1,D:\2020新\2020年2\原材料加工\袋.shp,市代码,-1,-1,D:\2020新\2020年2\原材料加工\刀.shp,市代码,-1,-1,D:\2020新\2020年2\原材料加工\地坪.shp,市代码,-1,-1,D:\2020新\2020年2\原材料加工\电杆.shp,市代码,-1,-1,D:\2020新\2020年2\原材料加工\电木.shp,市代码,-1,-1,D:\2020新\2020年2\原材料加工\电线电缆.shp,市代码,-1,-1,D:\2020新\2020年2\原材料加工\锻造.shp,市代码,-1,-1,D:\2020新\2020年2\原材料加工\肥.shp,市代码,-1,-1,D:\2020新\2020年2\原材料加工\肥城线缆.shp,市代码,-1,-1,D:\2020新\2020年2\原材料加工\粉.shp,市代码,-1,-1,D:\2020新\2020年2\原材料加工\蜂窝煤.shp,市代码,-1,-1,D:\2020新\2020年2\原材料加工\复合.shp,市代码,-1,-1,D:\2020新\2020年2\原材料加工\杆.shp,市代码,-1,-1,D:\2020新\2020年2\原材料加工\干粉.shp,市代码,-1,-1,D:\2020新\2020年2\原材料加工\钢.shp,市代码,-1,-1,D:\2020新\2020年2\原材料加工\工具.shp,市代码,-1,-1,D:\2020新\2020年2\原材料加工\骨架.shp,市代码,-1,-1,D:\2020新\2020年2\原材料加工\管业.shp,市代码,-1,-1,D:\2020新\2020年2\原材料加工\光缆.shp,市代码,-1,-1,D:\2020新\2020年2\原材料加工\硅.shp,市代码,-1,-1,D:\2020新\2020年2\原材料加工\滚轮.shp,市代码,-1,-1,D:\2020新\2020年2\原材料加工\焊材.shp,市代码,-1,-1,D:\2020新\2020年2\原材料加工\合金.shp,市代码,-1,-1,D:\2020新\2020年2\原材料加工\化工.shp,市代码,-1,-1,D:\2020新\2020年2\原材料加工\化妆.shp,市代码,-1,-1,D:\2020新\2020年2\原材料加工\剂.shp,市代码,-1,-1,D:\2020新\2020年2\原材料加工\碱.shp,市代码,-1,-1,D:\2020新\2020年2\原材料加工\胶.shp,市代码,-1,-1,D:\2020新\2020年2\原材料加工\胶南气.shp,市代码,-1,-1,D:\2020新\2020年2\原材料加工\胶州铁.shp,市代码,-1,-1,D:\2020新\2020年2\原材料加工\焦.shp,市代码,-1,-1,D:\2020新\2020年2\原材料加工\脚轮.shp,市代码,-1,-1,D:\2020新\2020年2\原材料加工\金矿精炼.shp,市代码,-1,-1,D:\2020新\2020年2\原材料加工\金属.shp,市代码,-1,-1,D:\2020新\2020年2\原材料加工\浸胶布.shp,市代码,-1,-1,D:\2020新\2020年2\原材料加工\净水材料.shp,市代码,-1,-1,D:\2020新\2020年2\原材料加工\聚合物.shp,市代码,-1,-1,D:\2020新\2020年2\原材料加工\卷帘.shp,市代码,-1,-1,D:\2020新\2020年2\原材料加工\绝缘.shp,市代码,-1,-1,D:\2020新\2020年2\原材料加工\矿.shp,市代码,-1,-1,D:\2020新\2020年2\原材料加工\矿粉.shp,市代码,-1,-1,D:\2020新\2020年2\原材料加工\矿品.shp,市代码,-1,-1,D:\2020新\2020年2\原材料加工\锟.shp,市代码,-1,-1,D:\2020新\2020年2\原材料加工\蜡.shp,市代码,-1,-1,D:\2020新\2020年2\原材料加工\礼盒.shp,市代码,-1,-1,D:\2020新\2020年2\原材料加工\沥青.shp,市代码,-1,-1,D:\2020新\2020年2\原材料加工\螺.shp,市代码,-1,-1,D:\2020新\2020年2\原材料加工\螺丝.shp,市代码,-1,-1,D:\2020新\2020年2\原材料加工\煤.shp,市代码,-1,-1,D:\2020新\2020年2\原材料加工\煤灰.shp,市代码,-1,-1,D:\2020新\2020年2\原材料加工\煤球.shp,市代码,-1,-1,D:\2020新\2020年2\原材料加工\美华.shp,市代码,-1,-1,D:\2020新\2020年2\原材料加工\木.shp,市代码,-1,-1,D:\2020新\2020年2\原材料加工\木材.shp,市代码,-1,-1,D:\2020新\2020年2\原材料加工\耐火.shp,市代码,-1,-1,D:\2020新\2020年2\原材料加工\泡沫.shp,市代码,-1,-1,D:\2020新\2020年2\原材料加工\漆.shp,市代码,-1,-1,D:\2020新\2020年2\原材料加工\气.shp,市代码,-1,-1,D:\2020新\2020年2\原材料加工\汽车工具.shp,市代码,-1,-1,D:\2020新\2020年2\原材料加工\钎.shp,市代码,-1,-1,D:\2020新\2020年2\原材料加工\钳.shp,市代码,-1,-1,D:\2020新\2020年2\原材料加工\清洗剂.shp,市代码,-1,-1,D:\2020新\2020年2\原材料加工\燃料.shp,市代码,-1,-1,D:\2020新\2020年2\原材料加工\热水器.shp,市代码,-1,-1,D:\2020新\2020年2\原材料加工\日化.shp,市代码,-1,-1,D:\2020新\2020年2\原材料加工\容器.shp,市代码,-1,-1,D:\2020新\2020年2\原材料加工\砂浆.shp,市代码,-1,-1,D:\2020新\2020年2\原材料加工\砂轮.shp,市代码,-1,-1,D:\2020新\2020年2\原材料加工\石.shp,市代码,-1,-1,D:\2020新\2020年2\原材料加工\石材.shp,市代码,-1,-1,D:\2020新\2020年2\原材料加工\石材2.shp,市代码,-1,-1,D:\2020新\2020年2\原材料加工\石膏.shp,市代码,-1,-1,D:\2020新\2020年2\原材料加工\石墨.shp,市代码,-1,-1,D:\2020新\2020年2\原材料加工\石油.shp,市代码,-1,-1,D:\2020新\2020年2\原材料加工\饰品.shp,市代码,-1,-1,D:\2020新\2020年2\原材料加工\水泥.shp,市代码,-1,-1,D:\2020新\2020年2\原材料加工\塑胶.shp,市代码,-1,-1,D:\2020新\2020年2\原材料加工\塑料.shp,市代码,-1,-1,D:\2020新\2020年2\原材料加工\索具.shp,市代码,-1,-1,D:\2020新\2020年2\原材料加工\炭.shp,市代码,-1,-1,D:\2020新\2020年2\原材料加工\铁.shp,市代码,-1,-1,D:\2020新\2020年2\原材料加工\桶.shp,市代码,-1,-1,D:\2020新\2020年2\原材料加工\涂料.shp,市代码,-1,-1,D:\2020新\2020年2\原材料加工\涂料1.shp,市代码,-1,-1,D:\2020新\2020年2\原材料加工\涂装.shp,市代码,-1,-1,D:\2020新\2020年2\原材料加工\瓦.shp,市代码,-1,-1,D:\2020新\2020年2\原材料加工\稀土.shp,市代码,-1,-1,D:\2020新\2020年2\原材料加工\线缆.shp,市代码,-1,-1,D:\2020新\2020年2\原材料加工\线路器材.shp,市代码,-1,-1,D:\2020新\2020年2\原材料加工\线业.shp,市代码,-1,-1,D:\2020新\2020年2\原材料加工\箱.shp,市代码,-1,-1,D:\2020新\2020年2\原材料加工\橡塑.shp,市代码,-1,-1,D:\2020新\2020年2\原材料加工\锌.shp,市代码,-1,-1,D:\2020新\2020年2\原材料加工\新材料.shp,市代码,-1,-1,D:\2020新\2020年2\原材料加工\溴.shp,市代码,-1,-1,D:\2020新\2020年2\原材料加工\岩土.shp,市代码,-1,-1,D:\2020新\2020年2\原材料加工\氧.shp,市代码,-1,-1,D:\2020新\2020年2\原材料加工\冶金.shp,市代码,-1,-1,D:\2020新\2020年2\原材料加工\艺品.shp,市代码,-1,-1,D:\2020新\2020年2\原材料加工\印包装.shp,市代码,-1,-1,D:\2020新\2020年2\原材料加工\印罐.shp,市代码,-1,-1,D:\2020新\2020年2\原材料加工\油管.shp,市代码,-1,-1,D:\2020新\2020年2\原材料加工\有机.shp,市代码,-1,-1,D:\2020新\2020年2\原材料加工\皂.shp,市代码,-1,-1,D:\2020新\2020年2\原材料加工\闸.shp,市代码,-1,-1,D:\2020新\2020年2\原材料加工\展示柜.shp,市代码,-1,-1,D:\2020新\2020年2\原材料加工\铸.shp,市代码,-1,-1,D:\2020新\2020年2\原材料加工\铸造.shp,市代码,-1,-1,D:\2020新\2020年2\原材料加工\座椅.shp,市代码,-1,-1,D:\2020新\2020年\原材料加工\钣金.shp,市代码,-1,-1,D:\2020新\2020年\原材料加工\包装.shp,市代码,-1,-1,D:\2020新\2020年\原材料加工\保险柜.shp,市代码,-1,-1,D:\2020新\2020年\原材料加工\编.shp,市代码,-1,-1,D:\2020新\2020年\原材料加工\标志.shp,市代码,-1,-1,D:\2020新\2020年\原材料加工\玻璃.shp,市代码,-1,-1,D:\2020新\2020年\原材料加工\材料加工.shp,市代码,-1,-1,D:\2020新\2020年\原材料加工\齿.shp,市代码,-1,-1,D:\2020新\2020年\原材料加工\齿轮.shp,市代码,-1,-1,D:\2020新\2020年\原材料加工\瓷.shp,市代码,-1,-1,D:\2020新\2020年\原材料加工\刀.shp,市代码,-1,-1,D:\2020新\2020年\原材料加工\电杆.shp,市代码,-1,-1,D:\2020新\2020年\原材料加工\电缆.shp,市代码,-1,-1,D:\2020新\2020年\原材料加工\雕.shp,市代码,-1,-1,D:\2020新\2020年\原材料加工\锻.shp,市代码,-1,-1,D:\2020新\2020年\原材料加工\阀门.shp,市代码,-1,-1,D:\2020新\2020年\原材料加工\肥.shp,市代码,-1,-1,D:\2020新\2020年\原材料加工\肥城加工.shp,市代码,-1,-1,D:\2020新\2020年\原材料加工\粉.shp,市代码,-1,-1,D:\2020新\2020年\原材料加工\复合.shp,市代码,-1,-1,D:\2020新\2020年\原材料加工\钙胺.shp,市代码,-1,-1,D:\2020新\2020年\原材料加工\杆.shp,市代码,-1,-1,D:\2020新\2020年\原材料加工\钢.shp,市代码,-1,-1,D:\2020新\2020年\原材料加工\工具.shp,市代码,-1,-1,D:\2020新\2020年\原材料加工\管.shp,市代码,-1,-1,D:\2020新\2020年\原材料加工\广告.shp,市代码,-1,-1,D:\2020新\2020年\原材料加工\广告2.shp,市代码,-1,-1,D:\2020新\2020年\原材料加工\化工.shp,市代码,-1,-1,D:\2020新\2020年\原材料加工\灰膏.shp,市代码,-1,-1,D:\2020新\2020年\原材料加工\碱.shp,市代码,-1,-1,D:\2020新\2020年\原材料加工\建材.shp,市代码,-1,-1,D:\2020新\2020年\原材料加工\胶.shp,市代码,-1,-1,D:\2020新\2020年\原材料加工\金属.shp,市代码,-1,-1,D:\2020新\2020年\原材料加工\具.shp,市代码,-1,-1,D:\2020新\2020年\原材料加工\卷帘.shp,市代码,-1,-1,D:\2020新\2020年\原材料加工\绝缘.shp,市代码,-1,-1,D:\2020新\2020年\原材料加工\开关.shp,市代码,-1,-1,D:\2020新\2020年\原材料加工\矿业.shp,市代码,-1,-1,D:\2020新\2020年\原材料加工\锟辊.shp,市代码,-1,-1,D:\2020新\2020年\原材料加工\沥青.shp,市代码,-1,-1,D:\2020新\2020年\原材料加工\楼板.shp,市代码,-1,-1,D:\2020新\2020年\原材料加工\纶.shp,市代码,-1,-1,D:\2020新\2020年\原材料加工\轮.shp,市代码,-1,-1,D:\2020新\2020年\原材料加工\螺.shp,市代码,-1,-1,D:\2020新\2020年\原材料加工\螺丝.shp,市代码,-1,-1,D:\2020新\2020年\原材料加工\煤场.shp,市代码,-1,-1,D:\2020新\2020年\原材料加工\煤球.shp,市代码,-1,-1,D:\2020新\2020年\原材料加工\煤炭加工.shp,市代码,-1,-1,D:\2020新\2020年\原材料加工\磨具.shp,市代码,-1,-1,D:\2020新\2020年\原材料加工\木.shp,市代码,-1,-1,D:\2020新\2020年\原材料加工\木材.shp,市代码,-1,-1,D:\2020新\2020年\原材料加工\耐火.shp,市代码,-1,-1,D:\2020新\2020年\原材料加工\内饰.shp,市代码,-1,-1,D:\2020新\2020年\原材料加工\泡沫.shp,市代码,-1,-1,D:\2020新\2020年\原材料加工\配件标牌.shp,市代码,-1,-1,D:\2020新\2020年\原材料加工\蓬莱加工.shp,市代码,-1,-1,D:\2020新\2020年\原材料加工\皮革.shp,市代码,-1,-1,D:\2020新\2020年\原材料加工\气.shp,市代码,-1,-1,D:\2020新\2020年\原材料加工\钎.shp,市代码,-1,-1,D:\2020新\2020年\原材料加工\钳.shp,市代码,-1,-1,D:\2020新\2020年\原材料加工\热水器.shp,市代码,-1,-1,D:\2020新\2020年\原材料加工\砂浆.shp,市代码,-1,-1,D:\2020新\2020年\原材料加工\商标.shp,市代码,-1,-1,D:\2020新\2020年\原材料加工\石.shp,市代码,-1,-1,D:\2020新\2020年\原材料加工\石材.shp,市代码,-1,-1,D:\2020新\2020年\原材料加工\石膏.shp,市代码,-1,-1,D:\2020新\2020年\原材料加工\饰品.shp,市代码,-1,-1,D:\2020新\2020年\原材料加工\刷.shp,市代码,-1,-1,D:\2020新\2020年\原材料加工\水泥.shp,市代码,-1,-1,D:\2020新\2020年\原材料加工\塑.shp,市代码,-1,-1,D:\2020新\2020年\原材料加工\塑料.shp,市代码,-1,-1,D:\2020新\2020年\原材料加工\索具.shp,市代码,-1,-1,D:\2020新\2020年\原材料加工\炭.shp,市代码,-1,-1,D:\2020新\2020年\原材料加工\铁.shp,市代码,-1,-1,D:\2020新\2020年\原材料加工\桶.shp,市代码,-1,-1,D:\2020新\2020年\原材料加工\涂料.shp,市代码,-1,-1,D:\2020新\2020年\原材料加工\土.shp,市代码,-1,-1,D:\2020新\2020年\原材料加工\稀土.shp,市代码,-1,-1,D:\2020新\2020年\原材料加工\香料.shp,市代码,-1,-1,D:\2020新\2020年\原材料加工\箱包.shp,市代码,-1,-1,D:\2020新\2020年\原材料加工\冶金.shp,市代码,-1,-1,D:\2020新\2020年\原材料加工\冶金2.shp,市代码,-1,-1,D:\2020新\2020年\原材料加工\银.shp,市代码,-1,-1,D:\2020新\2020年\原材料加工\用品.shp,市代码,-1,-1,D:\2020新\2020年\原材料加工\油.shp,市代码,-1,-1,D:\2020新\2020年\原材料加工\油漆.shp,市代码,-1,-1,D:\2020新\2020年\原材料加工\预制.shp,市代码,-1,-1,D:\2020新\2020年\原材料加工\铸.shp,市代码,-1,-1,D:\2020新\2020年\原材料加工\装.shp,市代码,-1,-1,D:\2020新\2020年\原材料加工\装饰.shp,市代码,-1,-1;区县 "区县" true true false 254 Text 0 0 ,First,#,D:\2020新\2020年2\原材料加工\胺.shp,区县,-1,-1,D:\2020新\2020年2\原材料加工\包装.shp,区县,-1,-1,D:\2020新\2020年2\原材料加工\保险柜.shp,区县,-1,-1,D:\2020新\2020年2\原材料加工\标志.shp,区县,-1,-1,D:\2020新\2020年2\原材料加工\玻璃.shp,区县,-1,-1,D:\2020新\2020年2\原材料加工\车牌照.shp,区县,-1,-1,D:\2020新\2020年2\原材料加工\齿.shp,区县,-1,-1,D:\2020新\2020年2\原材料加工\齿轮.shp,区县,-1,-1,D:\2020新\2020年2\原材料加工\厨房用.shp,区县,-1,-1,D:\2020新\2020年2\原材料加工\醇.shp,区县,-1,-1,D:\2020新\2020年2\原材料加工\瓷.shp,区县,-1,-1,D:\2020新\2020年2\原材料加工\袋.shp,区县,-1,-1,D:\2020新\2020年2\原材料加工\刀.shp,区县,-1,-1,D:\2020新\2020年2\原材料加工\地坪.shp,区县,-1,-1,D:\2020新\2020年2\原材料加工\电杆.shp,区县,-1,-1,D:\2020新\2020年2\原材料加工\电木.shp,区县,-1,-1,D:\2020新\2020年2\原材料加工\电线电缆.shp,区县,-1,-1,D:\2020新\2020年2\原材料加工\锻造.shp,区县,-1,-1,D:\2020新\2020年2\原材料加工\肥.shp,区县,-1,-1,D:\2020新\2020年2\原材料加工\肥城线缆.shp,区县,-1,-1,D:\2020新\2020年2\原材料加工\粉.shp,区县,-1,-1,D:\2020新\2020年2\原材料加工\蜂窝煤.shp,区县,-1,-1,D:\2020新\2020年2\原材料加工\复合.shp,区县,-1,-1,D:\2020新\2020年2\原材料加工\杆.shp,区县,-1,-1,D:\2020新\2020年2\原材料加工\干粉.shp,区县,-1,-1,D:\2020新\2020年2\原材料加工\钢.shp,区县,-1,-1,D:\2020新\2020年2\原材料加工\工具.shp,区县,-1,-1,D:\2020新\2020年2\原材料加工\骨架.shp,区县,-1,-1,D:\2020新\2020年2\原材料加工\管业.shp,区县,-1,-1,D:\2020新\2020年2\原材料加工\光缆.shp,区县,-1,-1,D:\2020新\2020年2\原材料加工\硅.shp,区县,-1,-1,D:\2020新\2020年2\原材料加工\滚轮.shp,区县,-1,-1,D:\2020新\2020年2\原材料加工\焊材.shp,区县,-1,-1,D:\2020新\2020年2\原材料加工\合金.shp,区县,-1,-1,D:\2020新\2020年2\原材料加工\化工.shp,区县,-1,-1,D:\2020新\2020年2\原材料加工\化妆.shp,区县,-1,-1,D:\2020新\2020年2\原材料加工\剂.shp,区县,-1,-1,D:\2020新\2020年2\原材料加工\碱.shp,区县,-1,-1,D:\2020新\2020年2\原材料加工\胶.shp,区县,-1,-1,D:\2020新\2020年2\原材料加工\胶南气.shp,区县,-1,-1,D:\2020新\2020年2\原材料加工\胶州铁.shp,区县,-1,-1,D:\2020新\2020年2\原材料加工\焦.shp,区县,-1,-1,D:\2020新\2020年2\原材料加工\脚轮.shp,区县,-1,-1,D:\2020新\2020年2\原材料加工\金矿精炼.shp,区县,-1,-1,D:\2020新\2020年2\原材料加工\金属.shp,区县,-1,-1,D:\2020新\2020年2\原材料加工\浸胶布.shp,区县,-1,-1,D:\2020新\2020年2\原材料加工\净水材料.shp,区县,-1,-1,D:\2020新\2020年2\原材料加工\聚合物.shp,区县,-1,-1,D:\2020新\2020年2\原材料加工\卷帘.shp,区县,-1,-1,D:\2020新\2020年2\原材料加工\绝缘.shp,区县,-1,-1,D:\2020新\2020年2\原材料加工\矿.shp,区县,-1,-1,D:\2020新\2020年2\原材料加工\矿粉.shp,区县,-1,-1,D:\2020新\2020年2\原材料加工\矿品.shp,区县,-1,-1,D:\2020新\2020年2\原材料加工\锟.shp,区县,-1,-1,D:\2020新\2020年2\原材料加工\蜡.shp,区县,-1,-1,D:\2020新\2020年2\原材料加工\礼盒.shp,区县,-1,-1,D:\2020新\2020年2\原材料加工\沥青.shp,区县,-1,-1,D:\2020新\2020年2\原材料加工\螺.shp,区县,-1,-1,D:\2020新\2020年2\原材料加工\螺丝.shp,区县,-1,-1,D:\2020新\2020年2\原材料加工\煤.shp,区县,-1,-1,D:\2020新\2020年2\原材料加工\煤灰.shp,区县,-1,-1,D:\2020新\2020年2\原材料加工\煤球.shp,区县,-1,-1,D:\2020新\2020年2\原材料加工\美华.shp,区县,-1,-1,D:\2020新\2020年2\原材料加工\木.shp,区县,-1,-1,D:\2020新\2020年2\原材料加工\木材.shp,区县,-1,-1,D:\2020新\2020年2\原材料加工\耐火.shp,区县,-1,-1,D:\2020新\2020年2\原材料加工\泡沫.shp,区县,-1,-1,D:\2020新\2020年2\原材料加工\漆.shp,区县,-1,-1,D:\2020新\2020年2\原材料加工\气.shp,区县,-1,-1,D:\2020新\2020年2\原材料加工\汽车工具.shp,区县,-1,-1,D:\2020新\2020年2\原材料加工\钎.shp,区县,-1,-1,D:\2020新\2020年2\原材料加工\钳.shp,区县,-1,-1,D:\2020新\2020年2\原材料加工\清洗剂.shp,区县,-1,-1,D:\2020新\2020年2\原材料加工\燃料.shp,区县,-1,-1,D:\2020新\2020年2\原材料加工\热水器.shp,区县,-1,-1,D:\2020新\2020年2\原材料加工\日化.shp,区县,-1,-1,D:\2020新\2020年2\原材料加工\容器.shp,区县,-1,-1,D:\2020新\2020年2\原材料加工\砂浆.shp,区县,-1,-1,D:\2020新\2020年2\原材料加工\砂轮.shp,区县,-1,-1,D:\2020新\2020年2\原材料加工\石.shp,区县,-1,-1,D:\2020新\2020年2\原材料加工\石材.shp,区县,-1,-1,D:\2020新\2020年2\原材料加工\石材2.shp,区县,-1,-1,D:\2020新\2020年2\原材料加工\石膏.shp,区县,-1,-1,D:\2020新\2020年2\原材料加工\石墨.shp,区县,-1,-1,D:\2020新\2020年2\原材料加工\石油.shp,区县,-1,-1,D:\2020新\2020年2\原材料加工\饰品.shp,区县,-1,-1,D:\2020新\2020年2\原材料加工\水泥.shp,区县,-1,-1,D:\2020新\2020年2\原材料加工\塑胶.shp,区县,-1,-1,D:\2020新\2020年2\原材料加工\塑料.shp,区县,-1,-1,D:\2020新\2020年2\原材料加工\索具.shp,区县,-1,-1,D:\2020新\2020年2\原材料加工\炭.shp,区县,-1,-1,D:\2020新\2020年2\原材料加工\铁.shp,区县,-1,-1,D:\2020新\2020年2\原材料加工\桶.shp,区县,-1,-1,D:\2020新\2020年2\原材料加工\涂料.shp,区县,-1,-1,D:\2020新\2020年2\原材料加工\涂料1.shp,区县,-1,-1,D:\2020新\2020年2\原材料加工\涂装.shp,区县,-1,-1,D:\2020新\2020年2\原材料加工\瓦.shp,区县,-1,-1,D:\2020新\2020年2\原材料加工\稀土.shp,区县,-1,-1,D:\2020新\2020年2\原材料加工\线缆.shp,区县,-1,-1,D:\2020新\2020年2\原材料加工\线路器材.shp,区县,-1,-1,D:\2020新\2020年2\原材料加工\线业.shp,区县,-1,-1,D:\2020新\2020年2\原材料加工\箱.shp,区县,-1,-1,D:\2020新\2020年2\原材料加工\橡塑.shp,区县,-1,-1,D:\2020新\2020年2\原材料加工\锌.shp,区县,-1,-1,D:\2020新\2020年2\原材料加工\新材料.shp,区县,-1,-1,D:\2020新\2020年2\原材料加工\溴.shp,区县,-1,-1,D:\2020新\2020年2\原材料加工\岩土.shp,区县,-1,-1,D:\2020新\2020年2\原材料加工\氧.shp,区县,-1,-1,D:\2020新\2020年2\原材料加工\冶金.shp,区县,-1,-1,D:\2020新\2020年2\原材料加工\艺品.shp,区县,-1,-1,D:\2020新\2020年2\原材料加工\印包装.shp,区县,-1,-1,D:\2020新\2020年2\原材料加工\印罐.shp,区县,-1,-1,D:\2020新\2020年2\原材料加工\油管.shp,区县,-1,-1,D:\2020新\2020年2\原材料加工\有机.shp,区县,-1,-1,D:\2020新\2020年2\原材料加工\皂.shp,区县,-1,-1,D:\2020新\2020年2\原材料加工\闸.shp,区县,-1,-1,D:\2020新\2020年2\原材料加工\展示柜.shp,区县,-1,-1,D:\2020新\2020年2\原材料加工\铸.shp,区县,-1,-1,D:\2020新\2020年2\原材料加工\铸造.shp,区县,-1,-1,D:\2020新\2020年2\原材料加工\座椅.shp,区县,-1,-1,D:\2020新\2020年\原材料加工\钣金.shp,区县,-1,-1,D:\2020新\2020年\原材料加工\包装.shp,区县,-1,-1,D:\2020新\2020年\原材料加工\保险柜.shp,区县,-1,-1,D:\2020新\2020年\原材料加工\编.shp,区县,-1,-1,D:\2020新\2020年\原材料加工\标志.shp,区县,-1,-1,D:\2020新\2020年\原材料加工\玻璃.shp,区县,-1,-1,D:\2020新\2020年\原材料加工\材料加工.shp,区县,-1,-1,D:\2020新\2020年\原材料加工\齿.shp,区县,-1,-1,D:\2020新\2020年\原材料加工\齿轮.shp,区县,-1,-1,D:\2020新\2020年\原材料加工\瓷.shp,区县,-1,-1,D:\2020新\2020年\原材料加工\刀.shp,区县,-1,-1,D:\2020新\2020年\原材料加工\电杆.shp,区县,-1,-1,D:\2020新\2020年\原材料加工\电缆.shp,区县,-1,-1,D:\2020新\2020年\原材料加工\雕.shp,区县,-1,-1,D:\2020新\2020年\原材料加工\锻.shp,区县,-1,-1,D:\2020新\2020年\原材料加工\阀门.shp,区县,-1,-1,D:\2020新\2020年\原材料加工\肥.shp,区县,-1,-1,D:\2020新\2020年\原材料加工\肥城加工.shp,区县,-1,-1,D:\2020新\2020年\原材料加工\粉.shp,区县,-1,-1,D:\2020新\2020年\原材料加工\复合.shp,区县,-1,-1,D:\2020新\2020年\原材料加工\钙胺.shp,区县,-1,-1,D:\2020新\2020年\原材料加工\杆.shp,区县,-1,-1,D:\2020新\2020年\原材料加工\钢.shp,区县,-1,-1,D:\2020新\2020年\原材料加工\工具.shp,区县,-1,-1,D:\2020新\2020年\原材料加工\管.shp,区县,-1,-1,D:\2020新\2020年\原材料加工\广告.shp,区县,-1,-1,D:\2020新\2020年\原材料加工\广告2.shp,区县,-1,-1,D:\2020新\2020年\原材料加工\化工.shp,区县,-1,-1,D:\2020新\2020年\原材料加工\灰膏.shp,区县,-1,-1,D:\2020新\2020年\原材料加工\碱.shp,区县,-1,-1,D:\2020新\2020年\原材料加工\建材.shp,区县,-1,-1,D:\2020新\2020年\原材料加工\胶.shp,区县,-1,-1,D:\2020新\2020年\原材料加工\金属.shp,区县,-1,-1,D:\2020新\2020年\原材料加工\具.shp,区县,-1,-1,D:\2020新\2020年\原材料加工\卷帘.shp,区县,-1,-1,D:\2020新\2020年\原材料加工\绝缘.shp,区县,-1,-1,D:\2020新\2020年\原材料加工\开关.shp,区县,-1,-1,D:\2020新\2020年\原材料加工\矿业.shp,区县,-1,-1,D:\2020新\2020年\原材料加工\锟辊.shp,区县,-1,-1,D:\2020新\2020年\原材料加工\沥青.shp,区县,-1,-1,D:\2020新\2020年\原材料加工\楼板.shp,区县,-1,-1,D:\2020新\2020年\原材料加工\纶.shp,区县,-1,-1,D:\2020新\2020年\原材料加工\轮.shp,区县,-1,-1,D:\2020新\2020年\原材料加工\螺.shp,区县,-1,-1,D:\2020新\2020年\原材料加工\螺丝.shp,区县,-1,-1,D:\2020新\2020年\原材料加工\煤场.shp,区县,-1,-1,D:\2020新\2020年\原材料加工\煤球.shp,区县,-1,-1,D:\2020新\2020年\原材料加工\煤炭加工.shp,区县,-1,-1,D:\2020新\2020年\原材料加工\磨具.shp,区县,-1,-1,D:\2020新\2020年\原材料加工\木.shp,区县,-1,-1,D:\2020新\2020年\原材料加工\木材.shp,区县,-1,-1,D:\2020新\2020年\原材料加工\耐火.shp,区县,-1,-1,D:\2020新\2020年\原材料加工\内饰.shp,区县,-1,-1,D:\2020新\2020年\原材料加工\泡沫.shp,区县,-1,-1,D:\2020新\2020年\原材料加工\配件标牌.shp,区县,-1,-1,D:\2020新\2020年\原材料加工\蓬莱加工.shp,区县,-1,-1,D:\2020新\2020年\原材料加工\皮革.shp,区县,-1,-1,D:\2020新\2020年\原材料加工\气.shp,区县,-1,-1,D:\2020新\2020年\原材料加工\钎.shp,区县,-1,-1,D:\2020新\2020年\原材料加工\钳.shp,区县,-1,-1,D:\2020新\2020年\原材料加工\热水器.shp,区县,-1,-1,D:\2020新\2020年\原材料加工\砂浆.shp,区县,-1,-1,D:\2020新\2020年\原材料加工\商标.shp,区县,-1,-1,D:\2020新\2020年\原材料加工\石.shp,区县,-1,-1,D:\2020新\2020年\原材料加工\石材.shp,区县,-1,-1,D:\2020新\2020年\原材料加工\石膏.shp,区县,-1,-1,D:\2020新\2020年\原材料加工\饰品.shp,区县,-1,-1,D:\2020新\2020年\原材料加工\刷.shp,区县,-1,-1,D:\2020新\2020年\原材料加工\水泥.shp,区县,-1,-1,D:\2020新\2020年\原材料加工\塑.shp,区县,-1,-1,D:\2020新\2020年\原材料加工\塑料.shp,区县,-1,-1,D:\2020新\2020年\原材料加工\索具.shp,区县,-1,-1,D:\2020新\2020年\原材料加工\炭.shp,区县,-1,-1,D:\2020新\2020年\原材料加工\铁.shp,区县,-1,-1,D:\2020新\2020年\原材料加工\桶.shp,区县,-1,-1,D:\2020新\2020年\原材料加工\涂料.shp,区县,-1,-1,D:\2020新\2020年\原材料加工\土.shp,区县,-1,-1,D:\2020新\2020年\原材料加工\稀土.shp,区县,-1,-1,D:\2020新\2020年\原材料加工\香料.shp,区县,-1,-1,D:\2020新\2020年\原材料加工\箱包.shp,区县,-1,-1,D:\2020新\2020年\原材料加工\冶金.shp,区县,-1,-1,D:\2020新\2020年\原材料加工\冶金2.shp,区县,-1,-1,D:\2020新\2020年\原材料加工\银.shp,区县,-1,-1,D:\2020新\2020年\原材料加工\用品.shp,区县,-1,-1,D:\2020新\2020年\原材料加工\油.shp,区县,-1,-1,D:\2020新\2020年\原材料加工\油漆.shp,区县,-1,-1,D:\2020新\2020年\原材料加工\预制.shp,区县,-1,-1,D:\2020新\2020年\原材料加工\铸.shp,区县,-1,-1,D:\2020新\2020年\原材料加工\装.shp,区县,-1,-1,D:\2020新\2020年\原材料加工\装饰.shp,区县,-1,-1;区县代 "区县代" true true false 10 Long 0 10 ,First,#,D:\2020新\2020年2\原材料加工\胺.shp,区县代,-1,-1,D:\2020新\2020年2\原材料加工\包装.shp,区县代,-1,-1,D:\2020新\2020年2\原材料加工\保险柜.shp,区县代,-1,-1,D:\2020新\2020年2\原材料加工\标志.shp,区县代,-1,-1,D:\2020新\2020年2\原材料加工\玻璃.shp,区县代,-1,-1,D:\2020新\2020年2\原材料加工\车牌照.shp,区县代,-1,-1,D:\2020新\2020年2\原材料加工\齿.shp,区县代,-1,-1,D:\2020新\2020年2\原材料加工\齿轮.shp,区县代,-1,-1,D:\2020新\2020年2\原材料加工\厨房用.shp,区县代,-1,-1,D:\2020新\2020年2\原材料加工\醇.shp,区县代,-1,-1,D:\2020新\2020年2\原材料加工\瓷.shp,区县代,-1,-1,D:\2020新\2020年2\原材料加工\袋.shp,区县代,-1,-1,D:\2020新\2020年2\原材料加工\刀.shp,区县代,-1,-1,D:\2020新\2020年2\原材料加工\地坪.shp,区县代,-1,-1,D:\2020新\2020年2\原材料加工\电杆.shp,区县代,-1,-1,D:\2020新\2020年2\原材料加工\电木.shp,区县代,-1,-1,D:\2020新\2020年2\原材料加工\电线电缆.shp,区县代,-1,-1,D:\2020新\2020年2\原材料加工\锻造.shp,区县代,-1,-1,D:\2020新\2020年2\原材料加工\肥.shp,区县代,-1,-1,D:\2020新\2020年2\原材料加工\肥城线缆.shp,区县代,-1,-1,D:\2020新\2020年2\原材料加工\粉.shp,区县代,-1,-1,D:\2020新\2020年2\原材料加工\蜂窝煤.shp,区县代,-1,-1,D:\2020新\2020年2\原材料加工\复合.shp,区县代,-1,-1,D:\2020新\2020年2\原材料加工\杆.shp,区县代,-1,-1,D:\2020新\2020年2\原材料加工\干粉.shp,区县代,-1,-1,D:\2020新\2020年2\原材料加工\钢.shp,区县代,-1,-1,D:\2020新\2020年2\原材料加工\工具.shp,区县代,-1,-1,D:\2020新\2020年2\原材料加工\骨架.shp,区县代,-1,-1,D:\2020新\2020年2\原材料加工\管业.shp,区县代,-1,-1,D:\2020新\2020年2\原材料加工\光缆.shp,区县代,-1,-1,D:\2020新\2020年2\原材料加工\硅.shp,区县代,-1,-1,D:\2020新\2020年2\原材料加工\滚轮.shp,区县代,-1,-1,D:\2020新\2020年2\原材料加工\焊材.shp,区县代,-1,-1,D:\2020新\2020年2\原材料加工\合金.shp,区县代,-1,-1,D:\2020新\2020年2\原材料加工\化工.shp,区县代,-1,-1,D:\2020新\2020年2\原材料加工\化妆.shp,区县代,-1,-1,D:\2020新\2020年2\原材料加工\剂.shp,区县代,-1,-1,D:\2020新\2020年2\原材料加工\碱.shp,区县代,-1,-1,D:\2020新\2020年2\原材料加工\胶.shp,区县代,-1,-1,D:\2020新\2020年2\原材料加工\胶南气.shp,区县代,-1,-1,D:\2020新\2020年2\原材料加工\胶州铁.shp,区县代,-1,-1,D:\2020新\2020年2\原材料加工\焦.shp,区县代,-1,-1,D:\2020新\2020年2\原材料加工\脚轮.shp,区县代,-1,-1,D:\2020新\2020年2\原材料加工\金矿精炼.shp,区县代,-1,-1,D:\2020新\2020年2\原材料加工\金属.shp,区县代,-1,-1,D:\2020新\2020年2\原材料加工\浸胶布.shp,区县代,-1,-1,D:\2020新\2020年2\原材料加工\净水材料.shp,区县代,-1,-1,D:\2020新\2020年2\原材料加工\聚合物.shp,区县代,-1,-1,D:\2020新\2020年2\原材料加工\卷帘.shp,区县代,-1,-1,D:\2020新\2020年2\原材料加工\绝缘.shp,区县代,-1,-1,D:\2020新\2020年2\原材料加工\矿.shp,区县代,-1,-1,D:\2020新\2020年2\原材料加工\矿粉.shp,区县代,-1,-1,D:\2020新\2020年2\原材料加工\矿品.shp,区县代,-1,-1,D:\2020新\2020年2\原材料加工\锟.shp,区县代,-1,-1,D:\2020新\2020年2\原材料加工\蜡.shp,区县代,-1,-1,D:\2020新\2020年2\原材料加工\礼盒.shp,区县代,-1,-1,D:\2020新\2020年2\原材料加工\沥青.shp,区县代,-1,-1,D:\2020新\2020年2\原材料加工\螺.shp,区县代,-1,-1,D:\2020新\2020年2\原材料加工\螺丝.shp,区县代,-1,-1,D:\2020新\2020年2\原材料加工\煤.shp,区县代,-1,-1,D:\2020新\2020年2\原材料加工\煤灰.shp,区县代,-1,-1,D:\2020新\2020年2\原材料加工\煤球.shp,区县代,-1,-1,D:\2020新\2020年2\原材料加工\美华.shp,区县代,-1,-1,D:\2020新\2020年2\原材料加工\木.shp,区县代,-1,-1,D:\2020新\2020年2\原材料加工\木材.shp,区县代,-1,-1,D:\2020新\2020年2\原材料加工\耐火.shp,区县代,-1,-1,D:\2020新\2020年2\原材料加工\泡沫.shp,区县代,-1,-1,D:\2020新\2020年2\原材料加工\漆.shp,区县代,-1,-1,D:\2020新\2020年2\原材料加工\气.shp,区县代,-1,-1,D:\2020新\2020年2\原材料加工\汽车工具.shp,区县代,-1,-1,D:\2020新\2020年2\原材料加工\钎.shp,区县代,-1,-1,D:\2020新\2020年2\原材料加工\钳.shp,区县代,-1,-1,D:\2020新\2020年2\原材料加工\清洗剂.shp,区县代,-1,-1,D:\2020新\2020年2\原材料加工\燃料.shp,区县代,-1,-1,D:\2020新\2020年2\原材料加工\热水器.shp,区县代,-1,-1,D:\2020新\2020年2\原材料加工\日化.shp,区县代,-1,-1,D:\2020新\2020年2\原材料加工\容器.shp,区县代,-1,-1,D:\2020新\2020年2\原材料加工\砂浆.shp,区县代,-1,-1,D:\2020新\2020年2\原材料加工\砂轮.shp,区县代,-1,-1,D:\2020新\2020年2\原材料加工\石.shp,区县代,-1,-1,D:\2020新\2020年2\原材料加工\石材.shp,区县代,-1,-1,D:\2020新\2020年2\原材料加工\石材2.shp,区县代,-1,-1,D:\2020新\2020年2\原材料加工\石膏.shp,区县代,-1,-1,D:\2020新\2020年2\原材料加工\石墨.shp,区县代,-1,-1,D:\2020新\2020年2\原材料加工\石油.shp,区县代,-1,-1,D:\2020新\2020年2\原材料加工\饰品.shp,区县代,-1,-1,D:\2020新\2020年2\原材料加工\水泥.shp,区县代,-1,-1,D:\2020新\2020年2\原材料加工\塑胶.shp,区县代,-1,-1,D:\2020新\2020年2\原材料加工\塑料.shp,区县代,-1,-1,D:\2020新\2020年2\原材料加工\索具.shp,区县代,-1,-1,D:\2020新\2020年2\原材料加工\炭.shp,区县代,-1,-1,D:\2020新\2020年2\原材料加工\铁.shp,区县代,-1,-1,D:\2020新\2020年2\原材料加工\桶.shp,区县代,-1,-1,D:\2020新\2020年2\原材料加工\涂料.shp,区县代,-1,-1,D:\2020新\2020年2\原材料加工\涂料1.shp,区县代,-1,-1,D:\2020新\2020年2\原材料加工\涂装.shp,区县代,-1,-1,D:\2020新\2020年2\原材料加工\瓦.shp,区县代,-1,-1,D:\2020新\2020年2\原材料加工\稀土.shp,区县代,-1,-1,D:\2020新\2020年2\原材料加工\线缆.shp,区县代,-1,-1,D:\2020新\2020年2\原材料加工\线路器材.shp,区县代,-1,-1,D:\2020新\2020年2\原材料加工\线业.shp,区县代,-1,-1,D:\2020新\2020年2\原材料加工\箱.shp,区县代,-1,-1,D:\2020新\2020年2\原材料加工\橡塑.shp,区县代,-1,-1,D:\2020新\2020年2\原材料加工\锌.shp,区县代,-1,-1,D:\2020新\2020年2\原材料加工\新材料.shp,区县代,-1,-1,D:\2020新\2020年2\原材料加工\溴.shp,区县代,-1,-1,D:\2020新\2020年2\原材料加工\岩土.shp,区县代,-1,-1,D:\2020新\2020年2\原材料加工\氧.shp,区县代,-1,-1,D:\2020新\2020年2\原材料加工\冶金.shp,区县代,-1,-1,D:\2020新\2020年2\原材料加工\艺品.shp,区县代,-1,-1,D:\2020新\2020年2\原材料加工\印包装.shp,区县代,-1,-1,D:\2020新\2020年2\原材料加工\印罐.shp,区县代,-1,-1,D:\2020新\2020年2\原材料加工\油管.shp,区县代,-1,-1,D:\2020新\2020年2\原材料加工\有机.shp,区县代,-1,-1,D:\2020新\2020年2\原材料加工\皂.shp,区县代,-1,-1,D:\2020新\2020年2\原材料加工\闸.shp,区县代,-1,-1,D:\2020新\2020年2\原材料加工\展示柜.shp,区县代,-1,-1,D:\2020新\2020年2\原材料加工\铸.shp,区县代,-1,-1,D:\2020新\2020年2\原材料加工\铸造.shp,区县代,-1,-1,D:\2020新\2020年2\原材料加工\座椅.shp,区县代,-1,-1,D:\2020新\2020年\原材料加工\钣金.shp,区县代,-1,-1,D:\2020新\2020年\原材料加工\包装.shp,区县代,-1,-1,D:\2020新\2020年\原材料加工\保险柜.shp,区县代,-1,-1,D:\2020新\2020年\原材料加工\编.shp,区县代,-1,-1,D:\2020新\2020年\原材料加工\标志.shp,区县代,-1,-1,D:\2020新\2020年\原材料加工\玻璃.shp,区县代,-1,-1,D:\2020新\2020年\原材料加工\材料加工.shp,区县代,-1,-1,D:\2020新\2020年\原材料加工\齿.shp,区县代,-1,-1,D:\2020新\2020年\原材料加工\齿轮.shp,区县代,-1,-1,D:\2020新\2020年\原材料加工\瓷.shp,区县代,-1,-1,D:\2020新\2020年\原材料加工\刀.shp,区县代,-1,-1,D:\2020新\2020年\原材料加工\电杆.shp,区县代,-1,-1,D:\2020新\2020年\原材料加工\电缆.shp,区县代,-1,-1,D:\2020新\2020年\原材料加工\雕.shp,区县代,-1,-1,D:\2020新\2020年\原材料加工\锻.shp,区县代,-1,-1,D:\2020新\2020年\原材料加工\阀门.shp,区县代,-1,-1,D:\2020新\2020年\原材料加工\肥.shp,区县代,-1,-1,D:\2020新\2020年\原材料加工\肥城加工.shp,区县代,-1,-1,D:\2020新\2020年\原材料加工\粉.shp,区县代,-1,-1,D:\2020新\2020年\原材料加工\复合.shp,区县代,-1,-1,D:\2020新\2020年\原材料加工\钙胺.shp,区县代,-1,-1,D:\2020新\2020年\原材料加工\杆.shp,区县代,-1,-1,D:\2020新\2020年\原材料加工\钢.shp,区县代,-1,-1,D:\2020新\2020年\原材料加工\工具.shp,区县代,-1,-1,D:\2020新\2020年\原材料加工\管.shp,区县代,-1,-1,D:\2020新\2020年\原材料加工\广告.shp,区县代,-1,-1,D:\2020新\2020年\原材料加工\广告2.shp,区县代,-1,-1,D:\2020新\2020年\原材料加工\化工.shp,区县代,-1,-1,D:\2020新\2020年\原材料加工\灰膏.shp,区县代,-1,-1,D:\2020新\2020年\原材料加工\碱.shp,区县代,-1,-1,D:\2020新\2020年\原材料加工\建材.shp,区县代,-1,-1,D:\2020新\2020年\原材料加工\胶.shp,区县代,-1,-1,D:\2020新\2020年\原材料加工\金属.shp,区县代,-1,-1,D:\2020新\2020年\原材料加工\具.shp,区县代,-1,-1,D:\2020新\2020年\原材料加工\卷帘.shp,区县代,-1,-1,D:\2020新\2020年\原材料加工\绝缘.shp,区县代,-1,-1,D:\2020新\2020年\原材料加工\开关.shp,区县代,-1,-1,D:\2020新\2020年\原材料加工\矿业.shp,区县代,-1,-1,D:\2020新\2020年\原材料加工\锟辊.shp,区县代,-1,-1,D:\2020新\2020年\原材料加工\沥青.shp,区县代,-1,-1,D:\2020新\2020年\原材料加工\楼板.shp,区县代,-1,-1,D:\2020新\2020年\原材料加工\纶.shp,区县代,-1,-1,D:\2020新\2020年\原材料加工\轮.shp,区县代,-1,-1,D:\2020新\2020年\原材料加工\螺.shp,区县代,-1,-1,D:\2020新\2020年\原材料加工\螺丝.shp,区县代,-1,-1,D:\2020新\2020年\原材料加工\煤场.shp,区县代,-1,-1,D:\2020新\2020年\原材料加工\煤球.shp,区县代,-1,-1,D:\2020新\2020年\原材料加工\煤炭加工.shp,区县代,-1,-1,D:\2020新\2020年\原材料加工\磨具.shp,区县代,-1,-1,D:\2020新\2020年\原材料加工\木.shp,区县代,-1,-1,D:\2020新\2020年\原材料加工\木材.shp,区县代,-1,-1,D:\2020新\2020年\原材料加工\耐火.shp,区县代,-1,-1,D:\2020新\2020年\原材料加工\内饰.shp,区县代,-1,-1,D:\2020新\2020年\原材料加工\泡沫.shp,区县代,-1,-1,D:\2020新\2020年\原材料加工\配件标牌.shp,区县代,-1,-1,D:\2020新\2020年\原材料加工\蓬莱加工.shp,区县代,-1,-1,D:\2020新\2020年\原材料加工\皮革.shp,区县代,-1,-1,D:\2020新\2020年\原材料加工\气.shp,区县代,-1,-1,D:\2020新\2020年\原材料加工\钎.shp,区县代,-1,-1,D:\2020新\2020年\原材料加工\钳.shp,区县代,-1,-1,D:\2020新\2020年\原材料加工\热水器.shp,区县代,-1,-1,D:\2020新\2020年\原材料加工\砂浆.shp,区县代,-1,-1,D:\2020新\2020年\原材料加工\商标.shp,区县代,-1,-1,D:\2020新\2020年\原材料加工\石.shp,区县代,-1,-1,D:\2020新\2020年\原材料加工\石材.shp,区县代,-1,-1,D:\2020新\2020年\原材料加工\石膏.shp,区县代,-1,-1,D:\2020新\2020年\原材料加工\饰品.shp,区县代,-1,-1,D:\2020新\2020年\原材料加工\刷.shp,区县代,-1,-1,D:\2020新\2020年\原材料加工\水泥.shp,区县代,-1,-1,D:\2020新\2020年\原材料加工\塑.shp,区县代,-1,-1,D:\2020新\2020年\原材料加工\塑料.shp,区县代,-1,-1,D:\2020新\2020年\原材料加工\索具.shp,区县代,-1,-1,D:\2020新\2020年\原材料加工\炭.shp,区县代,-1,-1,D:\2020新\2020年\原材料加工\铁.shp,区县代,-1,-1,D:\2020新\2020年\原材料加工\桶.shp,区县代,-1,-1,D:\2020新\2020年\原材料加工\涂料.shp,区县代,-1,-1,D:\2020新\2020年\原材料加工\土.shp,区县代,-1,-1,D:\2020新\2020年\原材料加工\稀土.shp,区县代,-1,-1,D:\2020新\2020年\原材料加工\香料.shp,区县代,-1,-1,D:\2020新\2020年\原材料加工\箱包.shp,区县代,-1,-1,D:\2020新\2020年\原材料加工\冶金.shp,区县代,-1,-1,D:\2020新\2020年\原材料加工\冶金2.shp,区县代,-1,-1,D:\2020新\2020年\原材料加工\银.shp,区县代,-1,-1,D:\2020新\2020年\原材料加工\用品.shp,区县代,-1,-1,D:\2020新\2020年\原材料加工\油.shp,区县代,-1,-1,D:\2020新\2020年\原材料加工\油漆.shp,区县代,-1,-1,D:\2020新\2020年\原材料加工\预制.shp,区县代,-1,-1,D:\2020新\2020年\原材料加工\铸.shp,区县代,-1,-1,D:\2020新\2020年\原材料加工\装.shp,区县代,-1,-1,D:\2020新\2020年\原材料加工\装饰.shp,区县代,-1,-1;乡镇 "乡镇" true true false 254 Text 0 0 ,First,#,D:\2020新\2020年2\原材料加工\胺.shp,乡镇,-1,-1,D:\2020新\2020年2\原材料加工\包装.shp,乡镇,-1,-1,D:\2020新\2020年2\原材料加工\保险柜.shp,乡镇,-1,-1,D:\2020新\2020年2\原材料加工\标志.shp,乡镇,-1,-1,D:\2020新\2020年2\原材料加工\玻璃.shp,乡镇,-1,-1,D:\2020新\2020年2\原材料加工\车牌照.shp,乡镇,-1,-1,D:\2020新\2020年2\原材料加工\齿.shp,乡镇,-1,-1,D:\2020新\2020年2\原材料加工\齿轮.shp,乡镇,-1,-1,D:\2020新\2020年2\原材料加工\厨房用.shp,乡镇,-1,-1,D:\2020新\2020年2\原材料加工\醇.shp,乡镇,-1,-1,D:\2020新\2020年2\原材料加工\瓷.shp,乡镇,-1,-1,D:\2020新\2020年2\原材料加工\袋.shp,乡镇,-1,-1,D:\2020新\2020年2\原材料加工\刀.shp,乡镇,-1,-1,D:\2020新\2020年2\原材料加工\地坪.shp,乡镇,-1,-1,D:\2020新\2020年2\原材料加工\电杆.shp,乡镇,-1,-1,D:\2020新\2020年2\原材料加工\电木.shp,乡镇,-1,-1,D:\2020新\2020年2\原材料加工\电线电缆.shp,乡镇,-1,-1,D:\2020新\2020年2\原材料加工\锻造.shp,乡镇,-1,-1,D:\2020新\2020年2\原材料加工\肥.shp,乡镇,-1,-1,D:\2020新\2020年2\原材料加工\肥城线缆.shp,乡镇,-1,-1,D:\2020新\2020年2\原材料加工\粉.shp,乡镇,-1,-1,D:\2020新\2020年2\原材料加工\蜂窝煤.shp,乡镇,-1,-1,D:\2020新\2020年2\原材料加工\复合.shp,乡镇,-1,-1,D:\2020新\2020年2\原材料加工\杆.shp,乡镇,-1,-1,D:\2020新\2020年2\原材料加工\干粉.shp,乡镇,-1,-1,D:\2020新\2020年2\原材料加工\钢.shp,乡镇,-1,-1,D:\2020新\2020年2\原材料加工\工具.shp,乡镇,-1,-1,D:\2020新\2020年2\原材料加工\骨架.shp,乡镇,-1,-1,D:\2020新\2020年2\原材料加工\管业.shp,乡镇,-1,-1,D:\2020新\2020年2\原材料加工\光缆.shp,乡镇,-1,-1,D:\2020新\2020年2\原材料加工\硅.shp,乡镇,-1,-1,D:\2020新\2020年2\原材料加工\滚轮.shp,乡镇,-1,-1,D:\2020新\2020年2\原材料加工\焊材.shp,乡镇,-1,-1,D:\2020新\2020年2\原材料加工\合金.shp,乡镇,-1,-1,D:\2020新\2020年2\原材料加工\化工.shp,乡镇,-1,-1,D:\2020新\2020年2\原材料加工\化妆.shp,乡镇,-1,-1,D:\2020新\2020年2\原材料加工\剂.shp,乡镇,-1,-1,D:\2020新\2020年2\原材料加工\碱.shp,乡镇,-1,-1,D:\2020新\2020年2\原材料加工\胶.shp,乡镇,-1,-1,D:\2020新\2020年2\原材料加工\胶南气.shp,乡镇,-1,-1,D:\2020新\2020年2\原材料加工\胶州铁.shp,乡镇,-1,-1,D:\2020新\2020年2\原材料加工\焦.shp,乡镇,-1,-1,D:\2020新\2020年2\原材料加工\脚轮.shp,乡镇,-1,-1,D:\2020新\2020年2\原材料加工\金矿精炼.shp,乡镇,-1,-1,D:\2020新\2020年2\原材料加工\金属.shp,乡镇,-1,-1,D:\2020新\2020年2\原材料加工\浸胶布.shp,乡镇,-1,-1,D:\2020新\2020年2\原材料加工\净水材料.shp,乡镇,-1,-1,D:\2020新\2020年2\原材料加工\聚合物.shp,乡镇,-1,-1,D:\2020新\2020年2\原材料加工\卷帘.shp,乡镇,-1,-1,D:\2020新\2020年2\原材料加工\绝缘.shp,乡镇,-1,-1,D:\2020新\2020年2\原材料加工\矿.shp,乡镇,-1,-1,D:\2020新\2020年2\原材料加工\矿粉.shp,乡镇,-1,-1,D:\2020新\2020年2\原材料加工\矿品.shp,乡镇,-1,-1,D:\2020新\2020年2\原材料加工\锟.shp,乡镇,-1,-1,D:\2020新\2020年2\原材料加工\蜡.shp,乡镇,-1,-1,D:\2020新\2020年2\原材料加工\礼盒.shp,乡镇,-1,-1,D:\2020新\2020年2\原材料加工\沥青.shp,乡镇,-1,-1,D:\2020新\2020年2\原材料加工\螺.shp,乡镇,-1,-1,D:\2020新\2020年2\原材料加工\螺丝.shp,乡镇,-1,-1,D:\2020新\2020年2\原材料加工\煤.shp,乡镇,-1,-1,D:\2020新\2020年2\原材料加工\煤灰.shp,乡镇,-1,-1,D:\2020新\2020年2\原材料加工\煤球.shp,乡镇,-1,-1,D:\2020新\2020年2\原材料加工\美华.shp,乡镇,-1,-1,D:\2020新\2020年2\原材料加工\木.shp,乡镇,-1,-1,D:\2020新\2020年2\原材料加工\木材.shp,乡镇,-1,-1,D:\2020新\2020年2\原材料加工\耐火.shp,乡镇,-1,-1,D:\2020新\2020年2\原材料加工\泡沫.shp,乡镇,-1,-1,D:\2020新\2020年2\原材料加工\漆.shp,乡镇,-1,-1,D:\2020新\2020年2\原材料加工\气.shp,乡镇,-1,-1,D:\2020新\2020年2\原材料加工\汽车工具.shp,乡镇,-1,-1,D:\2020新\2020年2\原材料加工\钎.shp,乡镇,-1,-1,D:\2020新\2020年2\原材料加工\钳.shp,乡镇,-1,-1,D:\2020新\2020年2\原材料加工\清洗剂.shp,乡镇,-1,-1,D:\2020新\2020年2\原材料加工\燃料.shp,乡镇,-1,-1,D:\2020新\2020年2\原材料加工\热水器.shp,乡镇,-1,-1,D:\2020新\2020年2\原材料加工\日化.shp,乡镇,-1,-1,D:\2020新\2020年2\原材料加工\容器.shp,乡镇,-1,-1,D:\2020新\2020年2\原材料加工\砂浆.shp,乡镇,-1,-1,D:\2020新\2020年2\原材料加工\砂轮.shp,乡镇,-1,-1,D:\2020新\2020年2\原材料加工\石.shp,乡镇,-1,-1,D:\2020新\2020年2\原材料加工\石材.shp,乡镇,-1,-1,D:\2020新\2020年2\原材料加工\石材2.shp,乡镇,-1,-1,D:\2020新\2020年2\原材料加工\石膏.shp,乡镇,-1,-1,D:\2020新\2020年2\原材料加工\石墨.shp,乡镇,-1,-1,D:\2020新\2020年2\原材料加工\石油.shp,乡镇,-1,-1,D:\2020新\2020年2\原材料加工\饰品.shp,乡镇,-1,-1,D:\2020新\2020年2\原材料加工\水泥.shp,乡镇,-1,-1,D:\2020新\2020年2\原材料加工\塑胶.shp,乡镇,-1,-1,D:\2020新\2020年2\原材料加工\塑料.shp,乡镇,-1,-1,D:\2020新\2020年2\原材料加工\索具.shp,乡镇,-1,-1,D:\2020新\2020年2\原材料加工\炭.shp,乡镇,-1,-1,D:\2020新\2020年2\原材料加工\铁.shp,乡镇,-1,-1,D:\2020新\2020年2\原材料加工\桶.shp,乡镇,-1,-1,D:\2020新\2020年2\原材料加工\涂料.shp,乡镇,-1,-1,D:\2020新\2020年2\原材料加工\涂料1.shp,乡镇,-1,-1,D:\2020新\2020年2\原材料加工\涂装.shp,乡镇,-1,-1,D:\2020新\2020年2\原材料加工\瓦.shp,乡镇,-1,-1,D:\2020新\2020年2\原材料加工\稀土.shp,乡镇,-1,-1,D:\2020新\2020年2\原材料加工\线缆.shp,乡镇,-1,-1,D:\2020新\2020年2\原材料加工\线路器材.shp,乡镇,-1,-1,D:\2020新\2020年2\原材料加工\线业.shp,乡镇,-1,-1,D:\2020新\2020年2\原材料加工\箱.shp,乡镇,-1,-1,D:\2020新\2020年2\原材料加工\橡塑.shp,乡镇,-1,-1,D:\2020新\2020年2\原材料加工\锌.shp,乡镇,-1,-1,D:\2020新\2020年2\原材料加工\新材料.shp,乡镇,-1,-1,D:\2020新\2020年2\原材料加工\溴.shp,乡镇,-1,-1,D:\2020新\2020年2\原材料加工\岩土.shp,乡镇,-1,-1,D:\2020新\2020年2\原材料加工\氧.shp,乡镇,-1,-1,D:\2020新\2020年2\原材料加工\冶金.shp,乡镇,-1,-1,D:\2020新\2020年2\原材料加工\艺品.shp,乡镇,-1,-1,D:\2020新\2020年2\原材料加工\印包装.shp,乡镇,-1,-1,D:\2020新\2020年2\原材料加工\印罐.shp,乡镇,-1,-1,D:\2020新\2020年2\原材料加工\油管.shp,乡镇,-1,-1,D:\2020新\2020年2\原材料加工\有机.shp,乡镇,-1,-1,D:\2020新\2020年2\原材料加工\皂.shp,乡镇,-1,-1,D:\2020新\2020年2\原材料加工\闸.shp,乡镇,-1,-1,D:\2020新\2020年2\原材料加工\展示柜.shp,乡镇,-1,-1,D:\2020新\2020年2\原材料加工\铸.shp,乡镇,-1,-1,D:\2020新\2020年2\原材料加工\铸造.shp,乡镇,-1,-1,D:\2020新\2020年2\原材料加工\座椅.shp,乡镇,-1,-1,D:\2020新\2020年\原材料加工\钣金.shp,乡镇,-1,-1,D:\2020新\2020年\原材料加工\包装.shp,乡镇,-1,-1,D:\2020新\2020年\原材料加工\保险柜.shp,乡镇,-1,-1,D:\2020新\2020年\原材料加工\编.shp,乡镇,-1,-1,D:\2020新\2020年\原材料加工\标志.shp,乡镇,-1,-1,D:\2020新\2020年\原材料加工\玻璃.shp,乡镇,-1,-1,D:\2020新\2020年\原材料加工\材料加工.shp,乡镇,-1,-1,D:\2020新\2020年\原材料加工\齿.shp,乡镇,-1,-1,D:\2020新\2020年\原材料加工\齿轮.shp,乡镇,-1,-1,D:\2020新\2020年\原材料加工\瓷.shp,乡镇,-1,-1,D:\2020新\2020年\原材料加工\刀.shp,乡镇,-1,-1,D:\2020新\2020年\原材料加工\电杆.shp,乡镇,-1,-1,D:\2020新\2020年\原材料加工\电缆.shp,乡镇,-1,-1,D:\2020新\2020年\原材料加工\雕.shp,乡镇,-1,-1,D:\2020新\2020年\原材料加工\锻.shp,乡镇,-1,-1,D:\2020新\2020年\原材料加工\阀门.shp,乡镇,-1,-1,D:\2020新\2020年\原材料加工\肥.shp,乡镇,-1,-1,D:\2020新\2020年\原材料加工\肥城加工.shp,乡镇,-1,-1,D:\2020新\2020年\原材料加工\粉.shp,乡镇,-1,-1,D:\2020新\2020年\原材料加工\复合.shp,乡镇,-1,-1,D:\2020新\2020年\原材料加工\钙胺.shp,乡镇,-1,-1,D:\2020新\2020年\原材料加工\杆.shp,乡镇,-1,-1,D:\2020新\2020年\原材料加工\钢.shp,乡镇,-1,-1,D:\2020新\2020年\原材料加工\工具.shp,乡镇,-1,-1,D:\2020新\2020年\原材料加工\管.shp,乡镇,-1,-1,D:\2020新\2020年\原材料加工\广告.shp,乡镇,-1,-1,D:\2020新\2020年\原材料加工\广告2.shp,乡镇,-1,-1,D:\2020新\2020年\原材料加工\化工.shp,乡镇,-1,-1,D:\2020新\2020年\原材料加工\灰膏.shp,乡镇,-1,-1,D:\2020新\2020年\原材料加工\碱.shp,乡镇,-1,-1,D:\2020新\2020年\原材料加工\建材.shp,乡镇,-1,-1,D:\2020新\2020年\原材料加工\胶.shp,乡镇,-1,-1,D:\2020新\2020年\原材料加工\金属.shp,乡镇,-1,-1,D:\2020新\2020年\原材料加工\具.shp,乡镇,-1,-1,D:\2020新\2020年\原材料加工\卷帘.shp,乡镇,-1,-1,D:\2020新\2020年\原材料加工\绝缘.shp,乡镇,-1,-1,D:\2020新\2020年\原材料加工\开关.shp,乡镇,-1,-1,D:\2020新\2020年\原材料加工\矿业.shp,乡镇,-1,-1,D:\2020新\2020年\原材料加工\锟辊.shp,乡镇,-1,-1,D:\2020新\2020年\原材料加工\沥青.shp,乡镇,-1,-1,D:\2020新\2020年\原材料加工\楼板.shp,乡镇,-1,-1,D:\2020新\2020年\原材料加工\纶.shp,乡镇,-1,-1,D:\2020新\2020年\原材料加工\轮.shp,乡镇,-1,-1,D:\2020新\2020年\原材料加工\螺.shp,乡镇,-1,-1,D:\2020新\2020年\原材料加工\螺丝.shp,乡镇,-1,-1,D:\2020新\2020年\原材料加工\煤场.shp,乡镇,-1,-1,D:\2020新\2020年\原材料加工\煤球.shp,乡镇,-1,-1,D:\2020新\2020年\原材料加工\煤炭加工.shp,乡镇,-1,-1,D:\2020新\2020年\原材料加工\磨具.shp,乡镇,-1,-1,D:\2020新\2020年\原材料加工\木.shp,乡镇,-1,-1,D:\2020新\2020年\原材料加工\木材.shp,乡镇,-1,-1,D:\2020新\2020年\原材料加工\耐火.shp,乡镇,-1,-1,D:\2020新\2020年\原材料加工\内饰.shp,乡镇,-1,-1,D:\2020新\2020年\原材料加工\泡沫.shp,乡镇,-1,-1,D:\2020新\2020年\原材料加工\配件标牌.shp,乡镇,-1,-1,D:\2020新\2020年\原材料加工\蓬莱加工.shp,乡镇,-1,-1,D:\2020新\2020年\原材料加工\皮革.shp,乡镇,-1,-1,D:\2020新\2020年\原材料加工\气.shp,乡镇,-1,-1,D:\2020新\2020年\原材料加工\钎.shp,乡镇,-1,-1,D:\2020新\2020年\原材料加工\钳.shp,乡镇,-1,-1,D:\2020新\2020年\原材料加工\热水器.shp,乡镇,-1,-1,D:\2020新\2020年\原材料加工\砂浆.shp,乡镇,-1,-1,D:\2020新\2020年\原材料加工\商标.shp,乡镇,-1,-1,D:\2020新\2020年\原材料加工\石.shp,乡镇,-1,-1,D:\2020新\2020年\原材料加工\石材.shp,乡镇,-1,-1,D:\2020新\2020年\原材料加工\石膏.shp,乡镇,-1,-1,D:\2020新\2020年\原材料加工\饰品.shp,乡镇,-1,-1,D:\2020新\2020年\原材料加工\刷.shp,乡镇,-1,-1,D:\2020新\2020年\原材料加工\水泥.shp,乡镇,-1,-1,D:\2020新\2020年\原材料加工\塑.shp,乡镇,-1,-1,D:\2020新\2020年\原材料加工\塑料.shp,乡镇,-1,-1,D:\2020新\2020年\原材料加工\索具.shp,乡镇,-1,-1,D:\2020新\2020年\原材料加工\炭.shp,乡镇,-1,-1,D:\2020新\2020年\原材料加工\铁.shp,乡镇,-1,-1,D:\2020新\2020年\原材料加工\桶.shp,乡镇,-1,-1,D:\2020新\2020年\原材料加工\涂料.shp,乡镇,-1,-1,D:\2020新\2020年\原材料加工\土.shp,乡镇,-1,-1,D:\2020新\2020年\原材料加工\稀土.shp,乡镇,-1,-1,D:\2020新\2020年\原材料加工\香料.shp,乡镇,-1,-1,D:\2020新\2020年\原材料加工\箱包.shp,乡镇,-1,-1,D:\2020新\2020年\原材料加工\冶金.shp,乡镇,-1,-1,D:\2020新\2020年\原材料加工\冶金2.shp,乡镇,-1,-1,D:\2020新\2020年\原材料加工\银.shp,乡镇,-1,-1,D:\2020新\2020年\原材料加工\用品.shp,乡镇,-1,-1,D:\2020新\2020年\原材料加工\油.shp,乡镇,-1,-1,D:\2020新\2020年\原材料加工\油漆.shp,乡镇,-1,-1,D:\2020新\2020年\原材料加工\预制.shp,乡镇,-1,-1,D:\2020新\2020年\原材料加工\铸.shp,乡镇,-1,-1,D:\2020新\2020年\原材料加工\装.shp,乡镇,-1,-1,D:\2020新\2020年\原材料加工\装饰.shp,乡镇,-1,-1;乡镇代 "乡镇代" true true false 19 Double 0 0 ,First,#,D:\2020新\2020年2\原材料加工\胺.shp,乡镇代,-1,-1,D:\2020新\2020年2\原材料加工\包装.shp,乡镇代,-1,-1,D:\2020新\2020年2\原材料加工\保险柜.shp,乡镇代,-1,-1,D:\2020新\2020年2\原材料加工\标志.shp,乡镇代,-1,-1,D:\2020新\2020年2\原材料加工\玻璃.shp,乡镇代,-1,-1,D:\2020新\2020年2\原材料加工\车牌照.shp,乡镇代,-1,-1,D:\2020新\2020年2\原材料加工\齿.shp,乡镇代,-1,-1,D:\2020新\2020年2\原材料加工\齿轮.shp,乡镇代,-1,-1,D:\2020新\2020年2\原材料加工\厨房用.shp,乡镇代,-1,-1,D:\2020新\2020年2\原材料加工\醇.shp,乡镇代,-1,-1,D:\2020新\2020年2\原材料加工\瓷.shp,乡镇代,-1,-1,D:\2020新\2020年2\原材料加工\袋.shp,乡镇代,-1,-1,D:\2020新\2020年2\原材料加工\刀.shp,乡镇代,-1,-1,D:\2020新\2020年2\原材料加工\地坪.shp,乡镇代,-1,-1,D:\2020新\2020年2\原材料加工\电杆.shp,乡镇代,-1,-1,D:\2020新\2020年2\原材料加工\电木.shp,乡镇代,-1,-1,D:\2020新\2020年2\原材料加工\电线电缆.shp,乡镇代,-1,-1,D:\2020新\2020年2\原材料加工\锻造.shp,乡镇代,-1,-1,D:\2020新\2020年2\原材料加工\肥.shp,乡镇代,-1,-1,D:\2020新\2020年2\原材料加工\肥城线缆.shp,乡镇代,-1,-1,D:\2020新\2020年2\原材料加工\粉.shp,乡镇代,-1,-1,D:\2020新\2020年2\原材料加工\蜂窝煤.shp,乡镇代,-1,-1,D:\2020新\2020年2\原材料加工\复合.shp,乡镇代,-1,-1,D:\2020新\2020年2\原材料加工\杆.shp,乡镇代,-1,-1,D:\2020新\2020年2\原材料加工\干粉.shp,乡镇代,-1,-1,D:\2020新\2020年2\原材料加工\钢.shp,乡镇代,-1,-1,D:\2020新\2020年2\原材料加工\工具.shp,乡镇代,-1,-1,D:\2020新\2020年2\原材料加工\骨架.shp,乡镇代,-1,-1,D:\2020新\2020年2\原材料加工\管业.shp,乡镇代,-1,-1,D:\2020新\2020年2\原材料加工\光缆.shp,乡镇代,-1,-1,D:\2020新\2020年2\原材料加工\硅.shp,乡镇代,-1,-1,D:\2020新\2020年2\原材料加工\滚轮.shp,乡镇代,-1,-1,D:\2020新\2020年2\原材料加工\焊材.shp,乡镇代,-1,-1,D:\2020新\2020年2\原材料加工\合金.shp,乡镇代,-1,-1,D:\2020新\2020年2\原材料加工\化工.shp,乡镇代,-1,-1,D:\2020新\2020年2\原材料加工\化妆.shp,乡镇代,-1,-1,D:\2020新\2020年2\原材料加工\剂.shp,乡镇代,-1,-1,D:\2020新\2020年2\原材料加工\碱.shp,乡镇代,-1,-1,D:\2020新\2020年2\原材料加工\胶.shp,乡镇代,-1,-1,D:\2020新\2020年2\原材料加工\胶南气.shp,乡镇代,-1,-1,D:\2020新\2020年2\原材料加工\胶州铁.shp,乡镇代,-1,-1,D:\2020新\2020年2\原材料加工\焦.shp,乡镇代,-1,-1,D:\2020新\2020年2\原材料加工\脚轮.shp,乡镇代,-1,-1,D:\2020新\2020年2\原材料加工\金矿精炼.shp,乡镇代,-1,-1,D:\2020新\2020年2\原材料加工\金属.shp,乡镇代,-1,-1,D:\2020新\2020年2\原材料加工\浸胶布.shp,乡镇代,-1,-1,D:\2020新\2020年2\原材料加工\净水材料.shp,乡镇代,-1,-1,D:\2020新\2020年2\原材料加工\聚合物.shp,乡镇代,-1,-1,D:\2020新\2020年2\原材料加工\卷帘.shp,乡镇代,-1,-1,D:\2020新\2020年2\原材料加工\绝缘.shp,乡镇代,-1,-1,D:\2020新\2020年2\原材料加工\矿.shp,乡镇代,-1,-1,D:\2020新\2020年2\原材料加工\矿粉.shp,乡镇代,-1,-1,D:\2020新\2020年2\原材料加工\矿品.shp,乡镇代,-1,-1,D:\2020新\2020年2\原材料加工\锟.shp,乡镇代,-1,-1,D:\2020新\2020年2\原材料加工\蜡.shp,乡镇代,-1,-1,D:\2020新\2020年2\原材料加工\礼盒.shp,乡镇代,-1,-1,D:\2020新\2020年2\原材料加工\沥青.shp,乡镇代,-1,-1,D:\2020新\2020年2\原材料加工\螺.shp,乡镇代,-1,-1,D:\2020新\2020年2\原材料加工\螺丝.shp,乡镇代,-1,-1,D:\2020新\2020年2\原材料加工\煤.shp,乡镇代,-1,-1,D:\2020新\2020年2\原材料加工\煤灰.shp,乡镇代,-1,-1,D:\2020新\2020年2\原材料加工\煤球.shp,乡镇代,-1,-1,D:\2020新\2020年2\原材料加工\美华.shp,乡镇代,-1,-1,D:\2020新\2020年2\原材料加工\木.shp,乡镇代,-1,-1,D:\2020新\2020年2\原材料加工\木材.shp,乡镇代,-1,-1,D:\2020新\2020年2\原材料加工\耐火.shp,乡镇代,-1,-1,D:\2020新\2020年2\原材料加工\泡沫.shp,乡镇代,-1,-1,D:\2020新\2020年2\原材料加工\漆.shp,乡镇代,-1,-1,D:\2020新\2020年2\原材料加工\气.shp,乡镇代,-1,-1,D:\2020新\2020年2\原材料加工\汽车工具.shp,乡镇代,-1,-1,D:\2020新\2020年2\原材料加工\钎.shp,乡镇代,-1,-1,D:\2020新\2020年2\原材料加工\钳.shp,乡镇代,-1,-1,D:\2020新\2020年2\原材料加工\清洗剂.shp,乡镇代,-1,-1,D:\2020新\2020年2\原材料加工\燃料.shp,乡镇代,-1,-1,D:\2020新\2020年2\原材料加工\热水器.shp,乡镇代,-1,-1,D:\2020新\2020年2\原材料加工\日化.shp,乡镇代,-1,-1,D:\2020新\2020年2\原材料加工\容器.shp,乡镇代,-1,-1,D:\2020新\2020年2\原材料加工\砂浆.shp,乡镇代,-1,-1,D:\2020新\2020年2\原材料加工\砂轮.shp,乡镇代,-1,-1,D:\2020新\2020年2\原材料加工\石.shp,乡镇代,-1,-1,D:\2020新\2020年2\原材料加工\石材.shp,乡镇代,-1,-1,D:\2020新\2020年2\原材料加工\石材2.shp,乡镇代,-1,-1,D:\2020新\2020年2\原材料加工\石膏.shp,乡镇代,-1,-1,D:\2020新\2020年2\原材料加工\石墨.shp,乡镇代,-1,-1,D:\2020新\2020年2\原材料加工\石油.shp,乡镇代,-1,-1,D:\2020新\2020年2\原材料加工\饰品.shp,乡镇代,-1,-1,D:\2020新\2020年2\原材料加工\水泥.shp,乡镇代,-1,-1,D:\2020新\2020年2\原材料加工\塑胶.shp,乡镇代,-1,-1,D:\2020新\2020年2\原材料加工\塑料.shp,乡镇代,-1,-1,D:\2020新\2020年2\原材料加工\索具.shp,乡镇代,-1,-1,D:\2020新\2020年2\原材料加工\炭.shp,乡镇代,-1,-1,D:\2020新\2020年2\原材料加工\铁.shp,乡镇代,-1,-1,D:\2020新\2020年2\原材料加工\桶.shp,乡镇代,-1,-1,D:\2020新\2020年2\原材料加工\涂料.shp,乡镇代,-1,-1,D:\2020新\2020年2\原材料加工\涂料1.shp,乡镇代,-1,-1,D:\2020新\2020年2\原材料加工\涂装.shp,乡镇代,-1,-1,D:\2020新\2020年2\原材料加工\瓦.shp,乡镇代,-1,-1,D:\2020新\2020年2\原材料加工\稀土.shp,乡镇代,-1,-1,D:\2020新\2020年2\原材料加工\线缆.shp,乡镇代,-1,-1,D:\2020新\2020年2\原材料加工\线路器材.shp,乡镇代,-1,-1,D:\2020新\2020年2\原材料加工\线业.shp,乡镇代,-1,-1,D:\2020新\2020年2\原材料加工\箱.shp,乡镇代,-1,-1,D:\2020新\2020年2\原材料加工\橡塑.shp,乡镇代,-1,-1,D:\2020新\2020年2\原材料加工\锌.shp,乡镇代,-1,-1,D:\2020新\2020年2\原材料加工\新材料.shp,乡镇代,-1,-1,D:\2020新\2020年2\原材料加工\溴.shp,乡镇代,-1,-1,D:\2020新\2020年2\原材料加工\岩土.shp,乡镇代,-1,-1,D:\2020新\2020年2\原材料加工\氧.shp,乡镇代,-1,-1,D:\2020新\2020年2\原材料加工\冶金.shp,乡镇代,-1,-1,D:\2020新\2020年2\原材料加工\艺品.shp,乡镇代,-1,-1,D:\2020新\2020年2\原材料加工\印包装.shp,乡镇代,-1,-1,D:\2020新\2020年2\原材料加工\印罐.shp,乡镇代,-1,-1,D:\2020新\2020年2\原材料加工\油管.shp,乡镇代,-1,-1,D:\2020新\2020年2\原材料加工\有机.shp,乡镇代,-1,-1,D:\2020新\2020年2\原材料加工\皂.shp,乡镇代,-1,-1,D:\2020新\2020年2\原材料加工\闸.shp,乡镇代,-1,-1,D:\2020新\2020年2\原材料加工\展示柜.shp,乡镇代,-1,-1,D:\2020新\2020年2\原材料加工\铸.shp,乡镇代,-1,-1,D:\2020新\2020年2\原材料加工\铸造.shp,乡镇代,-1,-1,D:\2020新\2020年2\原材料加工\座椅.shp,乡镇代,-1,-1,D:\2020新\2020年\原材料加工\钣金.shp,乡镇代,-1,-1,D:\2020新\2020年\原材料加工\包装.shp,乡镇代,-1,-1,D:\2020新\2020年\原材料加工\保险柜.shp,乡镇代,-1,-1,D:\2020新\2020年\原材料加工\编.shp,乡镇代,-1,-1,D:\2020新\2020年\原材料加工\标志.shp,乡镇代,-1,-1,D:\2020新\2020年\原材料加工\玻璃.shp,乡镇代,-1,-1,D:\2020新\2020年\原材料加工\材料加工.shp,乡镇代,-1,-1,D:\2020新\2020年\原材料加工\齿.shp,乡镇代,-1,-1,D:\2020新\2020年\原材料加工\齿轮.shp,乡镇代,-1,-1,D:\2020新\2020年\原材料加工\瓷.shp,乡镇代,-1,-1,D:\2020新\2020年\原材料加工\刀.shp,乡镇代,-1,-1,D:\2020新\2020年\原材料加工\电杆.shp,乡镇代,-1,-1,D:\2020新\2020年\原材料加工\电缆.shp,乡镇代,-1,-1,D:\2020新\2020年\原材料加工\雕.shp,乡镇代,-1,-1,D:\2020新\2020年\原材料加工\锻.shp,乡镇代,-1,-1,D:\2020新\2020年\原材料加工\阀门.shp,乡镇代,-1,-1,D:\2020新\2020年\原材料加工\肥.shp,乡镇代,-1,-1,D:\2020新\2020年\原材料加工\肥城加工.shp,乡镇代,-1,-1,D:\2020新\2020年\原材料加工\粉.shp,乡镇代,-1,-1,D:\2020新\2020年\原材料加工\复合.shp,乡镇代,-1,-1,D:\2020新\2020年\原材料加工\钙胺.shp,乡镇代,-1,-1,D:\2020新\2020年\原材料加工\杆.shp,乡镇代,-1,-1,D:\2020新\2020年\原材料加工\钢.shp,乡镇代,-1,-1,D:\2020新\2020年\原材料加工\工具.shp,乡镇代,-1,-1,D:\2020新\2020年\原材料加工\管.shp,乡镇代,-1,-1,D:\2020新\2020年\原材料加工\广告.shp,乡镇代,-1,-1,D:\2020新\2020年\原材料加工\广告2.shp,乡镇代,-1,-1,D:\2020新\2020年\原材料加工\化工.shp,乡镇代,-1,-1,D:\2020新\2020年\原材料加工\灰膏.shp,乡镇代,-1,-1,D:\2020新\2020年\原材料加工\碱.shp,乡镇代,-1,-1,D:\2020新\2020年\原材料加工\建材.shp,乡镇代,-1,-1,D:\2020新\2020年\原材料加工\胶.shp,乡镇代,-1,-1,D:\2020新\2020年\原材料加工\金属.shp,乡镇代,-1,-1,D:\2020新\2020年\原材料加工\具.shp,乡镇代,-1,-1,D:\2020新\2020年\原材料加工\卷帘.shp,乡镇代,-1,-1,D:\2020新\2020年\原材料加工\绝缘.shp,乡镇代,-1,-1,D:\2020新\2020年\原材料加工\开关.shp,乡镇代,-1,-1,D:\2020新\2020年\原材料加工\矿业.shp,乡镇代,-1,-1,D:\2020新\2020年\原材料加工\锟辊.shp,乡镇代,-1,-1,D:\2020新\2020年\原材料加工\沥青.shp,乡镇代,-1,-1,D:\2020新\2020年\原材料加工\楼板.shp,乡镇代,-1,-1,D:\2020新\2020年\原材料加工\纶.shp,乡镇代,-1,-1,D:\2020新\2020年\原材料加工\轮.shp,乡镇代,-1,-1,D:\2020新\2020年\原材料加工\螺.shp,乡镇代,-1,-1,D:\2020新\2020年\原材料加工\螺丝.shp,乡镇代,-1,-1,D:\2020新\2020年\原材料加工\煤场.shp,乡镇代,-1,-1,D:\2020新\2020年\原材料加工\煤球.shp,乡镇代,-1,-1,D:\2020新\2020年\原材料加工\煤炭加工.shp,乡镇代,-1,-1,D:\2020新\2020年\原材料加工\磨具.shp,乡镇代,-1,-1,D:\2020新\2020年\原材料加工\木.shp,乡镇代,-1,-1,D:\2020新\2020年\原材料加工\木材.shp,乡镇代,-1,-1,D:\2020新\2020年\原材料加工\耐火.shp,乡镇代,-1,-1,D:\2020新\2020年\原材料加工\内饰.shp,乡镇代,-1,-1,D:\2020新\2020年\原材料加工\泡沫.shp,乡镇代,-1,-1,D:\2020新\2020年\原材料加工\配件标牌.shp,乡镇代,-1,-1,D:\2020新\2020年\原材料加工\蓬莱加工.shp,乡镇代,-1,-1,D:\2020新\2020年\原材料加工\皮革.shp,乡镇代,-1,-1,D:\2020新\2020年\原材料加工\气.shp,乡镇代,-1,-1,D:\2020新\2020年\原材料加工\钎.shp,乡镇代,-1,-1,D:\2020新\2020年\原材料加工\钳.shp,乡镇代,-1,-1,D:\2020新\2020年\原材料加工\热水器.shp,乡镇代,-1,-1,D:\2020新\2020年\原材料加工\砂浆.shp,乡镇代,-1,-1,D:\2020新\2020年\原材料加工\商标.shp,乡镇代,-1,-1,D:\2020新\2020年\原材料加工\石.shp,乡镇代,-1,-1,D:\2020新\2020年\原材料加工\石材.shp,乡镇代,-1,-1,D:\2020新\2020年\原材料加工\石膏.shp,乡镇代,-1,-1,D:\2020新\2020年\原材料加工\饰品.shp,乡镇代,-1,-1,D:\2020新\2020年\原材料加工\刷.shp,乡镇代,-1,-1,D:\2020新\2020年\原材料加工\水泥.shp,乡镇代,-1,-1,D:\2020新\2020年\原材料加工\塑.shp,乡镇代,-1,-1,D:\2020新\2020年\原材料加工\塑料.shp,乡镇代,-1,-1,D:\2020新\2020年\原材料加工\索具.shp,乡镇代,-1,-1,D:\2020新\2020年\原材料加工\炭.shp,乡镇代,-1,-1,D:\2020新\2020年\原材料加工\铁.shp,乡镇代,-1,-1,D:\2020新\2020年\原材料加工\桶.shp,乡镇代,-1,-1,D:\2020新\2020年\原材料加工\涂料.shp,乡镇代,-1,-1,D:\2020新\2020年\原材料加工\土.shp,乡镇代,-1,-1,D:\2020新\2020年\原材料加工\稀土.shp,乡镇代,-1,-1,D:\2020新\2020年\原材料加工\香料.shp,乡镇代,-1,-1,D:\2020新\2020年\原材料加工\箱包.shp,乡镇代,-1,-1,D:\2020新\2020年\原材料加工\冶金.shp,乡镇代,-1,-1,D:\2020新\2020年\原材料加工\冶金2.shp,乡镇代,-1,-1,D:\2020新\2020年\原材料加工\银.shp,乡镇代,-1,-1,D:\2020新\2020年\原材料加工\用品.shp,乡镇代,-1,-1,D:\2020新\2020年\原材料加工\油.shp,乡镇代,-1,-1,D:\2020新\2020年\原材料加工\油漆.shp,乡镇代,-1,-1,D:\2020新\2020年\原材料加工\预制.shp,乡镇代,-1,-1,D:\2020新\2020年\原材料加工\铸.shp,乡镇代,-1,-1,D:\2020新\2020年\原材料加工\装.shp,乡镇代,-1,-1,D:\2020新\2020年\原材料加工\装饰.shp,乡镇代,-1,-1"</Process><Process ToolSource="c:\program files (x86)\arcgis\desktop10.6\ArcToolbox\Toolboxes\Data Management Tools.tbx\DeleteField" Date="20230630" Time="222359">DeleteField RM 地址;电话;类型;类型代;类型1;类型2;类型3;火星X;火星Y;省;省代码;市;市代码;区县;区县代;乡镇;乡镇代</Process></lineage><itemProps><itemName Sync="TRUE">原材料</itemName><imsContentType Sync="TRUE">002</imsContentType><itemSize Sync="TRUE">0.000</itemSize><itemLocation><linkage Sync="TRUE">file://\\DESKTOP-90BDDR4\D$\2020合并后\原材料.shp</linkage><protocol Sync="TRUE">Local Area Network</protocol></itemLocation></itemProps><coordRef><type Sync="TRUE">Projected</type><geogcsn Sync="TRUE">GCS_WGS_1984</geogcsn><csUnits Sync="TRUE">Linear Unit: Meter (1.000000)</csUnits><projcsn Sync="TRUE">WGS_1984_UTM_Zone_50N</projcsn><peXml Sync="TRUE">&lt;ProjectedCoordinateSystem xsi:type='typens:ProjectedCoordinateSystem' xmlns:xsi='http://www.w3.org/2001/XMLSchema-instance' xmlns:xs='http://www.w3.org/2001/XMLSchema' xmlns:typens='http://www.esri.com/schemas/ArcGIS/10.6'&gt;&lt;WKT&gt;PROJCS[&amp;quot;WGS_1984_UTM_Zone_50N&amp;quot;,GEOGCS[&amp;quot;GCS_WGS_1984&amp;quot;,DATUM[&amp;quot;D_WGS_1984&amp;quot;,SPHEROID[&amp;quot;WGS_1984&amp;quot;,6378137.0,298.257223563]],PRIMEM[&amp;quot;Greenwich&amp;quot;,0.0],UNIT[&amp;quot;Degree&amp;quot;,0.0174532925199433]],PROJECTION[&amp;quot;Transverse_Mercator&amp;quot;],PARAMETER[&amp;quot;False_Easting&amp;quot;,500000.0],PARAMETER[&amp;quot;False_Northing&amp;quot;,0.0],PARAMETER[&amp;quot;Central_Meridian&amp;quot;,117.0],PARAMETER[&amp;quot;Scale_Factor&amp;quot;,0.9996],PARAMETER[&amp;quot;Latitude_Of_Origin&amp;quot;,0.0],UNIT[&amp;quot;Meter&amp;quot;,1.0],AUTHORITY[&amp;quot;EPSG&amp;quot;,32650]]&lt;/WKT&gt;&lt;XOrigin&gt;-5120900&lt;/XOrigin&gt;&lt;YOrigin&gt;-9998100&lt;/YOrigin&gt;&lt;XYScale&gt;450445547.3910538&lt;/XYScale&gt;&lt;ZOrigin&gt;-100000&lt;/ZOrigin&gt;&lt;ZScale&gt;10000&lt;/ZScale&gt;&lt;MOrigin&gt;-100000&lt;/MOrigin&gt;&lt;MScale&gt;10000&lt;/MScale&gt;&lt;XYTolerance&gt;0.001&lt;/XYTolerance&gt;&lt;ZTolerance&gt;0.001&lt;/ZTolerance&gt;&lt;MTolerance&gt;0.001&lt;/MTolerance&gt;&lt;HighPrecision&gt;true&lt;/HighPrecision&gt;&lt;WKID&gt;32650&lt;/WKID&gt;&lt;LatestWKID&gt;32650&lt;/LatestWKID&gt;&lt;/ProjectedCoordinateSystem&gt;</peXml></coordRef></DataProperties><SyncDate>20220116</SyncDate><SyncTime>14123400</SyncTime><ModDate>20220116</ModDate><ModTime>14123400</ModTime></Esri><dataIdInfo><envirDesc Sync="TRUE"> Version 6.2 (Build 9200) ; Esri ArcGIS 10.6.0.8321</envirDesc><dataLang><languageCode value="zho" Sync="TRUE"></languageCode><countryCode value="CHN" Sync="TRUE"></countryCode></dataLang><idCitation><resTitle Sync="TRUE">原材料</resTitle><presForm><PresFormCd value="005" Sync="TRUE"></PresFormCd></presForm></idCitation><spatRpType><SpatRepTypCd value="001" Sync="TRUE"></SpatRepTypCd></spatRpType></dataIdInfo><mdLang><languageCode value="zho" Sync="TRUE"></languageCode><countryCode value="CHN" Sync="TRUE"></countryCode></mdLang><mdChar><CharSetCd value="004" Sync="TRUE"></CharSetCd></mdChar><distInfo><distFormat><formatName Sync="TRUE">Shapefile</formatName></distFormat><distTranOps><transSize Sync="TRUE">0.000</transSize></distTranOps></distInfo><mdHrLv><ScopeCd value="005" Sync="TRUE"></ScopeCd></mdHrLv><mdHrLvName Sync="TRUE">dataset</mdHrLvName><refSysInfo><RefSystem><refSysID><identCode code="32650" Sync="TRUE"></identCode><idCodeSpace Sync="TRUE">EPSG</idCodeSpace><idVersion Sync="TRUE">6.11.1(3.0.1)</idVersion></refSysID></RefSystem></refSysInfo><spatRepInfo><VectSpatRep><geometObjs Name="原材料"><geoObjTyp><GeoObjTypCd value="004" Sync="TRUE"></GeoObjTypCd></geoObjTyp><geoObjCnt Sync="TRUE">0</geoObjCnt></geometObjs><topLvl><TopoLevCd value="001" Sync="TRUE"></TopoLevCd></topLvl></VectSpatRep></spatRepInfo><spdoinfo><ptvctinf><esriterm Name="原材料"><efeatyp Sync="TRUE">Simple</efeatyp><efeageom code="1" Sync="TRUE"></efeageom><esritopo Sync="TRUE">FALSE</esritopo><efeacnt Sync="TRUE">0</efeacnt><spindex Sync="TRUE">FALSE</spindex><linrefer Sync="TRUE">FALSE</linrefer></esriterm></ptvctinf></spdoinfo><eainfo><detailed Name="原材料"><enttyp><enttypl Sync="TRUE">原材料</enttypl><enttypt Sync="TRUE">Feature Class</enttypt><enttypc Sync="TRUE">0</enttypc></enttyp><attr><attrlabl Sync="TRUE">FID</attrlabl><attalias Sync="TRUE">FID</attalias><attrtype Sync="TRUE">OID</attrtype><attwidth Sync="TRUE">4</attwidth><atprecis Sync="TRUE">0</atprecis><attscale Sync="TRUE">0</attscale><attrdef Sync="TRUE">Internal feature number.</attrdef><attrdefs Sync="TRUE">Esri</attrdefs><attrdomv><udom Sync="TRUE">Sequential unique whole numbers that are automatically generated.</udom></attrdomv></attr><attr><attrlabl Sync="TRUE">Shape</attrlabl><attalias Sync="TRUE">Shape</attalias><attrtype Sync="TRUE">Geometry</attrtype><attwidth Sync="TRUE">0</attwidth><atprecis Sync="TRUE">0</atprecis><attscale Sync="TRUE">0</attscale><attrdef Sync="TRUE">Feature geometry.</attrdef><attrdefs Sync="TRUE">Esri</attrdefs><attrdomv><udom Sync="TRUE">Coordinates defining the features.</udom></attrdomv></attr><attr><attrlabl Sync="TRUE">名称</attrlabl><attalias Sync="TRUE">名称</attalias><attrtype Sync="TRUE">String</attrtype><attwidth Sync="TRUE">254</attwidth><atprecis Sync="TRUE">0</atprecis><attscale Sync="TRUE">0</attscale></attr><attr><attrlabl Sync="TRUE">地址</attrlabl><attalias Sync="TRUE">地址</attalias><attrtype Sync="TRUE">String</attrtype><attwidth Sync="TRUE">254</attwidth><atprecis Sync="TRUE">0</atprecis><attscale Sync="TRUE">0</attscale></attr><attr><attrlabl Sync="TRUE">电话</attrlabl><attalias Sync="TRUE">电话</attalias><attrtype Sync="TRUE">String</attrtype><attwidth Sync="TRUE">254</attwidth><atprecis Sync="TRUE">0</atprecis><attscale Sync="TRUE">0</attscale></attr><attr><attrlabl Sync="TRUE">类型</attrlabl><attalias Sync="TRUE">类型</attalias><attrtype Sync="TRUE">String</attrtype><attwidth Sync="TRUE">254</attwidth><atprecis Sync="TRUE">0</atprecis><attscale Sync="TRUE">0</attscale></attr><attr><attrlabl Sync="TRUE">类型代</attrlabl><attalias Sync="TRUE">类型代</attalias><attrtype Sync="TRUE">String</attrtype><attwidth Sync="TRUE">254</attwidth><atprecis Sync="TRUE">0</atprecis><attscale Sync="TRUE">0</attscale></attr><attr><attrlabl Sync="TRUE">类型1</attrlabl><attalias Sync="TRUE">类型1</attalias><attrtype Sync="TRUE">String</attrtype><attwidth Sync="TRUE">254</attwidth><atprecis Sync="TRUE">0</atprecis><attscale Sync="TRUE">0</attscale></attr><attr><attrlabl Sync="TRUE">类型2</attrlabl><attalias Sync="TRUE">类型2</attalias><attrtype Sync="TRUE">String</attrtype><attwidth Sync="TRUE">254</attwidth><atprecis Sync="TRUE">0</atprecis><attscale Sync="TRUE">0</attscale></attr><attr><attrlabl Sync="TRUE">类型3</attrlabl><attalias Sync="TRUE">类型3</attalias><attrtype Sync="TRUE">String</attrtype><attwidth Sync="TRUE">254</attwidth><atprecis Sync="TRUE">0</atprecis><attscale Sync="TRUE">0</attscale></attr><attr><attrlabl Sync="TRUE">火星X</attrlabl><attalias Sync="TRUE">火星X</attalias><attrtype Sync="TRUE">Double</attrtype><attwidth Sync="TRUE">19</attwidth><atprecis Sync="TRUE">0</atprecis><attscale Sync="TRUE">0</attscale></attr><attr><attrlabl Sync="TRUE">火星Y</attrlabl><attalias Sync="TRUE">火星Y</attalias><attrtype Sync="TRUE">Double</attrtype><attwidth Sync="TRUE">19</attwidth><atprecis Sync="TRUE">0</atprecis><attscale Sync="TRUE">0</attscale></attr><attr><attrlabl Sync="TRUE">大地X</attrlabl><attalias Sync="TRUE">大地X</attalias><attrtype Sync="TRUE">Double</attrtype><attwidth Sync="TRUE">19</attwidth><atprecis Sync="TRUE">0</atprecis><attscale Sync="TRUE">0</attscale></attr><attr><attrlabl Sync="TRUE">大地Y</attrlabl><attalias Sync="TRUE">大地Y</attalias><attrtype Sync="TRUE">Double</attrtype><attwidth Sync="TRUE">19</attwidth><atprecis Sync="TRUE">0</atprecis><attscale Sync="TRUE">0</attscale></attr><attr><attrlabl Sync="TRUE">省</attrlabl><attalias Sync="TRUE">省</attalias><attrtype Sync="TRUE">String</attrtype><attwidth Sync="TRUE">254</attwidth><atprecis Sync="TRUE">0</atprecis><attscale Sync="TRUE">0</attscale></attr><attr><attrlabl Sync="TRUE">省代码</attrlabl><attalias Sync="TRUE">省代码</attalias><attrtype Sync="TRUE">Integer</attrtype><attwidth Sync="TRUE">10</attwidth><atprecis Sync="TRUE">10</atprecis><attscale Sync="TRUE">0</attscale></attr><attr><attrlabl Sync="TRUE">市</attrlabl><attalias Sync="TRUE">市</attalias><attrtype Sync="TRUE">String</attrtype><attwidth Sync="TRUE">254</attwidth><atprecis Sync="TRUE">0</atprecis><attscale Sync="TRUE">0</attscale></attr><attr><attrlabl Sync="TRUE">市代码</attrlabl><attalias Sync="TRUE">市代码</attalias><attrtype Sync="TRUE">Integer</attrtype><attwidth Sync="TRUE">10</attwidth><atprecis Sync="TRUE">10</atprecis><attscale Sync="TRUE">0</attscale></attr><attr><attrlabl Sync="TRUE">区县</attrlabl><attalias Sync="TRUE">区县</attalias><attrtype Sync="TRUE">String</attrtype><attwidth Sync="TRUE">254</attwidth><atprecis Sync="TRUE">0</atprecis><attscale Sync="TRUE">0</attscale></attr><attr><attrlabl Sync="TRUE">区县代</attrlabl><attalias Sync="TRUE">区县代</attalias><attrtype Sync="TRUE">Integer</attrtype><attwidth Sync="TRUE">10</attwidth><atprecis Sync="TRUE">10</atprecis><attscale Sync="TRUE">0</attscale></attr><attr><attrlabl Sync="TRUE">乡镇</attrlabl><attalias Sync="TRUE">乡镇</attalias><attrtype Sync="TRUE">String</attrtype><attwidth Sync="TRUE">254</attwidth><atprecis Sync="TRUE">0</atprecis><attscale Sync="TRUE">0</attscale></attr><attr><attrlabl Sync="TRUE">乡镇代</attrlabl><attalias Sync="TRUE">乡镇代</attalias><attrtype Sync="TRUE">Double</attrtype><attwidth Sync="TRUE">19</attwidth><atprecis Sync="TRUE">0</atprecis><attscale Sync="TRUE">0</attscale></attr></detailed></eainfo><mdDateSt Sync="TRUE">20220116</mdDateSt></metadata>
